# Supplementary material for: Potential role of lysine acetylation in the stepwise adaptation of Candida albicans to fluconazole
Source: Microbiol Spectr. 2025 Apr 15;13(5):e02797-24. doi: 10.1128/spectrum.02797-24 (PMC12054006; doi:10.1128/spectrum.02797-24)
Supplement: Data set S1 — Three biological repetitions and integrated omics data. [file spectrum.02797-24-s0001.xlsx]

## Sheet: Summary of of Table Header
Header line description of table 1
Identified proteins	Number of proteins detected by spetrum search analysis
Quantifiable proteins	Number of proteins quantifiable
Identified sites	Number of modification sites detected by spetrum search analysis
Quantifiable sites	Number of modification sites quantifiable
Normalized sites	Number of modification sites quantifiable after normalized by proteome
Normalized proteins	Number of modification proteins quantifiable after normalized by proteome
Header line description of worksheet "Site_quant"
Protein accession	Protein accession number of database used for search
Position	Modification site localization in protein
Amino acid	The amino acid that modification site modified
Protein description	Protein functional description
Gene name	Indicates the name of the gene that code for the protein sequence
Localization probability	Probability of a certain amino acid containing this modification in this peptide
PEP	The maximal posterior error probability for peptides
Score	A simple rule to be used to judge whether a result is significant or not
Modified sequence	Identified peptide sequence marked with modification sites localization probabilities
Charge	Carried charge of peptide
Mass error [ppm]	Parts per million ratio of peptide mass error between the theory and practice
MS/MS Count	Number of spectrum matched with peptide
Header line description of worksheet "peptide_quant"
ID	Identified peptide index number
Sequence	Identified peptide amino acid sequence
Length	Identified peptide amino acid length
Modifications	identified peptide with modification markers
Modified sequence	Identified peptide sequence marked with modification sites localization probabilities
Protein accession	Protein accession number of database used for search
Protein description	Protein functional description
Charge	Carried charge of peptide
m/z	Mass-to-charge ratio of peptide
Mass error [ppm]	Parts per million ratio of peptide mass error between the theory and practice
PEP	The maximal posterior error probability for peptides
Score	A simple rule to be used to judge whether a result is significant or not
MS/MS Count	Number of spectrum matched with peptide

## Sheet: 1-Biological repetition a
ID	Protein accession	Position	Amino acid	Protein description	Gene name	Localization probability	PEP	Score	Modified sequence	Charge	Mass error [ppm]	MS/MS Count	Ca1-a	Ca14-a	Ca17-a	Ca2-a	Ca8-a	Ca2-a/Ca1-a Ratio	Ca8-a/Ca1-a Ratio	Ca14-a/Ca1-a Ratio	Ca17-a/Ca1-a Ratio
A0A1D8PC56-229	A0A1D8PC56	229	K	Uncharacterized protein	orf19.6082	1	6.73983e-05	96.745	LDVTK(1)EELVK	2	-0.56654	1
A0A1D8PCC8-190	A0A1D8PCC8	190	K	Rrs1p	RRS1	1	0.0144421	76.221	K(1)NELQHK	2	-0.34253	3	0.945	0.73	0.692	1.4	1.2	1.478	1.268	0.783	0.732
A0A1D8PCD8-300	A0A1D8PCD8	300	K	Trans-2-enoyl-CoA reductase (NADPH)	orf19.3293	1	0.0219865	63.076	SFGDDYK(1)K	2	1.4715	1
A0A1D8PCG3-10	A0A1D8PCG3	10	K	Trm2p	TRM2	1	1.84171e-13	127.03	K(1)RPIEDQCDGNSSK	3	0.38381	1	0.991	0.924	0.714	1.384	0.983	1.392	0.99	0.945	0.72
A0A1D8PCI5-379	A0A1D8PCI5	379	K	Arginine--tRNA ligase	orf19.3341	1	0.00338592	93.096	YETYK(1)FDK	2	0.78163	2	1.068	0.926	1.005	0.936	1.068	0.874	0.998	0.879	0.941
A0A1D8PCJ6-124	A0A1D8PCJ6	124	K	Uncharacterized protein	orf19.3360	1	8.44362e-05	108.7	LTVVTDSK(1)K	3	0.48091	2	1.183	0.896	0.773	1.069	1.079	0.901	0.911	0.768	0.654
A0A1D8PCL4-171	A0A1D8PCL4	171	K	Uncharacterized protein	orf19.4532	1	0.000606093	96.229	DISPK(1)FTDK	2	0.92613	1	1.016	1.137	0.876	0.988	1.017	0.97	1	1.135	0.862
A0A1D8PCQ3-225	A0A1D8PCQ3	225	K	Eukaryotic translation initiation factor 2A	orf19.2930	1	0.00984302	86.67	NFFK(1)AEK	2	0.75374	1	0.877	1.058	1.107	0.945	1.033	1.075	1.175	1.221	1.263
A0A1D8PCQ5-84	A0A1D8PCQ5	84	K	Ribosomal 60S subunit protein L26B	orf19.3690.2	1	0.000821942	84.605	FAIQVDK(1)LQK	2	-0.28583	1	1.142	1.207	0.944	0.907	0.845	0.792	0.74	1.072	0.827
A0A1D8PCQ5-17	A0A1D8PCQ5	17	K	Ribosomal 60S subunit protein L26B	orf19.3690.2	1	1.47857e-34	181.44	K(1)AYFTASSVER	2	0.68445	1	0.998	1.029	0.946	0.987	1.059	0.986	1.059	1.046	0.948
A0A1D8PCQ5-113	A0A1D8PCQ5	113	K	Ribosomal 60S subunit protein L26B	orf19.3690.2	1	0.00335163	69.812	LHLDK(1)DRK	4	0.61879	1	0.626	0.545	1.074	1.428	1.263	2.274	2.015	0.882	1.717
A0A1D8PCT4-158	A0A1D8PCT4	158	K	Phenylalanine--tRNA ligase subunit alpha	FRS2	1	0.0120888	77.732	ELTELK(1)K	2	1.3069	1
A0A1D8PCV3-14	A0A1D8PCV3	14	K	mRNA splicing protein	orf19.2980	1	0.000675979	85.837	K(1)SDSFNEFNTK	2	1.5137	1	1.123	0.865	0.598	1.234	1.174	1.096	1.043	0.781	0.532
A0A1D8PCV7-1009	A0A1D8PCV7	1009	K	L-aminoadipate-semialdehyde dehydrogenase	LYS2	1	0.00984302	86.67	NK(1)NLDIK	2	1.1189	1	1.094	1.053	0.882	1.019	0.974	0.929	0.89	0.976	0.806
A0A1D8PCW6-101	A0A1D8PCW6	101	K	Ribosomal 40S subunit protein S16A	RPS16A	1	1.39318e-14	137.84	YVDEASK(1)NELK	2	1.8788	6	0.873	0.964	0.963	1.066	1.139	1.217	1.303	1.119	1.102
A0A1D8PCW6-105	A0A1D8PCW6	105	K	Ribosomal 40S subunit protein S16A	RPS16A	0.999998	2.27217e-12	127.71	YVDEASKNELK(1)K	3	-1.6393	2	0.921	0.989	0.97	1.054	1.075	1.142	1.167	1.09	1.053
A0A1D8PCW7-191	A0A1D8PCW7	191	K	Cdc73p	CDC73	1	0.00491153	94.262	FIHELK(1)R	3	0.026655	1
A0A1D8PCX8-175	A0A1D8PCX8	175	K	60S ribosomal protein L6	RPL6	1	0.000430126	87.184	NGDRPHLLK(1)F	3	1.0212	4	0.873	0.87	0.82	1.198	1.231	1.369	1.409	1.011	0.939
A0A1D8PCX8-115	A0A1D8PCX8	115	K	60S ribosomal protein L6	RPL6	1	3.66873e-24	154.13	K(1)SEAEFFNESQPK	2	0.67774	2	0.905	0.909	0.98	1.002	1.205	1.105	1.331	1.019	1.083
A0A1D8PCY4-352	A0A1D8PCY4	352	K	Ecm33p	ECM33	1	0.0189189	58.172	GDK(1)FQCEDR	2	-0.21139	1
A0A1D8PCY4-329	A0A1D8PCY4	329	K	Ecm33p	ECM33	1	0.0013771	80.96	VSGGFILK(1)TDGK	2	1.9456	1	0.854	1.216	0.889	0.953	1.134	1.113	1.328	1.446	1.041
A0A1D8PCZ6-1306	A0A1D8PCZ6	1306	K	Chromatin-remodeling ATPase	orf19.3035	1	1.69273e-21	139.77	SSASASPALGHAK(1)FK	3	0.57124	1	0.753	0.768	0.629	1.527	1.294	2.023	1.716	1.034	0.837
A0A1D8PD05-217	A0A1D8PD05	217	K	Medium-chain fatty acid ethyl ester synthase/esterase	EHT1	1	0.000596314	105.98	EVLQDFK(1)K	2	0.698	1	1.084	0.904	0.714	1.238	1.056	1.139	0.973	0.846	0.659
A0A1D8PD31-244	A0A1D8PD31	244	K	RNA-binding RNA processing protein	RPP1	1	0.0237702	47.037	NNCSK(1)FITINPER	2	0.69072	1	1.053	1.076	0.859	0.916	1.123	0.868	1.066	1.035	0.815
A0A1D8PD50-95	A0A1D8PD50	95	K	Phosphatidylinositol transporter	PDR16	1	0.000718041	69.721	IAISEETHK(1)HK	4	2.2478	1
A0A1D8PD78-269	A0A1D8PD78	269	K	Ifd6p	IFD6	1	0.000299637	102.53	EADK(1)TIVNR	2	-1.8443	1	0.446	1.189	1.453	0.675	1.278	1.51	2.864	2.706	3.261
A0A1D8PD78-337	A0A1D8PD78	337	K	Ifd6p	IFD6	1	6.74624e-09	112.02	YLDEPYHAK(1)DLAK	3	2.0962	1	0.266	1.221	1.547	0.457	1.559	1.72	5.876	4.671	5.835
A0A1D8PD78-248	A0A1D8PD78	248	K	Ifd6p	IFD6	1	0.000438863	112.13	TQK(1)FFENK	3	0.37418	6	0.122	1.461	1.754	0.284	1.465	2.321	11.995	12.15	14.386
A0A1D8PD78-220	A0A1D8PD78	220	K	Ifd6p	IFD6	1	0.000351528	83.862	ELNDYCK(1)K	2	-1.4128	2	0.479	1.336	1.426	0.641	1.181	1.333	2.462	2.828	2.976
A0A1D8PD78-341	A0A1D8PD78	341	K	Ifd6p	IFD6	1	0.023132	75.109	DLAK(1)EVN	2	-1.1905	1	0.582	1.063	1.35	0.746	1.281	1.279	2.199	1.854	2.321
A0A1D8PD97-71	A0A1D8PD97	71	K	Uncharacterized protein	orf19.5201.1	1	7.53946e-13	119.88	LQQQEETINK(1)LEK	3	1.374	1	0.876	1.039	1.001	0.829	1.277	0.945	1.456	1.203	1.143
A0A1D8PD97-49	A0A1D8PD97	49	K	Uncharacterized protein	orf19.5201.1	1	1.1967e-05	119.68	K(1)HEAAQLK	3	0.089802	4	0.8	1.068	1.244	0.786	1.126	0.98	1.406	1.355	1.555
A0A1D8PD97-80	A0A1D8PD97	80	K	Uncharacterized protein	orf19.5201.1	1	4.51319e-15	146.11	ELDDHK(1)NSK	2	-1.4876	2	0.856	1.113	1.238	0.756	1.069	0.881	1.249	1.319	1.448
A0A1D8PD97-48	A0A1D8PD97	48	K	Uncharacterized protein	orf19.5201.1	1	2.13045e-06	118.28	AQENVYIK(1)K	3	1.5107	6	0.958	1.248	1.019	0.836	0.991	0.871	1.034	1.322	1.064
A0A1D8PDC4-225	A0A1D8PDC4	225	K	ATP synthase subunit alpha	ATP1	1	5.713e-05	79.875	TAVALDAILNQK(1)R	2	-0.49163	1	1.063	1.288	1.103	0.709	0.896	0.664	0.842	1.23	1.037
A0A1D8PDC4-529	A0A1D8PDC4	529	K	ATP synthase subunit alpha	ATP1	0.997285	7.98789e-12	118.51	TK(0.003)GELSK(0.997)DELEK	3	1.2992	1	0.803	1.085	1.3	0.739	1.099	0.919	1.368	1.371	1.619
A0A1D8PDC7-275	A0A1D8PDC7	275	K	Uncharacterized protein	orf19.6853	1	0.0166004	58.04	INPNEDVLK(1)ER	2	-0.57717	1	0.87	1.261	1.074	0.765	1.084	0.877	1.244	1.469	1.234
A0A1D8PDC7-55	A0A1D8PDC7	55	K	Uncharacterized protein	orf19.6853	1	0.00754796	91.069	ATEFK(1)NK	2	1.8658	1	0.93	1.199	1.021	0.897	0.996	0.961	1.069	1.306	1.097
A0A1D8PDE3-143	A0A1D8PDE3	143	K	Coatomer subunit gamma	SEC21	1	0.00243126	81.017	LFK(1)NAIVDK	2	-1.1995	1
A0A1D8PDE5-564	A0A1D8PDE5	564	K	Uncharacterized protein	orf19.757	1	0.000881428	69.815	VYK(1)PDTIGGLNK	3	1.9349	1
A0A1D8PDE8-11	A0A1D8PDE8	11	K	Obg-like ATPase 1	YBN5	1	1.18239e-07	113.38	GVVEK(1)PVLLGR	2	-1.0999	1	1.113	1.002	0.942	0.944	1.014	0.846	0.91	0.913	0.845
A0A1D8PDE8-191	A0A1D8PDE8	191	K	Obg-like ATPase 1	YBN5	1	0.0011534	101.65	EEAEFVK(1)K	2	-1.139	1	1.092	1.082	0.838	0.993	1.022	0.907	0.936	1.006	0.768
A0A1D8PDI3-51	A0A1D8PDI3	51	K	Uncharacterized protein	orf19.446.2	1	4.69675e-07	103.72	QSANSSVSCK(1)HDK	3	-1.4102	1	0.858	0.98	0.912	1.02	1.242	1.186	1.446	1.158	1.063
A0A1D8PDJ0-192	A0A1D8PDJ0	192	K	Uncharacterized protein	orf19.419	1	3.28344e-22	147.26	TGLK(1)SILTDHTK	3	-1.7638	1	1.318	1.282	1.108	0.836	0.511	0.632	0.388	0.987	0.842
A0A1D8PDJ5-298	A0A1D8PDJ5	298	K	Protein kinase	orf19.428	1	0.000834309	48.284	EK(1)VELERK(1)K(1)R	3	0.25507	1
A0A1D8PDJ5-291	A0A1D8PDJ5	291	K	Protein kinase	orf19.428	1	0.000834309	48.284	EK(1)VELERK(1)K(1)R	3	0.25507	1
A0A1D8PDJ5-297	A0A1D8PDJ5	297	K	Protein kinase	orf19.428	1	0.000834309	48.284	EK(1)VELERK(1)K(1)R	3	0.25507	1
A0A1D8PDK7-881	A0A1D8PDK7	881	K	Uncharacterized protein	orf19.2485	1	0.00844228	89.355	DVK(1)NLVK	2	-1.3494	2
A0A1D8PDK7-506	A0A1D8PDK7	506	K	Uncharacterized protein	orf19.2485	1	0.0173094	70.942	SQLLK(1)NTK	2	-2.4437	1
A0A1D8PDL6-119	A0A1D8PDL6	119	K	Ribosomal 60S subunit protein L7A	orf19.2478.1	1	3.5559e-05	101.53	LTK(1)ATSELIK	2	-0.34575	1	1.254	1.485	1.035	0.663	0.652	0.527	0.519	1.2	0.825
A0A1D8PDL6-6	A0A1D8PDL6	6	K	Ribosomal 60S subunit protein L7A	orf19.2478.1	1	0.00915364	52.495	ATTLK(1)PETLQK(1)K	3	1.1749	1
A0A1D8PDL6-216	A0A1D8PDL6	216	K	Ribosomal 60S subunit protein L7A	orf19.2478.1	1	8.74733e-110	244.71	K(1)FQHFIQGGDTGNR	2	0.15406	3	0.811	0.978	1.022	1.065	1.13	1.309	1.392	1.223	1.26
A0A1D8PDL6-19	A0A1D8PDL6	19	K	Ribosomal 60S subunit protein L7A	orf19.2478.1	1	0.00192765	84.507	AQQK(1)TAEER	2	0.60305	1	1.056	0.909	0.775	1.211	1.046	1.144	0.988	0.873	0.733
A0A1D8PDL6-12	A0A1D8PDL6	12	K	Ribosomal 60S subunit protein L7A	orf19.2478.1	1	0.00915364	52.495	ATTLK(1)PETLQK(1)K	3	1.1749	1
A0A1D8PDL6-153	A0A1D8PDL6	153	K	Ribosomal 60S subunit protein L7A	orf19.2478.1	1	0.0119297	82.671	GFGK(1)VNK	2	1.8202	1	0.979	1.059	0.915	0.974	1.097	0.992	1.119	1.098	0.935
A0A1D8PDM2-1650	A0A1D8PDM2	1650	K	Uncharacterized protein	orf19.2476	1	0.0200715	57.401	ISNK(1)TEDNR	2	0.1699	1	1.147	1.009	0.929	0.986	0.943	0.857	0.821	0.892	0.81
A0A1D8PDM9-500	A0A1D8PDM9	500	K	Carboxypeptidase	PRC3	1	0.00150902	73.233	AAGEVK(1)NHK	3	1.5382	1	1.181	1.09	1.041	0.79	0.929	0.667	0.785	0.935	0.88
A0A1D8PDP3-595	A0A1D8PDP3	595	K	Rgd1p	RGD1	1	5.75515e-11	88.596	STDEHFIAK(1)K	2	3.9546	1
A0A1D8PDU9-755	A0A1D8PDU9	755	K	Glutamate synthase (NADH)	GLT1	1	1.65961e-14	130.61	HQGLLK(1)NESLTEEK	3	-0.54604	1	1.103	1.038	0.981	1.024	0.872	0.926	0.789	0.955	0.89
A0A1D8PDZ1-29	A0A1D8PDZ1	29	K	Ribosomal 60S subunit protein L34B	orf19.6220.4	1	0.00107977	66.004	TPGGK(1)LVAQHVK	4	0.78984	2
A0A1D8PE62-117	A0A1D8PE62	117	K	DNA polymerase alpha subunit B	orf19.2796	1	1.86329e-05	102.87	K(1)FEDNTPEFK	2	-0.79264	1	0.943	0.861	0.625	1.347	1.213	1.425	1.286	0.927	0.663
A0A1D8PE67-764	A0A1D8PE67	764	K	Bifunctional aminoimidazole ribotide synthase/glycinamide ribotide synthase	ADE5,7	1	0.0209082	67.334	ENVDK(1)VLK	2	-0.60966	1	1.031	0.965	0.84	1.067	1.104	1.033	1.07	0.951	0.815
A0A1D8PE67-121	A0A1D8PE67	121	K	Bifunctional aminoimidazole ribotide synthase/glycinamide ribotide synthase	ADE5,7	1	0.00991853	46.282	EFMDK(1)HNIPTAR	3	0.15253	1
A0A1D8PEA2-170	A0A1D8PEA2	170	K	Dolichyl-phosphate beta-D-mannosyltransferase	DPM1	1	0.00253672	97.277	LYK(1)TDVLR	2	0.067637	2	1.607	1.571	0.68	1.002	0.236	0.623	0.147	0.992	0.424
A0A1D8PEC5-878	A0A1D8PEC5	878	K	Med15p	MED15	1	3.7645e-05	97.957	ASQK(1)SVAK(1)TNK	3	-2.4301	1	1.179	1.018	0.874	1.117	0.824	0.945	0.698	0.875	0.741
A0A1D8PEC5-882	A0A1D8PEC5	882	K	Med15p	MED15	1	3.7645e-05	97.957	ASQK(1)SVAK(1)TNK	3	-2.4301	1	1.179	1.018	0.874	1.117	0.824	0.945	0.698	0.875	0.741
A0A1D8PEE1-151	A0A1D8PEE1	151	K	Uncharacterized protein	orf19.4728	1	0.00272163	75.102	YSDGNDK(1)FISR	2	1.0808	1	1.117	0.948	0.82	1.056	1.065	0.942	0.952	0.86	0.734
A0A1D8PEE2-138	A0A1D8PEE2	138	K	Succinate dehydrogenase assembly factor 2, mitochondrial	orf19.4727	1	0.00181085	64.64	IANNDEK(1)VIMR	3	0.68386	1
A0A1D8PEG2-349	A0A1D8PEG2	349	K	Glucose-6-phosphate 1-dehydrogenase	ZWF1	1	0.00491061	66.267	ALDESK(1)VEIR	2	-1.4231	1
A0A1D8PEG2-157	A0A1D8PEG2	157	K	Glucose-6-phosphate 1-dehydrogenase	ZWF1	1	0.00335467	77.14	IIIEK(1)PFGR	2	0.55772	1
A0A1D8PEH3-652	A0A1D8PEH3	652	K	Stress-responsive transcriptional activator	MSN4	1	1.52371e-28	155.2	SASTNNTTTATK(1)NER	2	0.83704	1	1.4	1.154	0.809	0.995	0.681	0.709	0.486	0.836	0.578
A0A1D8PEI2-439	A0A1D8PEI2	439	K	Dihydroxyacetone kinase	DAK2	1	0.00211883	83.182	ALK(1)EDDDFK	2	0.58657	1	1.08	0.982	0.801	0.889	1.263	0.822	1.169	0.922	0.741
A0A1D8PEI2-102	A0A1D8PEI2	102	K	Dihydroxyacetone kinase	DAK2	1	0.00116345	89.805	EK(1)GTIIVIK	2	2.1692	1
A0A1D8PEI2-126	A0A1D8PEI2	126	K	Dihydroxyacetone kinase	DAK2	1	0.0273117	73.233	AK(1)SEGYK	2	-1.0362	1	1.005	0.987	0.867	0.909	1.247	0.902	1.239	0.996	0.863
A0A1D8PEI4-998	A0A1D8PEI4	998	K	Crp1p	CRP1	1	0.0143571	58.981	VIEFLK(1)HK	3	1.2115	1
A0A1D8PEI6-149	A0A1D8PEI6	149	K	Bifunctional acetylglutamate kinase/N-acetyl-gamma-glutamyl-phosphate reductase	ARG5,6	1	0.00427942	67.952	ITNPK(1)TMEVVR	2	2.125	1
A0A1D8PEI6-410	A0A1D8PEI6	410	K	Bifunctional acetylglutamate kinase/N-acetyl-gamma-glutamyl-phosphate reductase	ARG5,6	1	0.0263628	64.82	LDK(1)FLSSK	2	-1.8032	1	0.854	1.216	0.989	0.858	1.129	1.002	1.322	1.446	1.159
A0A1D8PEJ8-299	A0A1D8PEJ8	299	K	Grp1p	GRP1	1	9.88041e-05	93.766	GNPGTEAEEFK(1)K	3	0.85307	1
A0A1D8PEL1-253	A0A1D8PEL1	253	K	Mevalonate kinase	ERG12	1	0.00228738	53.946	VPK(1)STADLVAGVGR	2	1.3251	1	1.233	1.014	0.973	0.97	0.825	0.784	0.668	0.834	0.788
A0A1D8PEM5-327	A0A1D8PEM5	327	K	Isocitrate dehydrogenase [NAD] subunit, mitochondrial	IDH1	1	0.000478474	58.116	HLGLNDHADK(1)ISK	4	1.4533	1
A0A1D8PEM5-90	A0A1D8PEM5	90	K	Isocitrate dehydrogenase [NAD] subunit, mitochondrial	IDH1	1	5.13273e-06	97.69	SHGVDEAVESLK(1)R	3	-1.7303	1
A0A1D8PEM5-298	A0A1D8PEM5	298	K	Isocitrate dehydrogenase [NAD] subunit, mitochondrial	IDH1	1	0.00613373	58.433	HVGLDIK(1)GK	3	1.0074	1	0.746	0.811	1.146	1.014	1.268	1.357	1.699	1.105	1.537
A0A1D8PEQ8-227	A0A1D8PEQ8	227	K	Acylglycerol lipase	orf19.4864	1	0.0020601	74.987	GDALLK(1)PEYVAK	2	-3.4368	1	0.988	1.009	0.844	1.152	1.018	1.162	1.029	1.034	0.854
A0A1D8PEV4-24	A0A1D8PEV4	24	K	Ribosomal 60S subunit protein L42A	RPL42	1	0.000192283	87.184	HTQHK(1)VTQYK	3	1.0957	1	0.675	0.76	1.047	1.194	1.296	1.766	1.918	1.141	1.553
A0A1D8PEV4-97	A0A1D8PEV4	97	K	Ribosomal 60S subunit protein L42A	RPL42	1	0.00126131	86.898	HFELGGDK(1)K	3	-1.0403	1	0.823	0.89	1.183	0.983	1.116	1.192	1.355	1.098	1.437
A0A1D8PEV4-89	A0A1D8PEV4	89	K	Ribosomal 60S subunit protein L42A	RPL42	1	2.66649e-05	94.767	CK(1)HFELGGDK	3	-1.2977	1
A0A1D8PEV4-78	A0A1D8PEV4	78	K	Ribosomal 60S subunit protein L42A	RPL42	1	0.000160512	105.46	LECVVCK(1)TK	2	-1.7182	1	0.814	1.079	1.035	1.031	1.062	1.263	1.303	1.344	1.271
A0A1D8PEV9-42	A0A1D8PEV9	42	K	Mitochondrial 37S ribosomal protein MRPS5	orf19.989	1	8.73043e-31	124.21	INK(1)HTEFLSK	3	-0.56792	3	0.898	1.191	1.227	0.692	1.035	0.77	1.151	1.346	1.367
A0A1D8PEZ0-49	A0A1D8PEZ0	49	K	Asr1p	ASR1	1	0.00211883	83.182	AGK(1)TADSAK	2	1.0367	2	1.383	1.916	1.057	0.413	0.386	0.298	0.279	1.405	0.765
A0A1D8PEZ0-347	A0A1D8PEZ0	347	K	Asr1p	ASR1	1	7.18257e-10	119.87	FK(1)TGVDHLDAK	2	0.66814	2	1.733	1.446	0.846	0.546	0.518	0.314	0.299	0.847	0.488
A0A1D8PEZ0-380	A0A1D8PEZ0	380	K	Asr1p	ASR1	1	0.00295733	99.442	GYNDAK(1)K	2	1.3028	1
A0A1D8PF08-46	A0A1D8PF08	46	K	Ribosomal 60S subunit protein L2A	RPL2	1	1.01284e-11	120.87	GVVK(1)QIIHDPGR	2	1.2135	3	0.915	1.118	0.916	1.011	1.07	1.103	1.168	1.239	1.001
A0A1D8PF11-23	A0A1D8PF11	23	K	Rpl82p	RPL82	1	2.58105e-08	79.346	ASTSTK(1)NPLFESTPK	3	-2.4794	1	0.77	1.121	0.871	1.032	1.237	1.337	1.603	1.477	1.132
A0A1D8PF11-15	A0A1D8PF11	15	K	Rpl82p	RPL82	1	0.000348921	85.154	VAPAPLATK(1)SK	2	0.67155	2	0.702	1.652	1.013	0.925	0.813	1.314	1.155	2.385	1.443
A0A1D8PF42-1147	A0A1D8PF42	1147	K	Uncharacterized protein	orf19.2296	0.999402	0.0222488	62.005	VDDK(0.001)ELK(0.999)R	3	0.90762	1	1.278	0.971	0.828	1.017	0.919	0.794	0.718	0.771	0.648
A0A1D8PF42-294	A0A1D8PF42	294	K	Uncharacterized protein	orf19.2296	1	2.82984e-08	115.12	TK(1)AEYHDLSNLK	3	-0.92474	1	1.421	1.155	0.982	0.919	0.56	0.645	0.394	0.824	0.691
A0A1D8PF42-1587	A0A1D8PF42	1587	K	Uncharacterized protein	orf19.2296	1	0.0173849	54.198	SQLDSDLK(1)K	2	1.0375	1
A0A1D8PF42-943	A0A1D8PF42	943	K	Uncharacterized protein	orf19.2296	1	0.0291399	43.168	LPQHK(1)VDDK	3	0.86433	1
A0A1D8PF45-32	A0A1D8PF45	32	K	Ribosomal protein L37	RPL37B	1	3.19217e-08	116.63	K(1)TCSSCGYPAAK	2	0.98205	3	0.967	0.974	0.977	0.989	1.103	1.019	1.139	1.021	1.01
A0A1D8PF56-130	A0A1D8PF56	130	K	H/ACA ribonucleoprotein complex subunit	GAR1	1	2.78856e-07	106.55	TGGK(1)SAGGSSR	2	0.44585	3	1.029	0.832	0.899	0.89	1.343	0.863	1.304	0.82	0.874
A0A1D8PF56-98	A0A1D8PF56	98	K	H/ACA ribonucleoprotein complex subunit	GAR1	1	0.000681012	88.075	EGDK(1)FYIGPDK	2	-1.7035	1	0.991	1.041	0.898	0.989	1.101	0.995	1.109	1.065	0.906
A0A1D8PF57-38	A0A1D8PF57	38	K	60S ribosomal protein L29	RPL29	1	0.00647434	93.429	GVDAK(1)FK	3	-0.029566	2	0.941	0.951	0.885	1.001	1.229	1.061	1.304	1.025	0.94
A0A1D8PF57-33	A0A1D8PF57	33	K	60S ribosomal protein L29	RPL29	1	1.55536e-08	110.84	YPSLK(1)GVDAK	3	-2.0766	8	1.178	0.773	0.968	0.856	1.21	0.725	1.026	0.665	0.822
A0A1D8PF57-28	A0A1D8PF57	28	K	60S ribosomal protein L29	RPL29	1	0.00441641	74.92	TYK(1)YPSLK	3	0.92981	2	1.097	0.872	0.895	0.869	1.267	0.79	1.155	0.806	0.817
A0A1D8PF68-78	A0A1D8PF68	78	K	S-adenosylmethionine synthase	SAM2	1	6.58636e-09	112.17	DTIK(1)HIGYDDSEK	3	-1.6445	2
A0A1D8PF79-319	A0A1D8PF79	319	K	Glutamate decarboxylase	GAD1	1	0.00682296	65.241	DADLLPK(1)ELR	2	-0.40814	1	1.358	1.392	0.911	0.699	0.716	0.513	0.527	1.04	0.67
A0A1D8PF79-5	A0A1D8PF79	5	K	Glutamate decarboxylase	GAD1	1	1.69167e-06	111.86	VLSK(1)HIDALR	2	-0.53808	2	1.422	1.317	0.892	0.651	0.786	0.457	0.552	0.94	0.627
A0A1D8PF90-421	A0A1D8PF90	421	K	Uncharacterized protein	orf19.5281	1	0.0246115	58.917	GNLK(1)HVK	3	-0.44982	1	0.956	0.816	0.893	1.062	1.26	1.108	1.317	0.865	0.934
A0A1D8PF90-715	A0A1D8PF90	715	K	Uncharacterized protein	orf19.5281	1	0.00764679	82.417	TK(1)VSALAK	2	1.1057	1	1.29	1.172	0.773	0.936	0.87	0.724	0.673	0.921	0.599
A0A1D8PF90-556	A0A1D8PF90	556	K	Uncharacterized protein	orf19.5281	1	0.000279525	112.71	K(1)VDEALNK	2	1.1567	1	1.016	0.975	0.949	0.977	1.094	0.959	1.075	0.973	0.933
A0A1D8PF90-1138	A0A1D8PF90	1138	K	Uncharacterized protein	orf19.5281	1	0.00238015	98.048	AAK(1)FINEK	3	-0.11594	2	1.104	1.012	0.816	1.081	1.002	0.977	0.908	0.931	0.739
A0A1D8PFD3-677	A0A1D8PFD3	677	K	Snt1p	SNT1	1	0.00766433	48.467	VK(1)HDFMNNFSER	3	1.2009	1
A0A1D8PFF9-118	A0A1D8PFF9	118	K	E2 ubiquitin-conjugating protein	orf19.6358	1	0.00143458	77.14	K(1)SMASPTNK	3	0.23963	1	0.97	1.01	0.954	1.087	0.99	1.118	1.019	1.055	0.983
A0A1D8PFG4-27	A0A1D8PFG4	27	K	60S ribosomal protein L27	RPL27A	1	2.51622e-23	155.99	VVIVK(1)PHDEGTK	2	0.90918	3	1.086	1.044	0.899	0.989	1.001	0.909	0.921	0.975	0.828
A0A1D8PFG4-121	A0A1D8PFG4	121	K	60S ribosomal protein L27	RPL27A	1	1.6226e-06	112.13	AFEEK(1)HQAGK	3	-0.51786	2	0.937	0.962	0.936	1.113	1.058	1.184	1.126	1.04	0.998
A0A1D8PFH2-22	A0A1D8PFH2	22	K	Ribosome biosynthesis protein	orf19.6355	1	9.53699e-08	106.16	STSHTAIK(1)TNK	3	-1.4614	1	1.279	0.854	0.748	1.938	0.15	1.512	0.117	0.678	0.586
A0A1D8PFM9-35	A0A1D8PFM9	35	K	Peptidylprolyl isomerase	orf19.4952.1	1	0.0015829	101.97	ILK(1)SVECK	2	1.0001	1	0.985	0.93	1.025	0.859	1.206	0.869	1.223	0.958	1.04
A0A1D8PFP3-983	A0A1D8PFP3	983	K	5'-3' exoribonuclease 1	KEM1	1	0.0173842	59.198	LTIEK(1)NEIK	2	1.5301	1
A0A1D8PFR4-329	A0A1D8PFR4	329	K	Actin	ACT1	1	0.00437105	73.841	VK(1)IIAPPER	2	2.496	1
A0A1D8PFR4-114	A0A1D8PFR4	114	K	Actin	ACT1	1	2.05613e-12	68.291	VAPEEHPVLLTEAPMNPK(1)SNR	3	-0.30166	2	0.855	1.021	0.987	1.067	1.083	1.246	1.266	1.212	1.156
A0A1D8PFS4-472	A0A1D8PFS4	472	K	6-phosphogluconate dehydrogenase, decarboxylating	GND1	1	0.000153684	91.62	VLPGQENELLK(1)K	2	0.88152	1	1.028	1.09	0.988	0.889	1.033	0.863	1.004	1.075	0.962
A0A1D8PFS4-212	A0A1D8PFS4	212	K	6-phosphogluconate dehydrogenase, decarboxylating	GND1	1	0.000813433	103.55	VGK(1)FEDK	3	-2.1039	3	1.097	0.966	0.85	1.104	0.992	1.004	0.903	0.894	0.776
A0A1D8PFS4-321	A0A1D8PFS4	321	K	6-phosphogluconate dehydrogenase, decarboxylating	GND1	1	1.80428e-06	95.854	GPQVTGESPITDK(1)K	3	0.088673	3	1.161	0.983	0.805	1.066	0.996	0.916	0.856	0.86	0.694
A0A1D8PFS4-121	A0A1D8PFS4	121	K	6-phosphogluconate dehydrogenase, decarboxylating	GND1	1	0.00100681	102.07	YEELAK(1)K	2	2.198	4	0.915	0.825	0.937	1.185	1.123	1.293	1.227	0.914	1.026
A0A1D8PFT9-34	A0A1D8PFT9	34	K	Rab family GTPase	YPT52	1	0.023567	46.796	FVK(1)NTFDDMR	2	0.28749	1
A0A1D8PFU8-9	A0A1D8PFU8	9	K	Uncharacterized protein	orf19.7215.3	1	2.21292e-07	109	SAK(1)SLQPLFDR	3	1.2437	2	0.81	1.243	1.209	0.712	1.077	0.876	1.327	1.555	1.491
A0A1D8PFV1-362	A0A1D8PFV1	362	K	Ribosomal 60S subunit protein L4B	RPL4B	1	0.00798823	63.184	GQFAEVLK(1)N	2	0.52882	1	1.064	1.037	0.887	1.022	1.007	0.958	0.945	0.988	0.834
A0A1D8PFV1-181	A0A1D8PFV1	181	K	Ribosomal 60S subunit protein L4B	RPL4B	1	0.0249328	74.301	DVVK(1)VIK	2	-1.5308	1	0.89	1.167	0.963	0.987	1.03	1.106	1.156	1.33	1.082
A0A1D8PFV1-344	A0A1D8PFV1	344	K	Ribosomal 60S subunit protein L4B	RPL4B	1	0.000510585	78.488	VGSAK(1)VEQAK	3	-1.003	2	0.971	1.142	0.902	0.953	1.066	0.979	1.098	1.193	0.929
A0A1D8PFV1-113	A0A1D8PFV1	113	K	Ribosomal 60S subunit protein L4B	RPL4B	1	0.000263526	84.882	WNVK(1)VNHNEK	3	0.31322	1	0.763	0.941	0.898	1.235	1.161	1.613	1.518	1.25	1.177
A0A1D8PFZ8-156	A0A1D8PFZ8	156	K	Proteasome regulatory particle lid subunit	orf19.7264	1	0.00133779	88.596	GK(1)VVIDAFR	2	2.5568	1	1.023	0.927	0.916	1.076	1.06	1.049	1.034	0.92	0.895
A0A1D8PG06-186	A0A1D8PG06	186	K	Nat2p	NAT2	1	0.00791381	81.771	DLAK(1)SGIK	2	0.13639	1
A0A1D8PG13-61	A0A1D8PG13	61	K	Transcription factor IIF subunit	orf19.2111	1	0.00526446	70.942	GDQK(1)VWLVK	2	0.77723	1
A0A1D8PG16-21	A0A1D8PG16	21	K	Ribosomal 60S subunit protein L38	RPL38	1	0.0012551	77.062	RSDIK(1)SAIVK	2	-1.1712	2
A0A1D8PG16-64	A0A1D8PG16	64	K	Ribosomal 60S subunit protein L38	RPL38	1	0.0142219	57.175	K(1)LQQSLPPTLK	3	-0.49141	1
A0A1D8PG20-87	A0A1D8PG20	87	K	Bifunctional 2-aminoadipate transaminase/aromatic-amino-acid:2-oxoglutarate transaminase	ARO8	1	0.00037145	110.76	TTIEVFK(1)K	2	-0.5691	1	0.574	0.876	0.929	1.161	1.45	2.015	2.519	1.545	1.617
A0A1D8PG81-262	A0A1D8PG81	262	K	Hgt7p	HGT7	1	1.55595e-18	139.77	TNK(1)VSPEDPALYR	2	-0.23648	1	1.021	1.156	0.779	1.08	1.001	1.055	0.979	1.148	0.764
A0A1D8PG96-182	A0A1D8PG96	182	K	Hsp70 family ATPase	KAR2	1	5.59573e-08	124.42	SIAEDYLGK(1)K	2	4.1604	2	1.107	1.005	0.782	1.12	1	1.01	0.901	0.921	0.707
A0A1D8PG96-133	A0A1D8PG96	133	K	Hsp70 family ATPase	KAR2	1	0.0143571	58.981	ELK(1)HLPYK	3	-2.7305	2	1.089	0.971	0.814	1.194	0.939	1.094	0.861	0.905	0.748
A0A1D8PGA6-114	A0A1D8PGA6	114	K	Proteasome regulatory particle lid subunit	orf19.1993	1	0.0124822	70.399	DFINDLK(1)R	2	0.063753	1	0.993	1.277	0.931	0.888	0.965	0.892	0.971	1.304	0.937
A0A1D8PGE0-45	A0A1D8PGE0	45	K	Dynein light chain	orf19.1448.1	1	0.000521094	107.57	DIAAFLK(1)K	2	1.7161	1	1.021	1.396	1.004	0.66	0.998	0.644	0.975	1.386	0.982
A0A1D8PGE6-358	A0A1D8PGE6	358	K	Hap42p	HAP42	1	0.000272777	103.08	AK(1)STTTTAR	2	1.7014	1	1.593	1.022	0.561	1.09	0.753	0.683	0.472	0.65	0.352
A0A1D8PGH7-172	A0A1D8PGH7	172	K	Ctf1p	CTF1	1	2.13718e-51	196.37	TATAATATK(1)SNTK	2	0.22555	1	1.022	0.739	1.093	1.279	0.834	1.248	0.816	0.734	1.069
A0A1D8PGJ9-247	A0A1D8PGJ9	247	K	Uncharacterized protein	orf19.1549	1	0.015049	56.432	TEEDPVFK(1)Y	2	-0.094731	1
A0A1D8PGK4-1255	A0A1D8PGK4	1255	K	SWI/SNF catalytic subunit	SNF2	1	8.83799e-12	142.08	VIQAGK(1)FDNK	2	1.2475	4	1.175	1.025	0.872	0.929	1.019	0.789	0.867	0.885	0.742
A0A1D8PGK4-1153	A0A1D8PGK4	1153	K	SWI/SNF catalytic subunit	SNF2	1	3.09911e-11	106.82	LDGGTK(1)ADDRTDLLK	3	0.30784	2	1.162	1.06	0.846	0.965	0.992	0.828	0.852	0.926	0.728
A0A1D8PGL0-57	A0A1D8PGL0	57	K	Uncharacterized protein	orf19.1574	1	3.01968e-08	83.692	TPVSSTPDSSMALK(1)R	3	-0.42095	4	1.14	1.028	0.756	1.123	0.969	0.983	0.848	0.915	0.663
A0A1D8PGM1-104	A0A1D8PGM1	104	K	Uncharacterized protein	orf19.1576	1	0.00359712	63.073	NVSK(1)NISHLR	3	0.4954	1	0.815	1.171	0.942	1.087	1.019	1.33	1.249	1.455	1.154
A0A1D8PGM4-344	A0A1D8PGM4	344	K	U3 small nucleolar RNA-associated protein 22	UTP22	1	0.0288676	66.962	K(1)STEAFK	2	2.0922	1
A0A1D8PGM4-241	A0A1D8PGM4	241	K	U3 small nucleolar RNA-associated protein 22	UTP22	1	0.0253843	69.198	K(1)NNLPIK	2	-1.9599	1	1.028	0.95	0.871	1.12	1.035	1.087	1.006	0.938	0.847
A0A1D8PGT3-382	A0A1D8PGT3	382	K	E3 ubiquitin-protein ligase	TOM1	1	0.000637531	91.549	ALECISFK(1)K	2	-1.6238	1	0.924	1.17	1.135	0.817	0.994	0.883	1.074	1.284	1.229
A0A1D8PGT5-263	A0A1D8PGT5	263	K	Aldehyde dehydrogenase (NAD(P)(+))	ALD5	1	5.49505e-05	112.13	LAAESNLK(1)K	2	0.62698	2	1.606	0.849	0.452	1.38	0.703	0.856	0.438	0.536	0.281
A0A1D8PGT5-361	A0A1D8PGT5	361	K	Aldehyde dehydrogenase (NAD(P)(+))	ALD5	1	3.40875e-06	60.938	YVESGK(1)SQGATVVTGGAR	3	-0.17969	1
A0A1D8PGY0-97	A0A1D8PGY0	97	K	Ribosomal 60S subunit protein L21A	RPL21A	1	2.57546e-06	108.35	VEHVK(1)HSACR	3	1.089	7	0.496	0.504	1.114	1.4	1.417	2.817	2.855	1.031	2.249
A0A1D8PGY0-129	A0A1D8PGY0	129	K	Ribosomal 60S subunit protein L21A	RPL21A	1	0.00277848	69.261	ANGETVYLK(1)R	2	-0.85325	1	0.967	0.987	0.868	1.124	1.064	1.159	1.1	1.035	0.899
A0A1D8PGY8-37	A0A1D8PGY8	37	K	Ribosomal 40S subunit protein S9B	RPS9B	1	7.35736e-06	108.9	LAGEYGLK(1)NK	2	-0.53405	3	0.93	1.018	0.859	1.067	1.14	1.145	1.225	1.11	0.923
A0A1D8PGY8-10	A0A1D8PGY8	10	K	Ribosomal 40S subunit protein S9B	RPS9B	1	5.71565e-12	142.89	TYSK(1)TYSVPK	3	0.54494	6	0.889	1.106	0.855	0.982	1.198	1.102	1.346	1.261	0.962
A0A1D8PH00-28	A0A1D8PH00	28	K	Asr3p	ASR3	1	7.83756e-05	95.094	LGDK(1)FFPISR	2	-0.99385	1
A0A1D8PH05-4	A0A1D8PH05	4	K	Uncharacterized protein	orf19.831	1	3.24294e-10	123.95	K(1)TLQAQAELAR	2	-0.435	2	1.116	1.007	0.731	1.009	1.154	0.902	1.032	0.915	0.655
A0A1D8PH08-113	A0A1D8PH08	113	K	Cytochrome c oxidase subunit VI	COX6	1	0.00444983	90.15	TFEALK(1)FK	2	-1.6512	1
A0A1D8PH21-3	A0A1D8PH21	3	K	60S ribosomal protein L36	RPL39	1	7.20649e-08	115.34	AK(1)SGIAAGVNK	3	0.22523	2	1.005	1.114	0.912	0.871	1.131	0.864	1.124	1.124	0.907
A0A1D8PH42-49	A0A1D8PH42	49	K	Branched-chain-amino-acid aminotransferase	BAT21	1	0.00942252	87.476	DK(1)LVFGK	2	-1.0133	1	0.542	1.245	1.108	0.737	1.42	1.359	2.619	2.332	2.047
A0A1D8PH52-165	A0A1D8PH52	165	K	Acetyl-CoA C-acetyltransferase	ERG10	1	6.95574e-08	69.069	LMGVAAEK(1)CAADHGFTR	3	1.2793	1
A0A1D8PH52-183	A0A1D8PH52	183	K	Acetyl-CoA C-acetyltransferase	ERG10	1	2.94217e-05	78.814	EQQDEFAIK(1)SYQK	3	-2.5361	1
A0A1D8PH63-61	A0A1D8PH63	61	K	Putative ribosome biosynthesis protein	GDT1	1	3.86512e-07	56.817	LGVQPLEDEDNHPTPK(1)HAK	4	1.4386	1
A0A1D8PH72-387	A0A1D8PH72	387	K	Uncharacterized protein	orf19.4492	1	0.00638698	88.029	YGFGGK(1)K	2	2.0676	1	1.141	0.979	0.719	1.166	1.004	1.019	0.879	0.87	0.63
A0A1D8PH91-324	A0A1D8PH91	324	K	Mitochondrial 37S ribosomal protein MRP51	orf19.185	1	0.00311194	72.531	FFAEGIK(1)TGK	2	1.1967	1	0.91	1.184	1.097	0.861	0.99	0.944	1.086	1.319	1.206
A0A1D8PH91-340	A0A1D8PH91	340	K	Mitochondrial 37S ribosomal protein MRP51	orf19.185	1	1.92244e-19	142.19	YVPTK(1)TNFASSSER	2	1.3043	1	0.796	1.342	0.959	0.903	1.062	1.132	1.334	1.71	1.206
A0A1D8PH99-1415	A0A1D8PH99	1415	K	Uncharacterized protein	orf19.4123	1	0.00118579	86.114	K(1)SISSEDFK	2	2.0198	1
A0A1D8PHC9-197	A0A1D8PHC9	197	K	Aspartate transaminase	AAT1	1	2.04791e-06	114.72	NDLDYANLK(1)K	2	-0.32252	5	0.969	1.237	1.059	0.836	0.948	0.86	0.978	1.296	1.094
A0A1D8PHC9-369	A0A1D8PHC9	369	K	Aspartate transaminase	AAT1	1	0.0112636	83.948	LYEK(1)LDK	2	0.35298	1
A0A1D8PHC9-79	A0A1D8PHC9	79	K	Aspartate transaminase	AAT1	1	0.00163868	81.625	K(1)AEEILLGK	2	2.3005	1
A0A1D8PHC9-316	A0A1D8PHC9	316	K	Aspartate transaminase	AAT1	1	0.000676015	106.04	AVESQLK(1)K	2	1.1731	3	0.896	1.416	1.069	0.734	0.962	0.816	1.072	1.603	1.192
A0A1D8PHD8-170	A0A1D8PHD8	170	K	DNA-directed RNA polymerase core subunit	RPC40	1	2.63868e-06	95.854	DFK(1)FEPHGNQEEK	3	2.3476	1
A0A1D8PHE0-235	A0A1D8PHE0	235	K	Mitochondrial 37S ribosomal protein MRPS35	orf19.3559	1	0.00197323	73.632	LEPAEDTLK(1)K	2	-1.7995	1
A0A1D8PHF5-37	A0A1D8PHF5	37	K	Ribosomal 60S subunit protein L31B	orf19.3572.3	1	7.17123e-19	141.34	K(1)FATLHMGTTDVR	2	0.61481	4	0.909	1.046	0.952	0.997	1.117	1.094	1.227	1.167	1.048
A0A1D8PHF5-17	A0A1D8PHF5	17	K	Ribosomal 60S subunit protein L31B	orf19.3572.3	1	0.00101634	89.029	EYTINLHK(1)R	3	-0.32457	1
A0A1D8PHF8-32	A0A1D8PHF8	32	K	Wh11p	WH11	1	3.53482e-30	157.58	DK(1)VTDSLDSAAGK	3	0.78244	2	2.072	1.63	0.665	0.46	0.292	0.221	0.141	0.797	0.321
A0A1D8PHF8-30	A0A1D8PHF8	30	K	Wh11p	WH11	1	0.00076966	92.866	STPEQFK(1)DK	3	-0.30527	2	1.975	1.389	0.679	0.618	0.423	0.312	0.214	0.714	0.344
A0A1D8PHF8-16	A0A1D8PHF8	16	K	Wh11p	WH11	1	0.00681979	55.261	IESK(1)LTPDSQK	3	0.7769	1
A0A1D8PHF8-12	A0A1D8PHF8	12	K	Wh11p	WH11	1	3.54824e-15	102.4	DIGDK(1)IESK	3	1.1867	7	2.212	1.632	0.633	0.442	0.204	0.2	0.092	0.748	0.286
A0A1D8PHG1-329	A0A1D8PHG1	329	K	Oxysterol-binding protein	orf19.6883	1	1.4096e-07	109.83	K(1)SDYNLIATEK	2	-0.73289	1	1.149	0.995	0.915	0.996	0.959	0.864	0.834	0.879	0.796
A0A1D8PHG1-288	A0A1D8PHG1	288	K	Oxysterol-binding protein	orf19.6883	1	2.56943e-14	101.9	GSSTPTSK(1)NDVFYDASK	3	1.3778	1	1.135	1.021	0.916	0.973	0.972	0.855	0.855	0.912	0.807
A0A1D8PHH4-42	A0A1D8PHH4	42	K	Ribosomal 60S subunit protein L33A	orf19.6882.1	1	0.00202136	99.815	DAK(1)FYLGK	2	-0.069227	3	1.011	1.047	0.974	0.996	0.993	0.983	0.98	1.051	0.964
A0A1D8PHH4-12	A0A1D8PHH4	12	K	Ribosomal 60S subunit protein L33A	orf19.6882.1	1	0.0164497	56.81	GK(1)HISYQR	3	-1.7929	1	0.668	0.689	0.741	1.235	1.634	1.845	2.444	1.045	1.109
A0A1D8PHI0-868	A0A1D8PHI0	868	K	Replication factor C subunit 1	RFC1	1	0.0132603	72.607	VVPVGK(1)SK	2	0.34746	3	1.056	0.917	0.766	1.16	1.1	1.095	1.04	0.88	0.725
A0A1D8PHJ3-85	A0A1D8PHJ3	85	K	Cytochrome c oxidase subunit VIII	COX8	1	0.000350486	64.265	K(1)SGAFNK	3	-0.76479	1
A0A1D8PHR0-622	A0A1D8PHR0	622	K	Valine--tRNA ligase	VAS1	1	0.00604971	79.986	TEEEAFK(1)K	2	-0.45552	2	1.047	1.021	0.892	1.032	1.023	0.982	0.975	0.988	0.852
A0A1D8PHS1-78	A0A1D8PHS1	78	K	Uncharacterized protein	orf19.2237.1	1	0.00337818	101.72	SDK(1)FVNR	2	0.22861	1	0.895	1.012	0.87	1.113	1.123	1.242	1.253	1.148	0.972
A0A1D8PHT4-69	A0A1D8PHT4	69	K	Uncharacterized protein	orf19.2265	1	0.00202327	75.941	K(1)SLDFQAIQQK	3	1.1638	1	1.016	0.948	0.933	1.109	0.997	1.09	0.98	0.947	0.918
A0A1D8PHT8-778	A0A1D8PHT8	778	K	Uncharacterized protein	orf19.2266	1	2.22002e-22	162.8	K(1)RPIDYSDR	2	1.4518	2	1.282	0.962	0.876	1.019	0.87	0.793	0.677	0.761	0.683
A0A1D8PHU6-200	A0A1D8PHU6	200	K	Putative phosphoric monoester hydrolase	orf19.2269	1	0.000263094	87.184	ETDLLFAK(1)HGK	3	-2.5682	1	0.827	0.902	0.948	1.225	1.09	1.477	1.315	1.106	1.145
A0A1D8PHW0-157	A0A1D8PHW0	157	K	Sedoheptulose-bisphosphatase	orf19.1889	1	0.00308237	102.51	FIEK(1)IQK	2	0.31175	1	1.26	1.198	0.892	0.936	0.758	0.741	0.6	0.965	0.708
A0A1D8PHW1-153	A0A1D8PHW1	153	K	Ribosomal 60S subunit protein L11B	RPL11	1	2.46816e-05	98.105	STIGNSHK(1)TNK	3	2.011	1
A0A1D8PI15-93	A0A1D8PI15	93	K	Ribosomal 40S subunit protein S10A	RPS10	1	5.24194e-08	125.23	LK(1)NAPAERPR	2	0.40729	2	1.016	0.977	0.883	0.963	1.174	0.946	1.153	0.974	0.869
A0A1D8PI15-31	A0A1D8PI15	31	K	Ribosomal 40S subunit protein S10A	RPS10	1	1.02002e-06	92.8	DFNQPK(1)HDEIDTR	3	1.5931	4	0.81	0.821	0.982	1.289	1.076	1.587	1.326	1.027	1.212
A0A1D8PI17-25	A0A1D8PI17	25	K	Rnr22p	RNR22	1	0.0032617	66.004	STPIVTK(1)PESDK	2	0.63843	1	1.122	1.432	0.733	0.817	0.978	0.726	0.87	1.296	0.654
A0A1D8PI17-3	A0A1D8PI17	3	K	Rnr22p	RNR22	1	1.57455e-05	97.273	SK(1)NTDNNKPSPK	4	0.20748	1	1.413	1.254	0.911	0.732	0.747	0.517	0.527	0.9	0.645
A0A1D8PI17-56	A0A1D8PI17	56	K	Rnr22p	RNR22	1	6.234e-06	104.05	EFLAK(1)HVVNR	3	0.82227	1	1.123	1.315	0.839	0.878	0.907	0.78	0.806	1.186	0.747
A0A1D8PI17-379	A0A1D8PI17	379	K	Rnr22p	RNR22	1	9.00045e-05	93.345	AGVMEK(1)VENK	2	2.1095	1	1.47	1.162	0.792	0.716	0.906	0.486	0.615	0.802	0.539
A0A1D8PI17-383	A0A1D8PI17	383	K	Rnr22p	RNR22	1	0.00331292	101.9	VENK(1)NEK	3	-0.81518	2	1.413	1.13	0.806	0.821	0.869	0.579	0.614	0.81	0.57
A0A1D8PI34-131	A0A1D8PI34	131	K	Uncharacterized protein	orf19.2165	1	0.00012305	65.627	VLK(1)NDELK	2	-1.6814	1
A0A1D8PI34-30	A0A1D8PI34	30	K	Uncharacterized protein	orf19.2165	1	2.26181e-14	94.363	VDK(1)FNFGAR	2	-2.4296	1
A0A1D8PI71-402	A0A1D8PI71	402	K	Bifunctional farnesyl-diphosphate farnesyltransferase/squalene synthase	ERG9	1	0.000299992	102.52	SLPENK(1)FTK	2	-0.73573	1	1.041	1.266	1.042	0.89	0.814	0.854	0.781	1.233	1.001
A0A1D8PI71-102	A0A1D8PI71	102	K	Bifunctional farnesyl-diphosphate farnesyltransferase/squalene synthase	ERG9	1	0.0019317	84.479	EFDTK(1)LNTK	2	2.5346	1
A0A1D8PI86-246	A0A1D8PI86	246	K	Ribosome biosynthesis protein	orf19.2167	1	0.00065993	71.03	REELK(1)K(1)QQK(1)R	2	0.94321	4	1.093	0.921	0.773	1.147	1.066	1.047	0.974	0.854	0.708
A0A1D8PI86-250	A0A1D8PI86	250	K	Ribosome biosynthesis protein	orf19.2167	1	0.00065993	71.03	REELK(1)K(1)QQK(1)R	2	0.94321	4	1.093	0.921	0.773	1.147	1.066	1.047	0.974	0.854	0.708
A0A1D8PI86-247	A0A1D8PI86	247	K	Ribosome biosynthesis protein	orf19.2167	1	0.00065993	71.03	REELK(1)K(1)QQK(1)R	2	0.94321	4	1.093	0.921	0.773	1.147	1.066	1.047	0.974	0.854	0.708
A0A1D8PI96-305	A0A1D8PI96	305	K	Uncharacterized protein	orf19.3639	1	0.0120361	76.228	FANK(1)TDSK	2	-1.2423	1	1.192	1.095	0.788	1.021	0.932	0.855	0.781	0.932	0.661
A0A1D8PIB2-210	A0A1D8PIB2	210	K	Asparagine synthase (Glutamine-hydrolyzing) 2	ASN1	1	0.000670683	83.137	VPEQHVDFK(1)K	3	-1.1399	3	0.826	1.042	0.862	1.02	1.269	1.232	1.535	1.279	1.044
A0A1D8PIB2-399	A0A1D8PIB2	399	K	Asparagine synthase (Glutamine-hydrolyzing) 2	ASN1	1	0.00386668	69.846	VK(1)NLHYADCLR	2	-1.4613	2	0.812	1.041	0.895	1.067	1.202	1.309	1.478	1.298	1.102
A0A1D8PIB2-411	A0A1D8PIB2	411	K	Asparagine synthase (Glutamine-hydrolyzing) 2	ASN1	1	0.00636265	48.351	ANK(1)STMAWGLEAR	2	-0.4969	1
A0A1D8PIB2-570	A0A1D8PIB2	570	K	Asparagine synthase (Glutamine-hydrolyzing) 2	ASN1	1	9.72856e-06	102.52	YAATHDHK(1)VAQ	2	-0.14843	4	0.653	0.953	0.871	1.096	1.431	1.674	2.19	1.479	1.334
A0A1D8PIB2-91	A0A1D8PIB2	91	K	Asparagine synthase (Glutamine-hydrolyzing) 2	ASN1	1	0.000476299	98.898	EQFPDYK(1)FK	3	-0.94383	4	0.858	1.159	0.826	0.966	1.231	1.123	1.434	1.372	0.964
A0A1D8PIB2-396	A0A1D8PIB2	396	K	Asparagine synthase (Glutamine-hydrolyzing) 2	ASN1	1	6.77416e-05	111.61	EFHEECVK(1)R	3	0.76108	1	0.797	1.018	1.002	1.023	1.174	1.281	1.471	1.296	1.258
A0A1D8PIF1-123	A0A1D8PIF1	123	K	Uncharacterized protein	orf19.200	1	1.78963e-09	112.96	AEK(1)FGDEQAANDAK	3	0.99982	1	1.033	0.949	0.886	1.12	1.016	1.081	0.983	0.933	0.857
A0A1D8PIF1-165	A0A1D8PIF1	165	K	Uncharacterized protein	orf19.200	1	9.45487e-05	74.987	EIGLVDNSLSNK(1)K	3	-2.4163	1
A0A1D8PIF1-19	A0A1D8PIF1	19	K	Uncharacterized protein	orf19.200	1	0.000606093	96.229	GK(1)GLSIEGK	2	-1.8138	1
A0A1D8PII6-13	A0A1D8PII6	13	K	ATP-binding mismatch repair protein	PMS1	1	0.000746361	93.345	TISK(1)FDISK	2	-1.7643	1	0.939	1.097	0.824	1.044	1.123	1.11	1.194	1.184	0.877
A0A1D8PIL9-13	A0A1D8PIL9	13	K	Uncharacterized protein	orf19.1367.1	1	0.00565572	69.672	QFEK(1)FNVAR	2	-0.68618	1	1.086	1.172	1.115	0.773	0.895	0.71	0.824	1.094	1.028
A0A1D8PIN8-165	A0A1D8PIN8	165	K	Pseudouridine synthase	PUS7	0.999999	1.12347e-10	74.732	SKEADDNGGDGGESNK(1)HPK	4	-1.137	2
A0A1D8PIP5-722	A0A1D8PIP5	722	K	SsDNA endodeoxyribonuclease	RAD1	1	0.0012636	103.55	IAGGSK(1)FK	3	1.4849	2	1.315	0.967	0.743	1.051	0.934	0.798	0.709	0.747	0.566
A0A1D8PIS4-281	A0A1D8PIS4	281	K	Trehalose 6-phosphate synthase/phosphatase complex subunit	TPS3	1	0.00147131	102.52	VK(1)SEISQK	2	0.23598	1	1.186	1.138	0.848	1.117	0.742	0.94	0.624	0.972	0.715
A0A1D8PIS4-89	A0A1D8PIS4	89	K	Trehalose 6-phosphate synthase/phosphatase complex subunit	TPS3	1	6.40906e-16	127.29	NSAK(1)SEHQFIQPISK	3	-0.37805	1	1.045	0.979	0.727	1.228	1.028	1.172	0.982	0.949	0.695
A0A1D8PIS4-834	A0A1D8PIS4	834	K	Trehalose 6-phosphate synthase/phosphatase complex subunit	TPS3	1	0.00228831	61.593	LVESK(1)VER	2	-0.75737	1
A0A1D8PIS4-788	A0A1D8PIS4	788	K	Trehalose 6-phosphate synthase/phosphatase complex subunit	TPS3	1	0.000419984	96.342	SDLDIMFK(1)R	2	-0.95754	2	1.21	0.965	0.89	1.041	0.903	0.858	0.745	0.809	0.735
A0A1D8PIS4-647	A0A1D8PIS4	647	K	Trehalose 6-phosphate synthase/phosphatase complex subunit	TPS3	1	0.00785759	83.998	K(1)FSETIK	2	-0.37288	1
A0A1D8PIU7-978	A0A1D8PIU7	978	K	Uncharacterized protein	orf19.5469	1	0.0166621	42.599	ELMYVK(1)LK	3	3.1192	1
A0A1D8PIW1-356	A0A1D8PIW1	356	K	Etr1p	ETR1	1	0.00210383	76.357	DGVANSK(1)SGK	3	1.3508	2	1.027	1.277	1.167	0.754	0.831	0.732	0.808	1.261	1.138
A0A1D8PJ01-362	A0A1D8PJ01	362	K	Plasma membrane ATPase	PMA1	1	0.00238015	98.048	TGTLTK(1)NK	2	0.34854	2
A0A1D8PJ01-333	A0A1D8PJ01	333	K	Plasma membrane ATPase	PMA1	1	0.000507313	113.89	K(1)QAIVQK	2	-1.0737	1	1.015	1.19	0.915	0.944	0.979	0.927	0.963	1.188	0.901
A0A1D8PJ01-621	A0A1D8PJ01	621	K	Plasma membrane ATPase	PMA1	1	7.29167e-12	107.15	K(1)ADTGIAVEGATDAAR	2	-1.4309	1	0.959	0.934	0.863	1.013	1.236	1.054	1.288	0.988	0.902
A0A1D8PJ01-419	A0A1D8PJ01	419	K	Plasma membrane ATPase	PMA1	1	0.0049162	97.602	AALPK(1)YK	2	-2.3095	3	0.944	0.989	0.855	1.1	1.122	1.162	1.186	1.062	0.906
A0A1D8PJ01-394	A0A1D8PJ01	394	K	Plasma membrane ATPase	PMA1	1	0.00180989	81.017	K(1)GLDAIDK	2	-1.6426	2	1.04	0.949	0.901	1.014	1.104	0.972	1.06	0.926	0.866
A0A1D8PJ10-413	A0A1D8PJ10	413	K	Uncharacterized protein	orf19.6160	1	6.23369e-06	110.38	LQEYK(1)DVEAK	2	1.598	2	1.357	1.106	0.836	0.86	0.875	0.631	0.643	0.827	0.616
A0A1D8PJ20-57	A0A1D8PJ20	57	K	Proteasome endopeptidase complex	SCL1	0.999481	3.13412e-06	71.085	K(0.001)IPDK(0.999)LLDPK	3	1.392	1
A0A1D8PJ95-983	A0A1D8PJ95	983	K	Met18p (Fragment)	MET18	1	0.0106041	85.212	VK(1)NLQVK	2	-3.9524	1
A0A1D8PJ96-121	A0A1D8PJ96	121	K	Zcf7p	ZCF7	1	0.000419984	96.342	ACDTCAAK(1)K	2	-1.5767	2	0.989	0.94	0.887	1.139	1.047	1.148	1.057	0.962	0.896
A0A1D8PJD7-68	A0A1D8PJD7	68	K	GTPase-activating protein	RNA1	1	0.00319909	72.2	ALSEALLK(1)HK	2	-3.1714	1	1.086	1.082	0.876	0.931	1.054	0.855	0.969	1.011	0.807
A0A1D8PJE0-252	A0A1D8PJE0	252	K	Metalloaminopeptidase	LAP41	1	0.0205097	46.796	NAPLYGK(1)HPLK	3	0.62354	1
A0A1D8PJE0-45	A0A1D8PJE0	45	K	Metalloaminopeptidase	LAP41	1	0.00339052	72.29	K(1)FTDDYYSK	2	-1.6527	2	1.063	1.051	0.944	0.92	1.045	0.863	0.981	1.002	0.888
A0A1D8PJE8-1198	A0A1D8PJE8	1198	K	Condensin subunit	YCG1	1	4.17713e-05	118.03	ADK(1)SITFK	2	-0.16292	1	1.023	0.977	0.943	1.052	1.015	1.025	0.991	0.968	0.921
A0A1D8PJF0-84	A0A1D8PJF0	84	K	Uncharacterized protein	orf19.1632	1	0.00875886	73.616	YK(1)NNHIK	3	0.49547	1	1.361	1.262	1.016	0.721	0.697	0.529	0.51	0.94	0.746
A0A1D8PJG0-61	A0A1D8PJG0	61	K	Cytochrome c oxidase subunit VII	COX7	1	0.00584192	44.511	IIELQK(1)HYQNTPK	4	3.4186	1
A0A1D8PJI7-659	A0A1D8PJI7	659	K	Medium-chain fatty acid-CoA ligase	FAA21	1	0.00148614	66.989	SIGK(1)HLQGFEK	3	1.4744	1
A0A1D8PJK5-102	A0A1D8PJK5	102	K	D-lactate dehydrogenase	AIP2	1	0.000709052	85.813	GQSQLVLK(1)PK	2	0.37027	1
A0A1D8PJK5-493	A0A1D8PJK5	493	K	D-lactate dehydrogenase	AIP2	1	0.00938346	74.841	K(1)NYIGYSK	2	-0.25552	1
A0A1D8PJK7-104	A0A1D8PJK7	104	K	Structural maintenance of chromosomes protein	SMC3	1	2.11297e-33	160.93	TIGLK(1)K(1)DDYSLDGK	3	1.2236	6	0.435	0.858	0.597	1.676	1.414	3.842	3.246	1.999	1.374
A0A1D8PJK7-105	A0A1D8PJK7	105	K	Structural maintenance of chromosomes protein	SMC3	1	2.11297e-33	160.93	TIGLK(1)K(1)DDYSLDGK	3	1.2236	8	0.435	0.858	0.597	1.676	1.414	3.842	3.246	1.999	1.374
A0A1D8PJL8-24	A0A1D8PJL8	24	K	Purine nucleoside phosphorylase	PNP1	1	2.54114e-05	80.746	HK(1)IDQFPELTQPR	3	0.064575	1	0.848	0.981	0.948	1.054	1.18	1.24	1.39	1.173	1.118
A0A1D8PJQ4-59	A0A1D8PJQ4	59	K	Uncharacterized protein	orf19.341	1	0.00682335	86.833	SLEAIK(1)K	2	2.6323	4	0.375	0.436	0.371	1.874	1.864	4.992	4.97	1.181	0.989
A0A1D8PJR4-427	A0A1D8PJR4	427	K	Uncharacterized protein	orf19.6952	1	5.27843e-05	98.942	DANCQLFK(1)SK	2	0.38449	1	1.057	1.059	0.922	0.931	1.057	0.878	0.998	1.016	0.872
A0A1D8PJS7-35	A0A1D8PJS7	35	K	Retromer subunit	PEP8	1	0.00933175	78.939	VEK(1)LPIYK	2	1.4219	1	1.042	1.052	0.913	0.944	1.071	0.904	1.028	1.025	0.877
A0A1D8PJT8-80	A0A1D8PJT8	80	K	Ubiquinol--cytochrome-c reductase subunit 6	orf19.913.2	1	1.00127e-05	57.936	TAACK(1)PFDHHFHECIER	3	-0.22271	2	1.088	0.822	0.991	1.048	1.036	0.961	0.951	0.767	0.911
A0A1D8PK11-180	A0A1D8PK11	180	K	RNA-binding protein	orf19.5917.3	1	0.00182396	73.632	AAAAAK(1)TAGGK(1)K	3	1.0903	1
A0A1D8PK11-86	A0A1D8PK11	86	K	RNA-binding protein	orf19.5917.3	1	0.00236306	83.647	DLK(1)HDNIK	3	0.86021	1
A0A1D8PK11-175	A0A1D8PK11	175	K	RNA-binding protein	orf19.5917.3	1	3.58631e-13	132.5	AAAAAK(1)TAGGK(1)K	3	1.0903	5	1.161	1.02	0.73	1.117	0.989	0.96	0.85	0.89	0.629
A0A1D8PK11-126	A0A1D8PK11	126	K	RNA-binding protein	orf19.5917.3	1	1.63297e-10	128.76	SSK(1)FATAAVDK	3	3.311	2	1.242	1.129	0.786	0.933	0.945	0.75	0.76	0.922	0.633
A0A1D8PK22-137	A0A1D8PK22	137	K	Ribosomal 40S subunit protein S15	RPS15	1	0.000712865	68.676	AGNASSK(1)FMPLR	3	-0.45902	1
A0A1D8PK22-77	A0A1D8PK22	77	K	Ribosomal 40S subunit protein S15	RPS15	1	1.01594e-13	98.077	AATEPNERPAVVK(1)THLR	4	-0.41175	3	0.89	0.905	1.009	1.174	1.016	1.315	1.14	1.031	1.133
A0A1D8PK22-58	A0A1D8PK22	58	K	Ribosomal 40S subunit protein S15	RPS15	0.999993	1.16351e-06	69.229	GLDSKPMGLIK(1)K	3	1.0655	1
A0A1D8PK30-94	A0A1D8PK30	94	K	Ribosomal 60S subunit protein L35A	RPL35	1	5.154e-61	203.2	LTK(1)FEASQETEK	3	3.5466	4	0.833	0.915	1.099	0.958	1.195	1.148	1.434	1.114	1.32
A0A1D8PK30-73	A0A1D8PK30	73	K	Ribosomal 60S subunit protein L35A	RPL35	1	0.00914774	80.462	AFYAGK(1)K	2	-1.1426	1
A0A1D8PK30-78	A0A1D8PK30	78	K	Ribosomal 60S subunit protein L35A	RPL35	0.999983	0.00586509	79.16	KYIPK(1)DLR	3	1.4916	1	0.655	0.763	1.134	1.006	1.42	1.532	2.165	1.181	1.733
A0A1D8PK30-5	A0A1D8PK30	5	K	Ribosomal 60S subunit protein L35A	RPL35	1	0.00483951	72.321	AGVK(1)TFELR	2	-1.8414	2	1.022	1.153	0.892	0.976	0.994	0.953	0.971	1.144	0.872
A0A1D8PK40-117	A0A1D8PK40	117	K	Ribosomal protein L19	RPL19A	1	7.48269e-10	119.39	IDK(1)HLYHNLYK	2	-0.43181	3	0.704	0.693	0.933	1.407	1.222	1.991	1.732	0.998	1.325
A0A1D8PK40-133	A0A1D8PK40	133	K	Ribosomal protein L19	RPL19A	1	0.0196069	62.464	GNTFK(1)HK	3	1.1847	1	0.754	0.773	1.039	1.087	1.323	1.437	1.751	1.039	1.377
A0A1D8PK43-46	A0A1D8PK43	46	K	Ribosomal 60S subunit protein L18A	RPL18	1	2.48211e-05	102.97	TDAPFNK(1)VILK	2	1.8201	4	1.213	1.541	0.898	0.738	0.706	0.608	0.581	1.289	0.741
A0A1D8PK61-119	A0A1D8PK61	119	K	Ribosomal 40S subunit protein S19A	RPS19A	1	7.45234e-05	98.407	IGVLEISPK(1)GGR	3	0.03334	2	0.937	1.133	0.877	0.935	1.153	0.995	1.228	1.226	0.935
A0A1D8PK61-92	A0A1D8PK61	92	K	Ribosomal 40S subunit protein S19A	RPS19A	1	3.10507e-29	146.48	GFRPHK(1)HVDASGSINR	4	2.7001	1	0.688	0.915	1	1.093	1.303	1.584	1.89	1.347	1.454
A0A1D8PK65-1731	A0A1D8PK65	1731	K	Trifunctional fatty acid synthase subunit	FAS2	1	0.00787603	83.948	K(1)LVFSDK	2	-0.09407	1	1.384	0.739	0.849	1.03	0.976	0.743	0.704	0.542	0.614
A0A1D8PK65-174	A0A1D8PK65	174	K	Trifunctional fatty acid synthase subunit	FAS2	1	0.000380007	100.88	AIK(1)DLVNGK	2	1.7643	1
A0A1D8PK65-357	A0A1D8PK65	357	K	Trifunctional fatty acid synthase subunit	FAS2	1	0.00422932	99.442	GAK(1)SFIK	2	-0.97781	1	1.239	0.609	0.729	1.267	1.111	1.02	0.895	0.498	0.589
A0A1D8PK65-1854	A0A1D8PK65	1854	K	Trifunctional fatty acid synthase subunit	FAS2	1	4.80135e-05	113.62	VILHGEAK(1)K	3	-0.1458	1	1.155	0.875	0.881	1.06	1.025	0.916	0.886	0.769	0.763
A0A1D8PK65-1068	A0A1D8PK65	1068	K	Trifunctional fatty acid synthase subunit	FAS2	1	0.000533464	89.231	GK(1)PYSGWVDAK	2	-0.44777	2	1.241	0.768	0.872	1.106	0.992	0.889	0.798	0.627	0.703
A0A1D8PK65-1143	A0A1D8PK65	1143	K	Trifunctional fatty acid synthase subunit	FAS2	1	4.69584e-13	118.52	ETAEQYK(1)HEHGEK	4	1.4123	5	0.857	0.366	1.328	1.334	1.025	1.554	1.196	0.433	1.55
A0A1D8PK71-38	A0A1D8PK71	38	K	Uncharacterized protein	orf19.5943.1	1	1.32446e-12	121.82	K(1)SDAAPASADPAK	2	-1.0166	2	1.212	0.838	0.922	0.952	1.069	0.784	0.882	0.702	0.762
A0A1D8PK71-82	A0A1D8PK71	82	K	Uncharacterized protein	orf19.5943.1	1	1.75844e-27	155.06	DVAPPQSTATK(1)HSK	3	0.28287	1	1.165	0.904	0.936	1.08	0.914	0.924	0.784	0.787	0.803
A0A1D8PKC3-25	A0A1D8PKC3	25	K	Translation elongation factor EF1B gamma	CAM1	1	0.00422932	99.442	HFK(1)LDIK	2	1.2894	2	0.777	0.65	1.058	1.351	1.118	1.734	1.437	0.848	1.361
A0A1D8PKC3-251	A0A1D8PKC3	251	K	Translation elongation factor EF1B gamma	CAM1	1	8.53107e-17	92.039	PK(1)HPLEALGKPK	3	-0.44251	2	1.044	1.094	0.936	0.967	0.987	0.924	0.944	1.062	0.897
A0A1D8PKC3-33	A0A1D8PKC3	33	K	Translation elongation factor EF1B gamma	CAM1	1	0.00127535	69.721	LSDK(1)DEAFNK	3	-2.2226	1
A0A1D8PKC3-259	A0A1D8PKC3	259	K	Translation elongation factor EF1B gamma	CAM1	1	0.00175587	66.056	HPLEALGK(1)PK	3	0.15674	1	0.989	0.875	1.061	1.13	0.935	1.14	0.944	0.898	1.072
A0A1D8PKC3-409	A0A1D8PKC3	409	K	Translation elongation factor EF1B gamma	CAM1	1	1.26164e-09	81.017	EIADGK(1)VFK	2	2.9689	1
A0A1D8PKD1-91	A0A1D8PKD1	91	K	Rct1p	RCT1	1	0.000284409	90.614	K(1)HEQQYGGSGK	3	0.85596	2
A0A1D8PKH5-28	A0A1D8PKH5	28	K	Uracil-DNA glycosylase	UNG1	1	0.00037744	100.93	VK(1)NENLVSK	2	-1.2608	1	1.079	0.99	0.741	1.103	1.099	1.02	1.018	0.932	0.687
A0A1D8PKI3-77	A0A1D8PKI3	77	K	Acetyltransferase	orf19.7437	1	0.0247305	54.286	NQELIK(1)FAR	2	0.47749	1
A0A1D8PKI6-277	A0A1D8PKI6	277	K	Uncharacterized protein	orf19.7386	1	4.36615e-11	133.05	FLK(1)TSSDIYR	2	-2.5319	1	0.877	1.362	1.312	0.601	0.918	0.683	1.045	1.575	1.495
A0A1D8PKJ3-753	A0A1D8PKJ3	753	K	E1 ubiquitin-activating protein	UBA1	1	0.000577153	86.944	EPNATVDDFK(1)K	2	0.023826	1	1.222	0.964	0.975	0.971	0.878	0.793	0.718	0.801	0.798
A0A1D8PKJ8-218	A0A1D8PKJ8	218	K	Uncharacterized protein	orf19.6828	1	0.00783952	81.95	LNK(1)SAQLK	2	1.5748	1
A0A1D8PKU3-15	A0A1D8PKU3	15	K	Uncharacterized protein	orf19.6731.1	1	0.00888312	62.088	EFGQLGDIK(1)K	2	-1.1401	1	0.793	1.005	0.832	1.078	1.305	1.355	1.644	1.285	1.05
A0A1D8PKV4-451	A0A1D8PKV4	451	K	Fum12p	FUM12	1	0.00167939	107.59	VAK(1)NAHK	3	1.4575	3	1.052	1.007	1.2	0.712	1.046	0.676	0.993	0.972	1.142
A0A1D8PKW2-311	A0A1D8PKW2	311	K	Fructose 1,6-bisphosphate 1-phosphatase	FBP1	1	0.000279713	64.104	GIHDK(1)SSIVLGSK	3	-2.3902	1
A0A1D8PKY7-375	A0A1D8PKY7	375	K	Histidine biosynthesis trifunctional protein	HIS4	1	0.000556424	110.38	NLDVK(1)SLK	2	-0.50857	1	0.714	1.473	0.911	0.821	1.166	1.146	1.63	2.093	1.277
A0A1D8PKZ3-159	A0A1D8PKZ3	159	K	ATP-dependent RNA helicase	SUB2	1	1.34786e-07	111.94	TDVFYGGTPIK(1)R	3	-3.0049	2	1.16	1.147	0.947	0.888	0.896	0.764	0.771	1.002	0.816
A0A1D8PKZ3-166	A0A1D8PKZ3	166	K	ATP-dependent RNA helicase	SUB2	0.850451	7.52953e-14	100.02	LK(0.85)NK(0.15)DTCPHIVVATPGR	3	-1.2945	1	0.918	1.034	1.026	1.124	0.912	1.222	0.993	1.144	1.119
A0A1D8PKZ4-170	A0A1D8PKZ4	170	K	Uncharacterized protein	orf19.5648	1	0.00605482	93.374	EHGAK(1)FK	2	-2.1686	2	0.817	0.927	1.114	1.069	1.071	1.306	1.31	1.151	1.364
A0A1D8PKZ7-26	A0A1D8PKZ7	26	K	Pyrroline-5-carboxylate reductase	PRO3	1	0.0181334	61.56	SK(1)FDPYPK	2	2.0698	2	1.059	1.071	0.833	1.087	0.972	1.024	0.917	1.026	0.786
A0A1D8PKZ9-468	A0A1D8PKZ9	468	K	ATP synthase subunit beta	ATP2	1	0.000746361	93.345	SFK(1)DVLEGK	2	1.8505	1
A0A1D8PKZ9-498	A0A1D8PKZ9	498	K	ATP synthase subunit beta	ATP2	1	0.00262712	79.659	AEK(1)LAAESN	2	-0.15588	1
A0A1D8PKZ9-465	A0A1D8PKZ9	465	K	ATP synthase subunit beta	ATP2	1	0.000232597	103.91	LQDTVK(1)SFK	2	1.2997	1	1.088	1.44	0.983	0.707	0.864	0.648	0.792	1.343	0.904
A0A1D8PL12-101	A0A1D8PL12	101	K	Uncharacterized protein	orf19.5671	1	3.7005e-19	131.66	TEHDNNEAVNK(1)HLR	3	-0.97465	2	0.87	0.883	0.959	1.117	1.165	1.28	1.337	1.028	1.101
A0A1D8PL12-117	A0A1D8PL12	117	K	Uncharacterized protein	orf19.5671	1	0.0119821	76.282	ELIEK(1)DVR	2	-0.3079	1
A0A1D8PL14-237	A0A1D8PL14	237	K	Ornithine-oxo-acid transaminase	CAR2	1	0.00342898	97.635	VQELCK(1)K	2	0.20256	1	1.229	1.259	0.812	0.945	0.808	0.766	0.655	1.039	0.66
A0A1D8PL14-433	A0A1D8PL14	433	K	Ornithine-oxo-acid transaminase	CAR2	1	8.05474e-05	94.767	ELPNVAK(1)TEH	2	-1.3633	1
A0A1D8PL36-253	A0A1D8PL36	253	K	Uncharacterized protein	orf19.4184	1	2.66649e-05	94.767	VAK(1)HLEYATK	3	-0.85591	1
A0A1D8PL39-6	A0A1D8PL39	6	K	Ribonuclease P/MRP protein subunit	orf19.4168	1	0.000794882	83.182	GTNNK(1)TVTNK	2	-0.9349	2	0.904	1.01	0.991	1.055	1.053	1.164	1.162	1.133	1.095
A0A1D8PL46-635	A0A1D8PL46	635	K	Translocase	orf19.5675	1	2.58218e-05	102.87	IQPYCSEEK(1)FR	2	0.8054	2	0.879	1.234	1.108	0.809	1.017	0.918	1.155	1.422	1.261
A0A1D8PL61-3489	A0A1D8PL61	3489	K	Midasin	MDN1	1	0.00308874	63.091	AFK(1)NHAFEINK	3	-1.3673	1
A0A1D8PL68-17	A0A1D8PL68	17	K	Rpl40bp	RPL40B	1	1.76274e-06	119.34	YNCEK(1)SICR	2	-0.96351	1	1.252	1.101	0.868	0.953	0.855	0.759	0.682	0.892	0.694
A0A1D8PL84-85	A0A1D8PL84	85	K	Uncharacterized protein	orf19.4686	1	0.0141055	62.546	K(1)NVIQHMK	3	-0.1384	2	1.265	0.939	0.785	1.034	0.985	0.816	0.777	0.753	0.621
A0A1D8PL85-6	A0A1D8PL85	6	K	Aspartate aminotransferase	AAT22	1	0.00645063	68.76	SK(1)FTHLTK	3	-0.85445	1	0.921	1.107	0.887	1.023	1.091	1.109	1.183	1.219	0.963
A0A1D8PL85-170	A0A1D8PL85	170	K	Aspartate aminotransferase	AAT22	1	0.0103192	73.499	K(1)TLIEAPK	2	-0.57949	1
A0A1D8PL86-415	A0A1D8PL86	415	K	Mlp1p	MLP1	1	0.000844389	84.365	LEQQITK(1)ASK	2	1.1977	1	1.161	1.074	0.827	0.99	0.975	0.851	0.839	0.938	0.713
A0A1D8PL86-1626	A0A1D8PL86	1626	K	Mlp1p	MLP1	0.999905	0.0158158	74.464	KIEK(1)YEK	3	2.6508	1
A0A1D8PL99-149	A0A1D8PL99	149	K	40S ribosomal protein S6	RPS6A	1	2.64368e-07	107.17	FFGLTK(1)EDDVR	2	1.7207	2	0.902	0.942	0.856	1.103	1.203	1.219	1.333	1.06	0.949
A0A1D8PL99-196	A0A1D8PL99	196	K	40S ribosomal protein S6	RPS6A	1	0.0196201	68.625	VK(1)NAQQQR	2	-1.8896	1	1.045	1.338	0.898	0.945	0.838	0.903	0.801	1.299	0.86
A0A1D8PL99-23	A0A1D8PL99	23	K	40S ribosomal protein S6	RPS6A	1	0.0187447	56.551	SIDIDDEHK(1)LR	2	0.55671	1	0.951	0.991	0.887	1.067	1.115	1.119	1.171	1.057	0.932
A0A1D8PL99-51	A0A1D8PL99	51	K	40S ribosomal protein S6	RPS6A	1	0.0194378	41.383	GYIFK(1)ITGGNDK	3	0.1138	1
A0A1D8PL99-235	A0A1D8PL99	235	K	40S ribosomal protein S6	RPS6A	1	0.00526816	91.9	RAESLK(1)N	2	1.055	1	0.954	0.969	0.932	1.05	1.103	1.098	1.154	1.029	0.977
A0A1D8PL99-167	A0A1D8PL99	167	K	40S ribosomal protein S6	RPS6A	1	0.002853	84.568	GDK(1)TYTK	3	-0.35263	2	1.159	1.157	0.897	1.015	0.808	0.873	0.695	1.012	0.775
A0A1D8PLB5-316	A0A1D8PLB5	316	K	Erg251p	ERG251	1	0.0256042	51.193	ASAESK(1)HK	3	0.55263	1
A0A1D8PLB7-229	A0A1D8PLB7	229	K	Acetolactate synthase regulatory subunit	ILV6	1	0.00597346	61.11	QFGGK(1)IVDISDR	2	-1.6822	1	0.803	1.288	1.1	0.771	1.096	0.958	1.365	1.628	1.371
A0A1D8PLC9-149	A0A1D8PLC9	149	K	60S ribosomal protein L20	RPL20B	1	0.000896008	91.658	DLK(1)FPLPHR	2	-0.25245	2	0.935	0.999	0.935	0.98	1.165	1.046	1.244	1.084	0.999
A0A1D8PLC9-131	A0A1D8PLC9	131	K	60S ribosomal protein L20	RPL20B	0.999988	0.00022592	90.412	VVELEK(1)TDDVKR	3	2.2079	1	1.022	0.954	0.902	1.092	1.036	1.066	1.013	0.947	0.884
A0A1D8PLC9-146	A0A1D8PLC9	146	K	60S ribosomal protein L20	RPL20B	1	0.00112651	104.22	QFLTK(1)DLK	3	-1.4257	2	1.056	1.111	0.876	1.036	0.949	0.979	0.898	1.068	0.83
A0A1D8PLC9-23	A0A1D8PLC9	23	K	60S ribosomal protein L20	RPL20B	1	0.000836472	62.055	NLPTESVPEPK(1)LFR	2	-0.86528	1	0.995	0.943	0.859	1.046	1.161	1.048	1.165	0.961	0.863
A0A1D8PLJ3-100	A0A1D8PLJ3	100	K	Superoxide dismutase [Cu-Zn]	SOD1	1	0.00356403	75.819	GTK(1)QDLLIK	3	-0.11035	2
A0A1D8PLN1-465	A0A1D8PLN1	465	K	rRNA-processing protein	SAS10	1	2.04105e-10	88.338	K(1)SAHEAAVK	2	3.1051	1
A0A1D8PLP8-276	A0A1D8PLP8	276	K	E3 ubiquitin-protein ligase	UBR1	1	0.00704941	83.862	IAEK(1)IDIK	2	1.558	1
A0A1D8PLQ3-366	A0A1D8PLQ3	366	K	Gly-Xaa carboxypeptidase	orf19.2686	1	2.91295e-08	128.85	AGYDK(1)FANSK	2	0.50089	1	1.204	1.172	1	0.839	0.826	0.695	0.686	0.987	0.832
A0A1D8PLR7-54	A0A1D8PLR7	54	K	NADPH--cytochrome P450 reductase	NCP1	1	0.00841619	76.228	NILETLK(1)K	2	1.8559	1	0.972	1.291	1.044	0.844	0.905	0.867	0.93	1.346	1.075
A0A1D8PLT5-64	A0A1D8PLT5	64	K	Uncharacterized protein	orf19.2664	1	0.00835396	80.706	DYIK(1)SDLK	2	2.3825	1
A0A1D8PLY4-697	A0A1D8PLY4	697	K	Pyruvate carboxylase	PYC2	1	0.0219865	63.076	VGIDAVK(1)K	2	-1.7192	1
A0A1D8PLY4-210	A0A1D8PLY4	210	K	Pyruvate carboxylase	PYC2	1	4.72411e-10	120.55	EGDDIEDAFK(1)R	2	-0.99502	1
A0A1D8PLY4-1126	A0A1D8PLY4	1126	K	Pyruvate carboxylase	PYC2	1	3.86633e-10	136.57	AHK(1)HQQIAK	2	1.3323	3	0.578	0.661	1.016	1.051	1.656	1.813	2.861	1.161	1.759
A0A1D8PLY4-144	A0A1D8PLY4	144	K	Pyruvate carboxylase	PYC2	1	0.00539079	62.162	TIDSVGDK(1)VSAR	2	1.1121	1	0.669	1.045	0.994	0.914	1.399	1.364	2.088	1.584	1.486
A0A1D8PLY8-255	A0A1D8PLY8	255	K	Uncharacterized protein	orf19.5311	1	1.81421e-19	119.48	K(1)STAATTTTSASKPSETR	3	0.080489	1	1.082	1.07	1.189	0.932	0.748	0.859	0.69	1.004	1.098
A0A1D8PM35-116	A0A1D8PM35	116	K	Translation elongation factor 1 subunit beta	EFB1	1	3.59666e-05	117.89	LAEYAAK(1)K	3	-2.0714	4	1.034	1.799	1.254	0.477	0.571	0.461	0.551	1.766	1.214
A0A1D8PM53-221	A0A1D8PM53	221	K	Reticulon-like protein	orf19.3799	1	0.00820003	54.259	TK(1)SAEFTEK	3	1.6552	1	1.146	1.22	0.898	0.854	0.93	0.744	0.811	1.08	0.784
A0A1D8PM53-242	A0A1D8PM53	242	K	Reticulon-like protein	orf19.3799	1	5.52175e-05	98.898	AAGPHIDTLIK(1)K	4	-0.9288	2	0.804	0.88	0.686	1.204	1.422	1.496	1.768	1.111	0.854
A0A1D8PMA1-369	A0A1D8PMA1	369	K	Saccharopine dehydrogenase [NAD(+), L-lysine-forming]	LYS1	1	0.00490383	97.635	AK(1)QLFDK	2	-2.0251	1	0.787	1.147	0.925	1.134	1.037	1.437	1.316	1.477	1.175
A0A1D8PMA1-374	A0A1D8PMA1	374	K	Saccharopine dehydrogenase [NAD(+), L-lysine-forming]	LYS1	1	0.000722154	93.843	QLFDK(1)HVAR	2	0.23635	1	0.809	1.243	0.882	1.214	0.893	1.496	1.103	1.556	1.09
A0A1D8PMA1-196	A0A1D8PMA1	196	K	Saccharopine dehydrogenase [NAD(+), L-lysine-forming]	LYS1	1	6.51353e-05	113.22	IELEK(1)ALTK	2	0.58611	2	0.93	1.191	0.883	1.098	0.937	1.177	1.005	1.299	0.95
A0A1D8PMA1-111	A0A1D8PMA1	111	K	Saccharopine dehydrogenase [NAD(+), L-lysine-forming]	LYS1	1	0.0147707	54.898	DQAGWQDVLK(1)R	2	-0.28486	1
A0A1D8PMB3-376	A0A1D8PMB3	376	K	Xylulokinase	XKS1	1	0.0175769	66.299	K(1)HNVSDNK	3	-1.6219	1
A0A1D8PMB7-579	A0A1D8PMB7	579	K	Oxidative DNA demethylase	OFD1	1	0.00637604	67.334	DPSVLK(1)FIK	2	0.72922	1	0.864	1.124	1.076	0.989	0.976	1.142	1.129	1.32	1.247
A0A1D8PMB8-77	A0A1D8PMB8	77	K	Aspartokinase	HOM3	1	0.000724641	73.881	SSQTK(1)SEGTTSR	3	-2.1856	1
A0A1D8PMB8-515	A0A1D8PMB8	515	K	Aspartokinase	HOM3	1	0.0180871	55.112	ALK(1)SIHAK	3	-0.298	1
A0A1D8PMD1-532	A0A1D8PMD1	532	K	Phosphate-sensing transcription factor	PHO4	1	4.68212e-06	98.368	LAEGGAGTVADK(1)K	3	0.32246	1	0.807	1.035	0.993	1.043	1.136	1.29	1.407	1.3	1.231
A0A1D8PMF5-85	A0A1D8PMF5	85	K	Uncharacterized protein	orf19.1267.1	1	6.48375e-07	130.75	LVVEPLK(1)K	3	1.1627	2	0.861	1.264	1.071	0.819	1.04	0.95	1.208	1.49	1.245
A0A1D8PMH6-114	A0A1D8PMH6	114	K	Tryptophan synthase	TRP5	1	0.0182204	70.028	YGEQK(1)FLK	2	-2.0013	1	0.922	1.062	0.824	1.092	1.122	1.182	1.216	1.17	0.894
A0A1D8PMH8-121	A0A1D8PMH8	121	K	Glutamate dehydrogenase	GDH3	1	0.00135156	68.847	GGSDFNPK(1)NR	3	0.22058	1
A0A1D8PMM2-856	A0A1D8PMM2	856	K	Uncharacterized protein	orf19.3141	1	0.00212161	59.908	FAQEFLK(1)R	2	4.0767	1
A0A1D8PMN4-283	A0A1D8PMN4	283	K	Syntaxin-binding protein	orf19.3128	1	0.0270662	57.177	ITK(1)HAAK	3	0.28927	1
A0A1D8PMQ4-110	A0A1D8PMQ4	110	K	Proteasome regulatory particle base subunit	RPT5	1	0.0189713	69.275	AGK(1)SAVIK	2	-0.65243	1	1.053	1.205	0.784	1.024	0.977	0.971	0.926	1.161	0.745
A0A1D8PMS3-9	A0A1D8PMS3	9	K	Uncharacterized protein	orf19.3084	1	0.0147625	81.565	SK(1)SSK(1)VESK	3	-0.79627	2	1.083	0.912	0.661	1.36	0.98	1.252	0.903	0.854	0.61
A0A1D8PMS3-12	A0A1D8PMS3	12	K	Uncharacterized protein	orf19.3084	1	0.00379875	81.565	SSK(1)VESK	2	0.40987	3	1.083	0.912	0.661	1.36	0.98	1.252	0.903	0.854	0.61
A0A1D8PMU8-51	A0A1D8PMU8	51	K	Importin subunit alpha	orf19.5682	1	0.0130976	67.897	REEVLAK(1)R	3	1.0757	1
A0A1D8PMU8-396	A0A1D8PMU8	396	K	Importin subunit alpha	orf19.5682	1	3.0345e-05	93.096	LLIHGDYK(1)TK	3	-0.021445	1
A0A1D8PMU9-112	A0A1D8PMU9	112	K	Inositol polyphosphate kinase	AFL1	1	0.00853041	76.064	GLFIDAK(1)K	2	0.78001	1	1.058	1.116	0.939	0.975	0.943	0.919	0.89	1.069	0.888
A0A1D8PMV9-216	A0A1D8PMV9	216	K	Threonine--tRNA ligase	THS1	1	0.0273117	73.233	VK(1)FISDK	2	-0.09407	1
A0A1D8PMV9-284	A0A1D8PMV9	284	K	Threonine--tRNA ligase	THS1	1	0.00299957	70.056	VYGISFPDK(1)K	3	-2.0867	1
A0A1D8PN11-547	A0A1D8PN11	547	K	Uncharacterized protein	orf19.577	1	2.94159e-08	83.883	GK(1)FEETVK	2	1.434	1
A0A1D8PN49-115	A0A1D8PN49	115	K	Mitochondrial 54S ribosomal protein IMG1	orf19.1967	1	0.000608919	96.171	LNK(1)VGSELR	2	1.0842	1	0.837	1.288	0.985	0.855	1.091	1.019	1.302	1.562	1.177
A0A1D8PN62-28	A0A1D8PN62	28	K	Pseudouridine synthase	PUS4	1	0.00147178	87.667	FTK(1)SEVFAK	2	1.3263	1	0.956	1.275	0.969	0.819	1.039	0.854	1.085	1.352	1.013
A0A1D8PN83-56	A0A1D8PN83	56	K	Ribosomal 40S subunit protein S11A	orf19.4149.1	1	1.33897e-26	169.89	AAIEGSYIDK(1)K	2	-0.034518	4	0.927	1.109	0.952	0.956	1.086	1.029	1.17	1.213	1.026
A0A1D8PN83-43	A0A1D8PN83	43	K	Ribosomal 40S subunit protein S11A	orf19.4149.1	1	6.73459e-06	109.72	DVGLGFK(1)TPK	3	0.4762	7	1.16	1.047	0.811	1.098	0.903	0.945	0.778	0.916	0.7
A0A1D8PN90-462	A0A1D8PN90	462	K	Hsp90 cochaperone	STI1	1	0.00185864	77.288	AIEK(1)DPNFIR	2	1.0093	1
A0A1D8PN90-407	A0A1D8PN90	407	K	Hsp90 cochaperone	STI1	1	0.0019317	84.479	LQGK(1)EYFTK	2	0.72906	1
A0A1D8PN90-277	A0A1D8PN90	277	K	Hsp90 cochaperone	STI1	1	6.99159e-05	110.39	AEGNALYK(1)K	3	0.4891	2	1.082	1.122	0.936	0.979	0.911	0.903	0.841	1.051	0.865
A0A1D8PN90-336	A0A1D8PN90	336	K	Hsp90 cochaperone	STI1	1	0.0205389	67.704	ADYK(1)LIAK	2	1.107	2
A0A1D8PNF5-132	A0A1D8PNF5	132	K	Translation initiation factor eIF5	TIF5	1	0.00081445	79.986	ISMIDPK(1)HK	3	-1.6531	2	0.915	1.066	0.92	0.975	1.148	1.063	1.253	1.181	1.005
A0A1D8PNG6-276	A0A1D8PNG6	276	K	UDP-N-acetylglucosamine diphosphorylase	UAP1	1	0.0294819	66.568	K(1)FDLATK	2	1.9912	1	0.909	1.153	0.945	0.984	1.045	1.081	1.149	1.286	1.04
A0A1D8PNG9-99	A0A1D8PNG9	99	K	Threonine synthase	THR4	1	0.00170005	81.017	SSEVTPLK(1)K	2	1.3949	1	1.015	1.081	0.871	1.064	0.992	1.047	0.975	1.08	0.858
A0A1D8PNK3-323	A0A1D8PNK3	323	K	Trifunctional aldehyde reductase/xylose reductase/glucose 1-dehydrogenase (NADP(+))	GRE3	1	2.26108e-12	119.96	NIAVIPK(1)SNNPDR	3	0.94346	2	1.189	0.996	0.744	1.195	0.885	1.003	0.744	0.849	0.626
A0A1D8PNK3-300	A0A1D8PNK3	300	K	Trifunctional aldehyde reductase/xylose reductase/glucose 1-dehydrogenase (NADP(+))	GRE3	1	0.00579426	86.898	SIADK(1)HGK	2	-1.2908	2	1.007	0.898	0.888	1.132	1.071	1.122	1.063	0.905	0.882
A0A1D8PNN8-26	A0A1D8PNN8	26	K	Cam1-1p	CAM1-1	1	0.0163595	78.149	YFK(1)LDIK	2	0.03684	1	1	1.118	1.136	0.866	0.909	0.864	0.907	1.134	1.136
A0A1D8PNP6-550	A0A1D8PNP6	550	K	Nucleoporin	orf19.6665	1	6.0965e-05	85.837	SEAPK(1)FVFGSSK	2	2.6428	2	1.116	1.005	0.819	0.984	1.092	0.88	0.976	0.913	0.733
A0A1D8PNQ6-35	A0A1D8PNQ6	35	K	Ribosomal 40S subunit protein S25B	RPS25B	1	2.37495e-05	81.632	DK(1)AQHIVILDQEK	3	0.7	1	0.973	1.027	0.994	1.011	1.011	1.037	1.039	1.071	1.023
A0A1D8PNQ6-21	A0A1D8PNQ6	21	K	Ribosomal 40S subunit protein S25B	RPS25B	1	3.46966e-11	131.5	AAAALAGGK(1)K	2	1.3635	2	1.26	1.093	0.739	1.112	0.822	0.881	0.651	0.88	0.586
A0A1D8PNQ6-46	A0A1D8PNQ6	46	K	Ribosomal 40S subunit protein S25B	RPS25B	1	3.24059e-09	108.58	AQHIVILDQEK(1)YDR	3	-0.85604	1	0.999	1.118	0.83	1.03	1.054	1.028	1.053	1.134	0.831
A0A1D8PNQ6-94	A0A1D8PNQ6	94	K	Ribosomal 40S subunit protein S25B	RPS25B	1	5.2129e-10	93.495	QLEEDGIITPVLK(1)HSK	3	0.87409	1	0.766	1.094	0.952	1.128	1.081	1.47	1.411	1.45	1.244
A0A1D8PNQ6-97	A0A1D8PNQ6	97	K	Ribosomal 40S subunit protein S25B	RPS25B	1	0.00137641	74.533	HSK(1)QAIYTR	3	1.4706	1
A0A1D8PNQ8-72	A0A1D8PNQ8	72	K	Mdj1p	MDJ1	1	0.0023559	93.178	AYYDLVK(1)K	2	-2.9209	1	0.852	1.129	1.194	0.801	1.057	0.94	1.24	1.344	1.403
A0A1D8PNS0-25	A0A1D8PNS0	25	K	Guanylate kinase	GUK1	1	0.0162172	55.314	K(1)LFAEYPDK	2	0.29778	1	1.034	0.957	0.892	1.103	1.019	1.064	0.985	0.939	0.862
A0A1D8PNS0-114	A0A1D8PNS0	114	K	Guanylate kinase	GUK1	1	0.00633293	88.177	K(1)TDLNAR	2	-1.462	2	1.062	1.082	0.888	0.939	1.057	0.883	0.994	1.033	0.836
A0A1D8PNS0-184	A0A1D8PNS0	184	K	Guanylate kinase	GUK1	1	0.0063552	55.676	K(1)FIVDEQ	2	1.0444	1
A0A1D8PNV1-142	A0A1D8PNV1	142	K	Replication factor C subunit 3	RFC3	1	0.0273117	73.233	VIEK(1)FTK	2	-0.88757	1	1.028	1.363	0.989	0.757	0.933	0.735	0.906	1.344	0.962
A0A1D8PP04-32	A0A1D8PP04	32	K	Uncharacterized protein	orf19.3949	1	0.00624753	69.375	ATK(1)TVSYK	3	0.32086	1
A0A1D8PP14-28	A0A1D8PP14	28	K	Ribosomal 60S subunit protein L43A	RPL43A	1	0.000372651	97.734	K(1)LEVQQHAK	2	1.1813	2	0.942	1.054	0.913	0.991	1.121	1.048	1.188	1.134	0.969
A0A1D8PP14-58	A0A1D8PP14	58	K	Ribosomal 60S subunit protein L43A	RPL43A	1	6.88231e-05	98.942	GATGIWNCK(1)SCK	2	0.28864	2	0.895	1.052	0.94	1.041	1.092	1.161	1.219	1.192	1.05
A0A1D8PP21-102	A0A1D8PP21	102	K	Methionine--tRNA ligase	MES1	1	0.000911743	91.549	ITDLPK(1)FAK	2	-0.25614	1	1.041	1.163	0.915	0.888	1.033	0.852	0.992	1.133	0.879
A0A1D8PP43-209	A0A1D8PP43	209	K	Adh1p	ADH1	1	8.74709e-06	73.834	VVAIDGGDEK(1)GEFVK	3	-2.0092	2	0.948	1.004	1.036	1.015	1.01	1.067	1.064	1.073	1.092
A0A1D8PP43-294	A0A1D8PP43	294	K	Adh1p	ADH1	1	1.01057e-11	120.9	SIEIK(1)GSYVGNR	3	0.28455	2	1.012	0.994	0.913	1.015	1.079	1	1.065	0.996	0.903
A0A1D8PP43-339	A0A1D8PP43	339	K	Adh1p	ADH1	1	9.97825e-06	105.46	LMEEGK(1)ILGR	2	-0.30422	2	0.969	1.034	0.892	0.954	1.172	0.983	1.208	1.084	0.921
A0A1D8PP43-228	A0A1D8PP43	228	K	Adh1p	ADH1	1	0.000140346	90.614	DK(1)DIVEAVK	2	-1.9124	2	1.147	1.069	0.827	0.907	1.078	0.79	0.939	0.946	0.721
A0A1D8PP45-383	A0A1D8PP45	383	K	Uncharacterized protein	orf19.4001	1	0.00309944	67.519	K(1)TSELPESIK	2	1.2228	1	0.801	1.091	1.226	0.887	1.021	1.105	1.274	1.382	1.531
A0A1D8PP59-126	A0A1D8PP59	126	K	Ubiquinol--cytochrome-c reductase subunit	orf19.4016	1	0.00362167	84.568	TDLTK(1)HK	3	-2.4556	1	0.9	1.074	1.086	0.863	1.102	0.956	1.222	1.21	1.207
A0A1D8PP59-355	A0A1D8PP59	355	K	Ubiquinol--cytochrome-c reductase subunit	orf19.4016	1	0.000140918	107.06	AQVK(1)TALAK	2	-0.54448	1	1.212	0.983	0.985	0.815	1.02	0.67	0.84	0.823	0.814
A0A1D8PPE5-597	A0A1D8PPE5	597	K	Uncharacterized protein	orf19.4203	1	0.0172527	60.019	K(1)HSCLMGK	3	1.6571	1
A0A1D8PPG2-25	A0A1D8PPG2	25	K	Uncharacterized protein	orf19.4193	1	0.00180543	100.88	FQSAK(1)VDK	2	-1.6129	1	1.037	1.205	0.988	0.778	1.04	0.749	1.002	1.179	0.954
A0A1D8PPK1-347	A0A1D8PPK1	347	K	Ebp1p	EBP1	1	0.0127039	62.088	TLINDLK(1)NDR	2	-0.25044	1	0.978	0.933	0.525	1.042	1.532	1.063	1.565	0.968	0.536
A0A1D8PPM9-55	A0A1D8PPM9	55	K	Oye23p	OYE23	1	4.75849e-17	130.02	AAK(1)NHTPSDLQLEYYK	3	-0.18238	2	0.241	2.096	0.777	0.386	1.684	1.598	6.968	8.807	3.218
A0A1D8PPN6-9	A0A1D8PPN6	9	K	Ribosomal 60S subunit protein L32	RPL32	1	3.76889e-05	101.71	ATSVPHPK(1)IVK	3	-2.4049	2	0.914	0.974	0.913	1.045	1.162	1.141	1.27	1.081	0.999
A0A1D8PPR6-203	A0A1D8PPR6	203	K	Mitochondrial 37S ribosomal protein YmS18	orf19.688	1	1.33525e-11	113.4	VCDATVLK(1)FGGDRPK	3	0.45705	1	0.876	1.338	0.913	0.961	0.974	1.093	1.11	1.548	1.041
A0A1D8PPS1-74	A0A1D8PPS1	74	K	Ribosomal 60S subunit protein L25	RPL25	1	6.60038e-06	83.53	IIVAPIATETAMK(1)K	3	-1.4828	1	0.846	1.216	1.012	0.855	1.117	1.009	1.318	1.458	1.196
A0A1D8PPS1-49	A0A1D8PPS1	49	K	Ribosomal 60S subunit protein L25	RPL25	1	4.04691e-09	137.05	K(1)SVPHYNR	3	0.15272	5	0.777	0.963	1.056	1.075	1.133	1.38	1.457	1.256	1.359
A0A1D8PPS1-96	A0A1D8PPS1	96	K	Ribosomal 60S subunit protein L25	RPL25	1	0.000730871	107.79	HQIK(1)SAVK	3	1.6298	2	0.786	0.782	0.863	1.329	1.213	1.687	1.54	1.009	1.098
A0A1D8PPS9-621	A0A1D8PPS9	621	K	Clathrin heavy chain (Fragment)	CHC1	1	0.00060642	86.911	LCEK(1)SGLFQR	2	1.0633	1
A0A1D8PPS9-64	A0A1D8PPS9	64	K	Clathrin heavy chain (Fragment)	CHC1	1	3.16397e-05	68.033	K(1)NMTADNAIMHPK	3	-0.20181	1
A0A1D8PPS9-1533	A0A1D8PPS9	1533	K	Clathrin heavy chain (Fragment)	CHC1	1	4.92388e-07	128.01	AISILK(1)TDK	3	-1.0975	2	1.247	1.208	0.933	0.756	0.904	0.604	0.724	0.982	0.748
A0A1D8PPW7-67	A0A1D8PPW7	67	K	NAD(+) diphosphatase	orf19.3482	1	1.85675e-08	116.24	QQPLIHK(1)NFDNK	3	0.0059969	1	0.909	1.078	0.881	0.918	1.242	1.008	1.365	1.204	0.969
A0A1D8PPW7-225	A0A1D8PPW7	225	K	NAD(+) diphosphatase	orf19.3482	1	1.3645e-06	119.68	K(1)HYLGFEQK	3	-0.20248	2	0.888	0.86	0.906	1.02	1.32	1.145	1.485	0.982	1.021
A0A1D8PPW9-138	A0A1D8PPW9	138	K	Aminomethyltransferase	GCV1	0.999765	0.00678216	77.732	EKDVK(1)FIK	3	0.70573	1
A0A1D8PPX6-42	A0A1D8PPX6	42	K	Uncharacterized protein	orf19.5525	1	0.00197651	84.169	SK(1)AETFAEK	2	-0.080668	1	1.289	0.929	0.87	0.904	1.015	0.699	0.786	0.73	0.675
A0A1D8PPY8-268	A0A1D8PPY8	268	K	Fimbrin	SAC6	1	3.04679e-06	118.28	GLLSK(1)VDIK	2	-0.047286	1	1.501	1.38	0.983	0.694	0.517	0.462	0.345	0.933	0.655
A0A1D8PPY8-135	A0A1D8PPY8	135	K	Fimbrin	SAC6	1	1.89677e-67	192.22	TFLGGK(1)TSGTTHTINDEER	3	0.9676	1	1.03	1.371	1.121	0.845	0.699	0.82	0.678	1.351	1.09
A0A1D8PQ26-22	A0A1D8PQ26	22	K	Adenosine kinase	ADO1	1	7.91664e-06	125.97	VEK(1)DYLQK	2	1.3871	1	0.975	1.059	0.993	0.989	1.006	1.013	1.032	1.101	1.02
A0A1D8PQ43-178	A0A1D8PQ43	178	K	Ribonuclease H	orf19.5614	1	4.3049e-07	99.927	HALK(1)NIHNDLQSGK	4	-0.027684	2	1.003	1.019	0.982	1.098	0.911	1.092	0.907	1.031	0.978
A0A1D8PQB4-84	A0A1D8PQB4	84	K	Dipeptidyl peptidase 3	orf19.5773	1	1.53783e-06	99.844	LGTPK(1)SVEEYQQK	3	-0.38254	1
A0A1D8PQD4-197	A0A1D8PQD4	197	K	E2 ubiquitin-conjugating protein	orf19.1085	1	0.00239696	97.965	DK(1)TIQVLR	2	3.0205	1	1.01	1.043	0.969	0.951	1.048	0.939	1.036	1.048	0.959
A0A1D8PQD5-76	A0A1D8PQD5	76	K	Cytochrome c oxidase subunit	orf19.1082.1	1	0.00383425	61.344	AAGK(1)FPVNMDA	2	-0.93282	3	0.947	1.107	0.922	1.032	1.02	1.086	1.075	1.185	0.973
A0A1D8PQE5-255	A0A1D8PQE5	255	K	RNA export factor	GLE2	1	4.30398e-28	107.25	K(1)SGGNTTGTTNTTGGAGAGLR	3	0.60917	1	0.715	0.941	1.031	1.102	1.212	1.537	1.692	1.335	1.442
A0A1D8PQJ7-945	A0A1D8PQJ7	945	K	Uncharacterized protein	orf19.7086	1	0.00580779	61.409	ECTAK(1)NLGDFQR	2	-0.97305	1	1.065	1.01	0.931	1.05	0.957	0.983	0.897	0.961	0.874
A0A1D8PQJ8-250	A0A1D8PQJ8	250	K	Uncharacterized protein	orf19.7085	1	2.11606e-24	133.52	ANALSAGAQAAAEAK(1)HK	3	-0.62134	1	1.16	1.127	0.771	1.11	0.863	0.955	0.743	0.987	0.664
A0A1D8PQK3-99	A0A1D8PQK3	99	K	Uncharacterized protein	orf19.7074	1	3.36788e-18	151.16	QAAQK(1)QTPTK(1)K(1)K	3	-0.17649	4	1.084	1.034	0.905	1.08	0.915	0.994	0.843	0.967	0.835
A0A1D8PQK3-116	A0A1D8PQK3	116	K	Uncharacterized protein	orf19.7074	1	1.18045e-06	118.03	NSSK(1)SK(1)QTK(1)K	2	0.073519	4	1.323	1.133	0.648	0.987	0.947	0.744	0.715	0.869	0.489
A0A1D8PQK3-118	A0A1D8PQK3	118	K	Uncharacterized protein	orf19.7074	1	1.18045e-06	118.03	NSSK(1)SK(1)QTK(1)K	2	0.073519	4	1.323	1.133	0.648	0.987	0.947	0.744	0.715	0.869	0.489
A0A1D8PQK3-94	A0A1D8PQK3	94	K	Uncharacterized protein	orf19.7074	1	3.36788e-18	151.16	QAAQK(1)QTPTK(1)K(1)K	3	-0.17649	4	1.084	1.034	0.905	1.08	0.915	0.994	0.843	0.967	0.835
A0A1D8PQK3-100	A0A1D8PQK3	100	K	Uncharacterized protein	orf19.7074	1	0.000689354	97.597	QAAQK(1)QTPTK(1)K(1)K	3	-0.17649	4	1.072	1.054	0.916	1.008	0.972	0.937	0.905	0.996	0.854
A0A1D8PQK3-121	A0A1D8PQK3	121	K	Uncharacterized protein	orf19.7074	1	0.000168893	91.62	NSSK(1)SK(1)QTK(1)K	2	0.073519	2	1.34	1.122	0.601	0.94	1.035	0.7	0.772	0.849	0.449
A0A1D8PQK3-107	A0A1D8PQK3	107	K	Uncharacterized protein	orf19.7074	1	0.00126515	97.597	K(0.919)K(0.081)PNADTK(1)R	3	1.8217	3	1.072	1.054	0.916	1.008	0.972	0.937	0.905	0.996	0.854
A0A1D8PQL8-354	A0A1D8PQL8	354	K	Glutamate--tRNA ligase	GUS1	1	0.00297939	67.095	NGTEEGLK(1)NCLR	2	2.3969	1
A0A1D8PQL8-83	A0A1D8PQL8	83	K	Glutamate--tRNA ligase	GUS1	1	0.0185973	69.65	SK(1)SQEWIK	2	1.1394	1
A0A1D8PQM1-180	A0A1D8PQM1	180	K	Single-stranded telomeric DNA-binding/mRNA-binding protein	GBP2	1	0.0013064	100.57	K(1)HDYGPPR	2	0.45966	1
A0A1D8PQM1-157	A0A1D8PQM1	157	K	Single-stranded telomeric DNA-binding/mRNA-binding protein	GBP2	1	0.0210351	67.207	EAINK(1)FDR	2	1.7002	1
A0A1D8PQM5-333	A0A1D8PQM5	333	K	Uncharacterized protein	orf19.7067	1	0.000667744	83.182	GITGSDNLK(1)K	2	1.2313	1
A0A1D8PQM5-1060	A0A1D8PQM5	1060	K	Uncharacterized protein	orf19.7067	1	0.00054436	84.352	KAADDAGGK(1)K	3	1.4956	1	1.103	1.043	0.805	1.052	1.017	0.952	0.921	0.959	0.731
A0A1D8PQM9-251	A0A1D8PQM9	251	K	Glutamine--tRNA ligase	GLN4	1	0.000642396	95.483	FICDK(1)VYTR	2	-1.8055	1	1.012	0.95	1.007	1.004	1.032	0.989	1.019	0.952	0.994
A0A1D8PQN0-45	A0A1D8PQN0	45	K	Ribosomal 40S subunit protein S28B	RPS28B	1	0.0113655	83.753	NVK(1)GPVR	2	-0.24619	1	0.864	1.037	0.952	1.032	1.133	1.192	1.31	1.218	1.101
A0A1D8PQN7-13	A0A1D8PQN7	13	K	rRNA-binding ribosome biosynthesis protein	NOP15	1	0.0120178	72.928	VAEK(1)VEK	3	0.77307	2	1.12	1.437	0.808	0.883	0.831	0.787	0.741	1.302	0.721
A0A1D8PQQ3-792	A0A1D8PQQ3	792	K	Alpha-1,4 glucan phosphorylase	GPH1	1	7.9393e-08	104.41	HVYEGVK(1)VPESLQK	3	1.4946	1	1.345	1.041	0.965	0.865	0.807	0.641	0.598	0.784	0.717
A0A1D8PQQ3-655	A0A1D8PQQ3	655	K	Alpha-1,4 glucan phosphorylase	GPH1	1	3.31923e-05	101.89	GVSIEEIK(1)TK	2	1.9274	1	1.514	1.098	0.803	0.846	0.773	0.558	0.51	0.735	0.531
A0A1D8PQQ5-49	A0A1D8PQQ5	49	K	Ribosomal 40S subunit protein S18B	RPS18	1	0.00735848	77.744	K(1)ADVELTK	2	-2.5176	2	0.924	1.044	1.055	0.973	1.023	1.049	1.106	1.146	1.142
A0A1D8PQQ5-139	A0A1D8PQQ5	139	K	Ribosomal 40S subunit protein S18B	RPS18	1	0.000745441	82.261	GQHTK(1)TTSR	3	0.3703	1
A0A1D8PQQ5-48	A0A1D8PQQ5	48	K	Ribosomal 40S subunit protein S18B	RPS18	1	0.000315447	111.95	YANLVCK(1)K	2	-1.9161	3	1.087	1.083	0.962	0.906	0.99	0.831	0.909	1.011	0.885
A0A1D8PQS0-8	A0A1D8PQS0	8	K	60S acidic ribosomal protein P0	RPP0	1	0.00348236	97.431	K(1)VQYFSK	2	1.517	1	0.905	0.982	0.931	1.107	1.082	1.22	1.194	1.1	1.029
A0A1D8PQT2-569	A0A1D8PQT2	569	K	MRX complex nuclease subunit	MRE11	1	0.00449018	58.433	K(1)NTTIPK	2	-2.2671	1
A0A1D8PQW6-154	A0A1D8PQW6	154	K	Transcription factor TFIIIC subunit	orf19.6559	1	0.013697	68.657	K(1)FIPEFEK	2	-0.83788	1	1.082	0.965	0.828	1.038	1.097	0.956	1.012	0.905	0.765
A0A1D8PR11-277	A0A1D8PR11	277	K	Uncharacterized protein	orf19.6507	1	0.00444983	90.15	ILTEFK(1)AK	2	0.19231	1	1.165	0.972	1.101	0.938	0.833	0.804	0.715	0.847	0.945
A0A1D8PR55-25	A0A1D8PR55	25	K	Uncharacterized protein (Fragment)	CAALFM_C702610CA	1	0.00783075	81.972	VDEHIK(1)AR	2	-0.052053	2	0.963	1.131	0.693	1.044	1.204	1.082	1.249	1.192	0.719
A0A1D8PR55-19	A0A1D8PR55	19	K	Uncharacterized protein (Fragment)	CAALFM_C702610CA	1	1.00558e-18	95.205	VMESVDQANAISK(1)VDEHIK	4	1.0749	2	0.939	0.965	0.922	1.037	1.145	1.1	1.217	1.041	0.982
A0A1D8PR55-133	A0A1D8PR55	133	K	Uncharacterized protein (Fragment)	CAALFM_C702610CA	1	1.33857e-07	119.74	AAYDAVTK(1)SK	2	0.42478	1	0.99	1.252	0.722	0.919	1.172	0.925	1.182	1.282	0.729
A0A1D8PR78-5	A0A1D8PR78	5	K	Taf19p	TAF19	1	1.85224e-21	135.72	SSTK(1)HPPLPSVTNQK	4	1.6744	8	0.999	1.036	0.898	1.031	1.054	1.028	1.053	1.051	0.899
A0A1D8PR80-135	A0A1D8PR80	135	K	Ran guanyl-nucleotide exchange factor	orf19.5184	1	0.00076966	92.866	EVLK(1)DIDGK	2	0.57527	1
A0A1D8PR93-35	A0A1D8PR93	35	K	Histone	HHO1	1	0.000140202	107.11	SAILTLK(1)ER	2	0.32068	1	1.126	1.038	0.93	1	0.925	0.886	0.82	0.935	0.826
A0A1D8PR93-8	A0A1D8PR93	8	K	Histone	HHO1	1	0.000339822	82.417	ATAATAK(1)STK	3	0.5331	1	1.433	1.138	0.876	0.801	0.791	0.559	0.551	0.804	0.611
A0A1D8PR93-165	A0A1D8PR93	165	K	Histone	HHO1	1	0.00159688	98.523	AAAAAPK(1)K	3	0.22453	2	0.988	0.893	0.816	1.19	1.108	1.2	1.119	0.915	0.825
A0A1D8PR93-20	A0A1D8PR93	20	K	Histone	HHO1	1	7.64625e-31	167.61	AASASTASK(1)VTYK	2	2.7578	3	1.045	1.087	0.793	1.086	1.012	1.037	0.968	1.055	0.759
A0A1D8PR99-214	A0A1D8PR99	214	K	Protein disulfide isomerase	PDI1	1	0.000532933	97.734	FK(1)NVDITGK	2	-0.4329	1	1.108	0.987	0.795	1.088	1.032	0.98	0.93	0.903	0.718
A0A1D8PR99-89	A0A1D8PR99	89	K	Protein disulfide isomerase	PDI1	1	3.92767e-05	74.987	AADSLNESHPK(1)IK	3	-1.1922	1
A0A1D8PR99-222	A0A1D8PR99	222	K	Protein disulfide isomerase	PDI1	1	0.0126513	59.198	K(1)PSYLVVQPK	2	0.091177	2	0.908	1.102	1.071	0.942	1.003	1.035	1.104	1.232	1.179
A0A1D8PRA6-79	A0A1D8PRA6	79	K	Uncharacterized protein	orf19.5126	1	0.000476194	88.075	K(1)TLAPAPVPSK	2	-0.42713	1	0.975	1.317	1.178	0.886	0.701	0.907	0.718	1.371	1.21
A0A1D8PRB3-472	A0A1D8PRB3	472	K	Serine hydroxymethyltransferase	SHM1	1	0.000457611	99.283	LADESDK(1)VK	3	0.81996	2	0.917	1.123	0.952	1.041	0.996	1.134	1.085	1.243	1.038
A0A1D8PRB3-464	A0A1D8PRB3	464	K	Serine hydroxymethyltransferase	SHM1	1	7.69246e-06	123.86	ELLASFK(1)K	2	-0.56399	1	0.966	1.111	1.064	0.819	1.073	0.845	1.11	1.167	1.101
A0A1D8PRB3-294	A0A1D8PRB3	294	K	Serine hydroxymethyltransferase	SHM1	1	0.016036	60.301	GK(1)EIPYELER	2	-0.63804	1	0.856	1.129	1.181	0.792	1.075	0.922	1.255	1.338	1.379
A0A1D8PRE9-135	A0A1D8PRE9	135	K	Imidazoleglycerol-phosphate synthase	HIS7	1	0.000852312	91.961	FDNDDEK(1)FK	2	0.72404	1	0.676	1.009	0.855	0.909	1.571	1.344	2.324	1.514	1.266
A0A1D8PRF4-79	A0A1D8PRF4	79	K	Uncharacterized protein	orf19.7197	1	0.0064337	79.07	K(1)SDGTIER	2	1.4772	1	0.806	0.761	0.635	1.552	1.214	1.919	1.502	0.955	0.787
A0A1D8PRG5-52	A0A1D8PRG5	52	K	Ribosomal protein P1B	RPP1B	1	0.00444983	90.15	AVEGK(1)NFK	2	-0.36127	1	0.641	0.787	0.8	1.253	1.498	1.95	2.335	1.246	1.247
A0A1D8PRH1-338	A0A1D8PRH1	338	K	Hsp70 family ATPase	SSQ1	1	0.00844228	89.355	DAELK(1)FK	3	-0.19082	2	0.892	1.228	1.204	0.712	1.012	0.795	1.133	1.396	1.35
A0A1D8PRH6-180	A0A1D8PRH6	180	K	Proteasome endopeptidase complex	PRE5	1	0.00402342	95.358	NLEEIK(1)K	2	-0.19039	1	1.038	1.03	0.941	0.946	1.065	0.909	1.025	1.007	0.906
A0A1D8PRJ6-139	A0A1D8PRJ6	139	K	Translation initiation factor eIF2 subunit beta	SUI3	1	0.000603261	84.169	K(1)NNPELAGDR	2	-0.20778	1
A0A1D8PRL3-27	A0A1D8PRL3	27	K	Uncharacterized protein	CAALFM_CR00090CA	1	0.000120217	92.112	LLADK(1)TSVFR	2	0.68988	1	1.18	1.288	0.805	0.683	1.108	0.578	0.938	1.107	0.682
A0A1D8PRM5-52	A0A1D8PRM5	52	K	F1F0 ATP synthase subunit f	ATP17	1	0.00681998	78.516	K(1)SNNPFAR	2	-0.43017	1	0.879	1.216	1.046	0.921	0.98	1.045	1.113	1.403	1.19
A0A1D8PRM5-21	A0A1D8PRM5	21	K	F1F0 ATP synthase subunit f	ATP17	1	2.56022e-14	130.2	IASAK(1)NLGSNPNAK	3	2.3596	2	0.938	1.254	1.093	0.818	0.948	0.87	1.01	1.357	1.165
A0A1D8PRM5-37	A0A1D8PRM5	37	K	F1F0 ATP synthase subunit f	ATP17	1	0.000448813	77.662	MAEVVK(1)FYNK	2	0.48032	3	0.921	1.282	1.244	0.705	0.904	0.763	0.981	1.411	1.351
A0A1D8PRM5-51	A0A1D8PRM5	51	K	F1F0 ATP synthase subunit f	ATP17	1	0.000778673	84.687	LPQGPAPAAK(1)K	3	2.1942	2	1.017	1.195	0.911	0.887	1.035	0.87	1.016	1.192	0.896
A0A1D8PRM9-361	A0A1D8PRM9	361	K	Uncharacterized protein	CAALFM_CR00280CA	1	1.99609e-05	99.5	LK(1)NTENIDTGK	3	-1.0106	1	1.18	0.892	0.776	1.079	1.071	0.912	0.907	0.767	0.658
A0A1D8PRP4-6	A0A1D8PRP4	6	K	SnoRNA-binding rRNA-processing protein	CAALFM_CR00460CA	1	0.0120178	69.198	ALK(1)HHEK	3	1.0231	1
A0A1D8PRQ3-123	A0A1D8PRQ3	123	K	Ran GTPase-binding protein	YRB1	1	0.000820532	80.688	GTGDVK(1)FLK	3	-0.022715	1	0.965	1.063	0.879	1.036	1.078	1.072	1.117	1.118	0.911
A0A1D8PRQ3-99	A0A1D8PRQ3	99	K	Ran GTPase-binding protein	YRB1	1	5.21004e-10	118.21	TNEEDEEVLYK(1)VR	2	-0.34532	1	1.025	1.014	0.884	1.003	1.089	0.977	1.062	1.005	0.863
A0A1D8PRR2-450	A0A1D8PRR2	450	K	Bud22p	BUD22	1	0.00683208	92.47	NVK(1)FQGK	2	0.41225	1	0.981	0.88	0.734	1.273	1.126	1.295	1.147	0.91	0.748
A0A1D8PRR4-448	A0A1D8PRR4	448	K	Trans-hexaprenyltranstransferase	CAALFM_CR00570WA	1	3.57635e-22	152.16	K(1)FNQPGDVEIAR	2	-0.9124	1	0.806	1.111	1.122	0.841	1.152	1.041	1.429	1.4	1.394
A0A1D8PRR5-240	A0A1D8PRR5	240	K	Argininosuccinate synthase	ARG1	1	0.0011534	101.65	LILDDSK(1)K	2	-0.45357	1	1.112	0.953	0.977	0.903	1.063	0.81	0.955	0.869	0.878
A0A1D8PRR7-367	A0A1D8PRR7	367	K	Acetyl-CoA carboxylase	ACC1	1	5.51071e-06	82.663	HQK(1)IIEEAPVTIAR	3	0.70614	1
A0A1D8PRR7-2265	A0A1D8PRR7	2265	K	Acetyl-CoA carboxylase	ACC1	0.848472	0.0213895	62.463	EDK(0.152)EK(0.848)FLK	3	-0.49347	1	1.077	0.803	0.987	1.022	1.095	0.947	1.015	0.756	0.916
A0A1D8PRR7-671	A0A1D8PRR7	671	K	Acetyl-CoA carboxylase	ACC1	1	0.0121303	82.287	YK(1)FTATK	2	0.31906	1	1.168	1.005	0.924	0.96	0.957	0.82	0.818	0.873	0.791
A0A1D8PRR9-858	A0A1D8PRR9	858	K	Exportin	CRM1	1	0.00238015	98.048	LLK(1)EINAK	2	-0.30584	1	1.335	1.434	1.079	0.732	0.499	0.547	0.374	1.09	0.809
A0A1D8PS02-82	A0A1D8PS02	82	K	Dot6p	DOT6	1	0.00494197	48.608	NPPK(1)SAAALGAQFK	3	1.8822	1
A0A1D8PS09-33	A0A1D8PS09	33	K	Histone acetyltransferase	SAS3	1	0.0015004	49.595	AK(1)PTNDYSLK(1)SMIK	3	-2.2745	1
A0A1D8PS09-41	A0A1D8PS09	41	K	Histone acetyltransferase	SAS3	1	4.42268e-05	65.374	AK(1)PTNDYSLK(1)SMIK	3	-2.2745	2	1.017	1.037	1.05	0.964	0.948	0.947	0.932	1.035	1.033
A0A1D8PS12-155	A0A1D8PS12	155	K	Leucine--tRNA ligase	CDC60	1	0.00337852	77.062	EDVTK(1)FSSK	2	3.0376	1
A0A1D8PS45-21	A0A1D8PS45	21	K	Adh5p	ADH5	1	0.00652518	78.939	ASGLNLK(1)K	2	-0.13259	1
A0A1D8PS45-202	A0A1D8PS45	202	K	Adh5p	ADH5	1	0.0269021	68.224	VTVLDK(1)K	2	0.79041	1
A0A1D8PS56-204	A0A1D8PS56	204	K	Omega-class glutathione transferase	ECM4	1	0.000108938	90.614	AGFASK(1)QEVYAK	3	0.45783	1
A0A1D8PSA9-518	A0A1D8PSA9	518	K	Phosphoglucomutase	PGM2	1	3.79403e-08	128.08	LYLEK(1)HCDDK	3	0.98157	3	1.233	1.283	1.149	0.683	0.71	0.553	0.574	1.055	0.931
A0A1D8PSC5-87	A0A1D8PSC5	87	K	Ribosomal 60S subunit protein L28	RPL28	1	0.00988255	79.148	K(1)DEYLSK	2	-2.2825	2
A0A1D8PSC5-132	A0A1D8PSC5	132	K	Ribosomal 60S subunit protein L28	RPL28	1	6.51353e-05	113.22	FVSK(1)LAEEK	3	1.9231	2	0.957	1.113	0.95	0.902	1.111	0.94	1.159	1.18	0.992
A0A1D8PSC5-19	A0A1D8PSC5	19	K	Ribosomal 60S subunit protein L28	RPL28	1	0.00862527	65.056	GNVSAGK(1)GR	2	-0.48644	2	0.979	1.043	0.922	1.126	0.946	1.147	0.966	1.08	0.943
A0A1D8PSC5-47	A0A1D8PSC5	47	K	Ribosomal 60S subunit protein L28	RPL28	1	0.00552571	49.298	TNLDK(1)YHPGYFGK	3	1.9785	1	0.833	0.948	0.876	1.048	1.301	1.255	1.559	1.155	1.052
A0A1D8PSC8-365	A0A1D8PSC8	365	K	Arc1p	ARC1	1	0.000844389	84.365	NSSIVK(1)ADVK	2	-1.8531	2	1.011	0.989	0.981	1.003	1.028	0.99	1.016	0.992	0.97
A0A1D8PSC8-215	A0A1D8PSC8	215	K	Arc1p	ARC1	1	0.000891828	87.184	VGFIEK(1)AEK	3	1.7076	2	1.083	0.955	0.902	0.945	1.124	0.87	1.037	0.894	0.833
A0A1D8PSE0-284	A0A1D8PSE0	284	K	Uncharacterized protein	CAALFM_CR03120WA	1	5.2296e-16	130.27	VK(1)TECDADGNCTVTR	2	0.33829	2	1.127	0.82	1.018	1.128	0.891	0.998	0.79	0.737	0.904
A0A1D8PSE7-348	A0A1D8PSE7	348	K	Ifr2p	IFR2	1	0.00764679	82.417	DSK(1)VSAQK	2	2.8601	1	1.451	1.105	0.776	0.865	0.839	0.595	0.577	0.773	0.535
A0A1D8PSE7-323	A0A1D8PSE7	323	K	Ifr2p	IFR2	1	0.00240237	91.626	IK(1)HANLK	3	0.62101	2	1.327	0.964	0.633	1.037	1.052	0.78	0.792	0.737	0.477
A0A1D8PSH3-190	A0A1D8PSH3	190	K	Citrate synthase	CIT1	1	3.04679e-06	118.28	GANK(1)SEYWK	2	0.83806	6	0.823	1.336	1.324	0.559	1.023	0.678	1.241	1.647	1.608
A0A1D8PSH3-450	A0A1D8PSH3	450	K	Citrate synthase	CIT1	1	9.04674e-08	100.88	PK(1)SFSTEK	2	0.55873	6	0.886	1.331	1.345	0.544	0.958	0.613	1.08	1.523	1.519
A0A1D8PSH3-102	A0A1D8PSH3	102	K	Citrate synthase	CIT1	1	6.76987e-10	120.53	TIPDIQK(1)ELPK	2	0.082817	2	0.872	1.246	1.27	0.714	0.946	0.817	1.083	1.449	1.456
A0A1D8PSH3-148	A0A1D8PSH3	148	K	Citrate synthase	CIT1	1	2.19116e-12	120.32	SALPK(1)HVEELIDR	2	0.91543	2	0.766	1.109	1.131	0.895	1.127	1.166	1.47	1.468	1.476
A0A1D8PSH3-48	A0A1D8PSH3	48	K	Citrate synthase	CIT1	1	0.000474013	111.61	AEEVK(1)QFK	3	1.268	2	0.849	1.31	1.278	0.562	1.065	0.66	1.253	1.564	1.504
A0A1D8PSJ3-317	A0A1D8PSJ3	317	K	Sgd1p	SGD1	1	0.0056095	57.532	K(1)NGK(1)SEK(1)TK	3	-0.43042	2	1.059	0.998	1.2	1.05	0.699	0.989	0.66	0.955	1.133
A0A1D8PSJ3-320	A0A1D8PSJ3	320	K	Sgd1p	SGD1	1	0.0056095	57.532	K(1)NGK(1)SEK(1)TK	3	-0.43042	2	1.059	0.998	1.2	1.05	0.699	0.989	0.66	0.955	1.133
A0A1D8PSJ3-323	A0A1D8PSJ3	323	K	Sgd1p	SGD1	1	0.0056095	57.532	K(1)NGK(1)SEK(1)TK	3	-0.43042	2	1.059	0.998	1.2	1.05	0.699	0.989	0.66	0.955	1.133
A0A1D8PSK2-15	A0A1D8PSK2	15	K	40S ribosomal protein S30	RPS30	1	0.00984302	86.67	VK(1)SQTPK	2	0.65105	2	0.953	0.963	0.944	1.12	1.025	1.172	1.075	1.025	0.99
A0A1D8PSN8-38	A0A1D8PSN8	38	K	rRNA (Cytosine-C5-)-methyltransferase	CAALFM_CR04170WA	1	6.7323e-05	96.756	EQK(1)NDLPVSK	3	-1.8551	2	1.041	0.848	0.799	1.181	1.122	1.132	1.076	0.826	0.767
A0A1D8PSR0-307	A0A1D8PSR0	307	K	Uncharacterized protein	CAALFM_CR04350CA	1	0.00853041	76.064	LLEPCFK(1)K	2	1.0749	1	0.88	1.002	0.889	1.145	1.094	1.297	1.241	1.154	1.009
A0A1D8PSR2-103	A0A1D8PSR2	103	K	tRNA (Cytosine-5-)-methyltransferase	CAALFM_CR04300WA	1	0.000132791	92.939	GK(1)TFDGVDITPK	2	0.084651	1	0.966	1.199	0.898	0.942	1.038	0.973	1.074	1.259	0.93
A0A1D8PSR2-256	A0A1D8PSR2	256	K	tRNA (Cytosine-5-)-methyltransferase	CAALFM_CR04300WA	1	1.51059e-07	112.62	LNNSSQDLK(1)FDR	3	2.9896	2	0.92	1.102	0.883	1.027	1.096	1.114	1.19	1.214	0.96
A0A1D8PSS1-365	A0A1D8PSS1	365	K	Chromatin modification protein	CAALFM_CR04450CA	1	0.00597346	61.11	LGK(1)LPIDPDVAK	2	1.4507	1	1.325	1.154	0.785	0.912	0.864	0.688	0.651	0.883	0.593
A0A1D8PSS1-393	A0A1D8PSS1	393	K	Chromatin modification protein	CAALFM_CR04450CA	1	1.71658e-19	156.81	IEPVNNK(1)TLTK	2	-0.99715	2	1.424	1.14	0.822	0.809	0.844	0.566	0.592	0.812	0.577
A0A1D8PSS4-39	A0A1D8PSS4	39	K	Proteasome endopeptidase complex	PRE6	1	0.00356679	62.088	GK(1)NTVVLGCEK	3	1.6083	1
A0A1D8PSU2-116	A0A1D8PSU2	116	K	Pyridoxamine-phosphate oxidase	PDX3	1	0.00112799	90.05	IVLLK(1)ELDK	2	-1.2931	1
A0A1D8PSV5-152	A0A1D8PSV5	152	K	Ribosomal 40S subunit protein S3	RPS3	1	6.48619e-12	91.518	SQK(1)YADGFMIHSGQPTR	3	0.38247	2	0.836	0.991	0.765	1.233	1.183	1.471	1.415	1.204	0.915
A0A1D8PSV5-46	A0A1D8PSV5	46	K	Ribosomal 40S subunit protein S3	RPS3	1	1.60891e-15	91.62	TPSK(1)LEVIVK	2	1.5974	2	0.851	1.01	0.925	1.042	1.184	1.222	1.39	1.204	1.088
A0A1D8PSW1-202	A0A1D8PSW1	202	K	Pex14p	PEX14	1	0.00553923	56.632	LK(1)FDDDLR	2	1.3475	1
A0A1D8PSW2-170	A0A1D8PSW2	170	K	Threonine aldolase	CAALFM_CR04880WA	1	0.000759586	77.062	ISK(1)FCQQNNVK	3	-0.67172	1	0.901	1.05	0.924	1.061	1.083	1.175	1.201	1.183	1.026
A0A1D8PSW9-35	A0A1D8PSW9	35	K	Mitochondrial 54S ribosomal protein YmL44	CAALFM_CR05150WA	1	0.00226668	75.739	VPTGTK(1)IDCK	3	0.80009	2	0.887	1.19	1.129	0.839	0.996	0.943	1.121	1.36	1.272
A0A1D8PSW9-57	A0A1D8PSW9	57	K	Mitochondrial 54S ribosomal protein YmL44	CAALFM_CR05150WA	1	0.00357892	46.41	DK(1)HVMTANPATMR	3	1.9846	1
A0A1D8PSY1-116	A0A1D8PSY1	116	K	Glutamine synthetase	GLN1	1	0.0221145	50.04	HECAK(1)LMK	3	1.0416	1	0.877	0.844	1.045	1.063	1.159	1.208	1.319	0.975	1.192
A0A1D8PT56-456	A0A1D8PT56	456	K	Adenylosuccinate lyase	ADE13	1	0.0161221	60.255	APQQTEK(1)FVK	2	-0.83575	1
A0A1D8PT99-258	A0A1D8PT99	258	K	Uncharacterized protein	CAALFM_CR06680CA	0.999778	1.08363e-05	82.529	SPSVSGK(1)STPKPGK	3	1.2222	1	1.103	1.44	1.187	0.77	0.578	0.696	0.524	1.325	1.077
A0A1D8PTB5-413	A0A1D8PTB5	413	K	Succinate--CoA ligase [ADP-forming] subunit beta, mitochondrial	LSC2	1	0.0109011	63.534	IVQLAPK(1)NN	2	0.92081	1	0.974	1.46	0.831	0.782	1.038	0.801	1.064	1.519	0.853
A0A1D8PTB5-56	A0A1D8PTB5	56	K	Succinate--CoA ligase [ADP-forming] subunit beta, mitochondrial	LSC2	1	0.000908955	79.492	K(1)LGTNELVIK	2	0.59384	1
A0A1D8PTB5-75	A0A1D8PTB5	75	K	Succinate--CoA ligase [ADP-forming] subunit beta, mitochondrial	LSC2	1	4.54106e-06	84.759	GK(1)GHFDSGLQGGVK	3	0.41117	1	0.825	1.101	1.063	0.972	1.066	1.175	1.292	1.353	1.288
A0A1D8PTB5-55	A0A1D8PTB5	55	K	Succinate--CoA ligase [ADP-forming] subunit beta, mitochondrial	LSC2	1	4.42723e-09	87.647	GYPATTPEGAYDAAK(1)K	3	2.904	1	0.907	1.179	1.062	0.96	0.929	1.056	1.023	1.318	1.17
A0A1D8PTD8-68	A0A1D8PTD8	68	K	Thiosulfate sulfurtransferase	CAALFM_CR07020WA	1	0.010605	77.662	VYK(1)YADVK	2	-2.6994	1
A0A1D8PTF3-207	A0A1D8PTF3	207	K	Uncharacterized protein	CAALFM_CR07200WA	1	0.0044912	90.05	TFNK(1)FVEK	2	-2.7399	2	0.762	1.182	1.089	0.772	1.238	1.011	1.622	1.574	1.429
A0A1D8PTH3-340	A0A1D8PTH3	340	K	Alpha-ketoglutarate dehydrogenase	KGD2	1	0.00166431	98.048	EISNLGK(1)K	2	1.3997	2	0.993	1.147	1.209	0.705	0.985	0.707	0.99	1.171	1.217
A0A1D8PTI7-72	A0A1D8PTI7	72	K	40S ribosomal protein S27	RPS27	1	7.29555e-06	108.98	AK(1)LTEGCSFR	2	0.46896	1	0.83	1.151	1.07	0.954	1.028	1.147	1.237	1.408	1.289
A0A1D8PTP9-203	A0A1D8PTP9	203	K	Chaperone ATPase	HSP104	1	2.73596e-06	74.141	SK(1)SNSVLIGDAGVGK	3	1.0367	1	1.162	0.99	0.878	1.084	0.897	0.931	0.771	0.865	0.756
A0A1D8PTP9-480	A0A1D8PTP9	480	K	Chaperone ATPase	HSP104	1	0.00102881	102.52	K(1)LDELEIK	2	-2.1272	1	1.251	0.861	0.777	1.032	1.074	0.823	0.857	0.697	0.621
A0A1D8PTR4-54	A0A1D8PTR4	54	K	Ribosomal 40S subunit protein S29A	CAALFM_CR08480CA	1	1.38549e-07	119.34	AADIGFNK(1)YR	2	-1.9136	1	0.84	0.853	0.967	1.132	1.195	1.345	1.422	1.031	1.152
A0A1D8PTU7-33	A0A1D8PTU7	33	K	Asr2p	ASR2	1	0.00447631	73.499	ESAK(1)VLFGK	2	-0.069248	1	1.912	1.527	0.661	0.564	0.439	0.295	0.23	0.81	0.346
A0A1D8PTU7-179	A0A1D8PTU7	179	K	Asr2p	ASR2	1	0.00136286	80.014	TGEVLSDGIK(1)K	2	0.6473	2	1.864	1.536	0.634	0.627	0.443	0.336	0.238	0.836	0.341
A0A1D8PTV0-125	A0A1D8PTV0	125	K	Proteasome regulatory particle lid subunit	RPN7	1	0.00236758	93.096	NATETFK(1)K	2	0.41832	1	1.161	1.057	0.874	0.992	0.94	0.853	0.809	0.923	0.754
A0A1D8PTW2-656	A0A1D8PTW2	656	K	Uncharacterized protein	CAALFM_CR09140CA	1	0.000829464	105.98	DYVTYK(1)SK	3	-1.0726	5	1.866	1.75	0.937	0.334	0.25	0.178	0.134	0.951	0.502
A0A1D8PTW6-286	A0A1D8PTW6	286	K	Hydroxymethylglutaryl-CoA synthase	ERG13	1	4.1238e-12	117.13	K(1)HIDGLTYDESLTDK	3	0.40349	1	0.861	0.962	1.008	1.048	1.127	1.214	1.308	1.133	1.17
A0A1D8PTW6-71	A0A1D8PTW6	71	K	Hydroxymethylglutaryl-CoA synthase	ERG13	1	3.0812e-11	129.89	LIK(1)NYSIDTNK	2	-2.3321	2	0.888	1.216	1.143	0.845	0.951	0.95	1.07	1.389	1.287
A0A1D8PTW6-224	A0A1D8PTW6	224	K	Hydroxymethylglutaryl-CoA synthase	ERG13	1	1.67352e-05	103.76	AVDNCYK(1)NYSK	3	-0.007214	3	0.703	1.038	1.32	0.915	1.038	1.3	1.476	1.498	1.879
A0A1D8PTW9-4	A0A1D8PTW9	4	K	Pyridoxine 4-dehydrogenase	CAALFM_CR09100CA	1	0.0166441	59.975	SFK(1)PVEISGK	3	1.0865	3	0.192	1.396	1.519	0.401	1.569	2.086	8.174	7.382	7.922
A0A1D8PTW9-241	A0A1D8PTW9	241	K	Pyridoxine 4-dehydrogenase	CAALFM_CR09100CA	1	2.61889e-13	124.21	HHLDK(1)FQPDTFNK	4	0.31636	3	0.396	1.114	1.31	0.643	1.571	1.619	3.961	2.852	3.307
A0A1D8PTW9-259	A0A1D8PTW9	259	K	Pyridoxine 4-dehydrogenase	CAALFM_CR09100CA	1	1.41075e-11	133.32	ELYK(1)FAHEVK	3	0.15166	2
A0A1D8PTY4-985	A0A1D8PTY4	985	K	Elf1p	ELF1	1	0.00109976	65.895	LIQK(1)FDDHEASR	3	-0.96767	1
A0A1D8PTY4-867	A0A1D8PTY4	867	K	Elf1p	ELF1	1	0.0180871	55.112	VEK(1)HPNLR	3	-0.80361	1
A0A1D8PTY6-91	A0A1D8PTY6	91	K	Proteasome endopeptidase complex	PRE8	1	0.0119722	73.233	K(1)LAHTNYK	3	0.18744	1	0.994	1.002	0.959	1.039	1.019	1.043	1.024	1.021	0.965
A0A1D8PTZ1-733	A0A1D8PTZ1	733	K	Uncharacterized protein	CAALFM_CR09330CA	1	0.0189713	69.275	AK(1)VINFDK	2	-0.48382	1	0.915	0.916	0.806	1.097	1.267	1.196	1.384	1.015	0.881
A0A1D8PTZ1-715	A0A1D8PTZ1	715	K	Uncharacterized protein	CAALFM_CR09330CA	1	0.00683955	78.488	K(1)NDLVSAK	2	0.081695	1
A0A1D8PTZ6-20	A0A1D8PTZ6	20	K	Uncharacterized protein	CAALFM_CR09510CA	1	0.00273587	79.148	VIDFAIK(1)PR	2	2.9722	1
A0A1D8PU12-197	A0A1D8PU12	197	K	Uncharacterized protein	CAALFM_CR09610CA	1	0.0175459	44.318	K(1)NK(1)NK(1)NK(1)K	3	1.3194	1	1.044	1.165	0.915	1.062	0.851	1.015	0.814	1.132	0.877
A0A1D8PU12-201	A0A1D8PU12	201	K	Uncharacterized protein	CAALFM_CR09610CA	1	0.0175459	44.318	K(1)NK(1)NK(1)NK(1)K	3	1.3194	1	1.044	1.165	0.915	1.062	0.851	1.015	0.814	1.132	0.877
A0A1D8PU12-199	A0A1D8PU12	199	K	Uncharacterized protein	CAALFM_CR09610CA	1	0.0175459	44.318	K(1)NK(1)NK(1)NK(1)K	3	1.3194	1	1.044	1.165	0.915	1.062	0.851	1.015	0.814	1.132	0.877
A0A1D8PU12-195	A0A1D8PU12	195	K	Uncharacterized protein	CAALFM_CR09610CA	1	0.0175459	44.318	K(1)NK(1)NK(1)NK(1)K	3	1.3194	1	1.044	1.165	0.915	1.062	0.851	1.015	0.814	1.132	0.877
A0A1D8PU33-548	A0A1D8PU33	548	K	SAGA histone acetyltransferase complex subunit	SPT7	1	3.43532e-19	125.5	RDEEEDSLGGK(1)SMK(1)K(1)GR	3	1.0418	12	0.903	0.951	0.957	1.162	1.029	1.284	1.139	1.069	1.061
A0A1D8PU33-551	A0A1D8PU33	551	K	SAGA histone acetyltransferase complex subunit	SPT7	1	3.43532e-19	125.5	RDEEEDSLGGK(1)SMK(1)K(1)GR	3	1.0418	11	0.905	0.954	0.952	1.164	1.027	1.283	1.134	1.069	1.052
A0A1D8PU33-552	A0A1D8PU33	552	K	SAGA histone acetyltransferase complex subunit	SPT7	1	3.43532e-19	118.96	RDEEEDSLGGK(1)SMK(1)K(1)GR	3	1.0418	4	1.134	1.111	0.956	0.937	0.89	0.824	0.784	0.993	0.843
A0A1D8PU44-123	A0A1D8PU44	123	K	Mss51p	MSS51	1	0.0161771	55.353	K(1)FAEFAFPK	2	0.91095	1	0.794	1.232	1.29	0.65	1.083	0.817	1.363	1.575	1.625
A0A1D8PU45-563	A0A1D8PU45	563	K	Zcf39p	ZCF39	1	0.00513393	88.495	VVLNK(1)IEK	2	0.30949	1	1.206	1.22	0.801	0.848	0.975	0.702	0.808	1.026	0.663
A0A1D8PU46-499	A0A1D8PU46	499	K	snoRNP complex protein	SIK1	1	0.00064827	85.522	RK(1)SDDGEETPK	3	1.6839	1
A0A1D8PU53-94	A0A1D8PU53	94	K	Uncharacterized protein	CAALFM_CR10040WA	1	0.00884346	81.296	IDVALK(1)K	2	-3.9743	2	0.935	1.293	0.82	0.885	1.126	0.944	1.204	1.403	0.877
A0A1D8PU56-517	A0A1D8PU56	517	K	Long-chain fatty acid-CoA ligase	FAA4	1	1.32616e-14	131.17	GGPVVSEYYK(1)NEK	2	-2.9872	2	1.108	0.95	0.843	0.951	1.158	0.855	1.043	0.869	0.761
A0A1D8PU56-220	A0A1D8PU56	220	K	Long-chain fatty acid-CoA ligase	FAA4	1	4.5012e-05	114.86	LYQDAK(1)SAK	2	1.1847	3	1.089	0.987	0.832	1.083	1.02	0.992	0.936	0.919	0.765
A0A1D8PU61-111	A0A1D8PU61	111	K	S-(hydroxymethyl)glutathione dehydrogenase	FDH3	1	0.00110526	79.659	SGK(1)TNLCGK	3	0.50066	2	0.938	1.026	1.066	1.021	0.963	1.086	1.026	1.11	1.137
A0A1D8PU67-62	A0A1D8PU67	62	K	Proteasome core particle subunit beta 2	PUP1	1	0.00450251	79.469	NCEK(1)LHR	3	0.23507	1
A0A1D8PU69-51	A0A1D8PU69	51	K	Thioredoxin	TRX1	1	0.000553325	78.324	FQNEYSNIK(1)FLK	2	1.2683	2	1.002	1.215	0.825	0.903	1.102	0.898	1.098	1.229	0.823
A0A1D8PUB4-35	A0A1D8PUB4	35	K	L-iditol 2-dehydrogenase	XYL2	1	0.000331451	111.61	DVIVEVK(1)K	3	0.067396	2
A0A1D8PUB4-228	A0A1D8PUB4	228	K	L-iditol 2-dehydrogenase	XYL2	1	1.08829e-21	106.75	DMGAATHTFNSK(1)TGDDLVK	3	1.3591	1	1.255	1.174	0.907	0.789	0.918	0.627	0.731	0.949	0.723
G1UB11-395	G1UB11	395	K	C-22 sterol desaturase	ERG5	1	0.000125964	69.92	K(1)SFPVTESYTAPK	3	-2.3188	1
O13289-83	O13289	83	K	Peroxisomal catalase	CAT1	1	0.0111384	72.325	FLDTVGK(1)K	2	1.2752	1
O13289-138	O13289	138	K	Peroxisomal catalase	CAT1	1	3.19184e-13	122.64	DPSK(1)FPHFIHTQK	3	0.43091	2
O13289-475	O13289	475	K	Peroxisomal catalase	CAT1	1	0.00455969	65.043	VSQDLADAIK(1)K	2	0.44949	1	1.475	1.268	0.841	0.793	0.681	0.536	0.461	0.872	0.57
O13318-164	O13318	164	K	pH-responsive protein 2	PHR2	1	0.00101243	82.069	K(1)SNTDASAFVK	3	1.8383	2	0.953	0.98	0.826	1.003	1.25	1.049	1.31	1.044	0.867
O13426-385	O13426	385	K	Serine hydroxymethyltransferase, cytosolic	SHM2	1	5.07338e-12	112.91	NSIPGDK(1)SALVPGGVR	2	-2.2692	1	1.22	1.029	0.81	0.936	1.027	0.765	0.84	0.855	0.664
O13426-411	O13426	411	K	Serine hydroxymethyltransferase, cytosolic	SHM2	1	0.000107816	105.98	GLGEEDFK(1)K	3	-1.0933	2	1.326	0.991	0.775	0.909	1.016	0.684	0.766	0.759	0.585
O13426-442	O13426	442	K	Serine hydroxymethyltransferase, cytosolic	SHM2	1	1.95827e-17	141	DFK(1)NAVSGDSEK	2	0.00084743	1	1.52	1.082	0.738	0.851	0.842	0.559	0.553	0.722	0.485
O13426-325	O13426	325	K	Serine hydroxymethyltransferase, cytosolic	SHM2	1	2.53696e-18	148.96	EYQEQVLK(1)NAK	3	0.25332	2	1.005	1.031	0.819	0.964	1.201	0.956	1.194	1.041	0.815
O13426-336	O13426	336	K	Serine hydroxymethyltransferase, cytosolic	SHM2	1	9.70262e-07	121.9	ALESEFTK(1)K	2	0.041181	1	1.293	1.089	0.818	0.831	1.002	0.641	0.774	0.853	0.633
O42766-89	O42766	89	K	14-3-3 protein homolog	BMH1	1	0.00335963	77.124	AK(1)IEAELSK	2	0.17461	1	1.187	1.109	0.956	0.863	0.916	0.725	0.77	0.948	0.806
O42817-34	O42817	34	K	40S ribosomal protein S0	RPS0	1	0.0173036	42.976	NVQVHNK(1)PYVYK	3	1.0442	1
O59931-128	O59931	128	K	60S ribosomal protein L13	RPL13	1	0.00126051	108.24	LVIFDK(1)K	2	2.5029	4	1.052	0.91	0.96	0.997	1.081	0.944	1.026	0.878	0.912
O59931-120	O59931	120	K	60S ribosomal protein L13	RPL13	1	0.0129296	80.755	LQEYK(1)SK	3	-0.6248	2	1.003	0.917	0.823	1.135	1.122	1.128	1.116	0.927	0.82
O59931-31	O59931	31	K	60S ribosomal protein L13	RPL13	1	0.000412678	98.044	VHFDQAGK(1)K	3	-0.60546	2	0.931	0.945	0.799	1.128	1.202	1.207	1.289	1.028	0.857
O74198-27	O74198	27	K	Sterol 24-C-methyltransferase	ERG6	1	6.77416e-05	111.61	ALHGESYK(1)K	3	0.11913	1	0.807	0.977	0.946	1.187	1.087	1.466	1.345	1.226	1.17
O74198-99	O74198	99	K	Sterol 24-C-methyltransferase	ERG6	1	4.08274e-08	81.163	YYK(1)GEAFR	2	0.40411	1
O74261-447	O74261	447	K	Heat shock protein 60, mitochondrial	HSP60	1	1.71141e-05	119.68	ILDEVK(1)EK	3	-0.11164	2	1.028	1.25	1.116	0.693	0.968	0.673	0.94	1.233	1.087
O74261-23	O74261	23	K	Heat shock protein 60, mitochondrial	HSP60	1	0.00245758	80.834	ELK(1)FGVEGR	2	1.266	1	1.047	1.117	0.811	1.086	0.966	1.035	0.921	1.081	0.775
O93827-163	O93827	163	K	Mannose-1-phosphate guanyltransferase	MPG1	1	1.32869e-28	162.48	FVEK(1)PVEFVGNR	3	2.8104	3	1.029	0.974	0.831	1.07	1.105	1.038	1.072	0.96	0.808
O93827-137	O93827	137	K	Mannose-1-phosphate guanyltransferase	MPG1	1	7.49585e-20	121.82	AHGAAGTIVATK(1)VDEPSK	4	-0.079572	2	0.834	0.9	1.009	1.134	1.117	1.357	1.338	1.094	1.209
O93827-98	O93827	98	K	Mannose-1-phosphate guanyltransferase	MPG1	1	0.00261541	91.867	LAEEVLK(1)K	2	1.558	1	1.071	1.026	1.014	0.911	0.996	0.849	0.928	0.971	0.947
O93827-249	O93827	249	K	Mannose-1-phosphate guanyltransferase	MPG1	1	0.00010973	55.851	EK(1)YVHGGNVLIDPTAK	3	2.2635	2
O93827-143	O93827	143	K	Mannose-1-phosphate guanyltransferase	MPG1	1	0.000180537	63.682	VDEPSK(1)YGVIVHDR	3	0.26262	1
O94069-249	O94069	249	K	5-aminolevulinate synthase, mitochondrial	HEM1	1	1.07295e-06	90.412	HIFK(1)HNNLADLESK	4	0.13889	1	0.599	0.942	1.376	0.927	1.155	1.541	1.925	1.595	2.296
P0CB54-325	P0CB54	325	K	ATPase GET3	GET3	1	0.00884346	81.296	GVENLK(1)K	2	0.94273	1
P0CH67-368	P0CH67	368	K	Lipoyl synthase, mitochondrial	LAB5	1	0.00254504	77.662	K(1)HNVGETPR	3	1.1525	1	0.782	1.388	1.048	1.025	0.821	1.308	1.049	1.801	1.341
P0CH96-374	P0CH96	374	K	Adenylosuccinate synthetase	ADE12	1	0.00434807	94.114	VEVVYK(1)K	3	-0.42255	2	1.201	0.907	0.875	1.036	0.982	0.86	0.816	0.767	0.728
P0CT51-53	P0CT51	53	K	Blood-induced peptide 1	BLP1	1	0.000290755	84.479	SLK(1)NLEMENEK	2	0.96736	2	1.196	0.945	0.901	1.061	0.901	0.885	0.752	0.801	0.754
P0CY34-423	P0CY34	423	K	Transcriptional repressor TUP1	TUP1	1	0.00109742	80.96	K(1)STCEVTYIGHK	3	0.25405	1
P0CY34-171	P0CY34	171	K	Transcriptional repressor TUP1	TUP1	1	0.0144421	76.221	ANPEFK(1)K	2	-0.091402	1
P10613-156	P10613	156	K	Lanosterol 14-alpha demethylase	ERG11	1	0.0100247	61.213	FALTTDSFK(1)R	3	-0.51072	2	1.003	1.166	1.004	0.881	0.984	0.876	0.979	1.179	1
P22011-42	P22011	42	K	Peptidyl-prolyl cis-trans isomerase	CYP1	1	0.00597346	61.11	ALCTGEK(1)GFGYK	2	-2.3522	1
P22011-88	P22011	88	K	Peptidyl-prolyl cis-trans isomerase	CYP1	1	0.000567961	92.239	FADENFVK(1)R	2	0.50149	3
P22011-139	P22011	139	K	Peptidyl-prolyl cis-trans isomerase	CYP1	1	1.53529e-06	96.143	K(1)IESFGSGSGATSK	3	1.6437	2	1.07	1.087	0.961	0.897	1.013	0.836	0.945	1.029	0.898
P22011-80	P22011	80	K	Peptidyl-prolyl cis-trans isomerase	CYP1	1	3.65727e-19	140.22	SIYGTK(1)FADENFVK	2	0.64144	2	1.084	1.145	0.879	0.871	1.06	0.802	0.977	1.071	0.811
P22011-29	P22011	29	K	Peptidyl-prolyl cis-trans isomerase	CYP1	1	1.3154e-05	85.163	LYDDVVPK(1)TAENFR	2	0.77999	1	1.049	1.172	0.888	0.887	1.046	0.843	0.995	1.132	0.846
P25997-635	P25997	635	K	Elongation factor 3	CEF3	1	0.00047353	94.767	GNLSEFVK(1)K	2	-1.1387	2	1.038	0.949	0.904	1.054	1.061	1.013	1.021	0.927	0.871
P25997-207	P25997	207	K	Elongation factor 3	CEF3	1	0.000108877	95.183	STETIDNK(1)DIEK	2	0.36562	1	0.989	0.931	0.859	1.107	1.116	1.116	1.126	0.954	0.867
P25997-794	P25997	794	K	Elongation factor 3	CEF3	1	0.0033091	77.288	IFK(1)IEGTPR	2	-0.39629	1
P25997-531	P25997	531	K	Elongation factor 3	CEF3	1	0.00168734	101.46	DVVVDK(1)LR	2	-0.61684	1	1.114	1.01	0.817	1.15	0.921	1.03	0.826	0.919	0.733
P30575-6	P30575	6	K	Enolase 1	ENO1	1	0.000356136	83.081	SYATK(1)IHAR	2	0.55119	3	0.958	0.943	0.792	1.446	0.856	1.506	0.893	0.999	0.827
P30575-221	P30575	221	K	Enolase 1	ENO1	1	7.59975e-05	40.668	YGQSAGNVGDEGGVAPDIK(1)TPK	3	-1.8378	1
P30575-436	P30575	436	K	Enolase 1	ENO1	1	0.00337624	93.143	DFQK(1)ASQL	2	1.6353	1	0.909	0.896	0.98	1.036	1.178	1.137	1.294	1	1.078
P30575-259	P30575	259	K	Enolase 1	ENO1	1	0.00413388	74.611	DGK(1)YDLDFK	2	0.46911	3	1.036	0.872	0.869	1.061	1.158	1.021	1.117	0.854	0.839
P30575-335	P30575	335	K	Enolase 1	ENO1	1	0.0123058	81.95	IK(1)TAIEK	3	-0.48829	4	1.043	1.014	0.894	1.047	1.016	1.001	0.973	0.986	0.857
P30575-400	P30575	400	K	Enolase 1	ENO1	1	0.00274661	74.987	SGQIK(1)TGAPAR	2	-0.010592	3	0.972	1.047	0.871	1.019	1.11	1.047	1.14	1.093	0.897
P30575-82	P30575	82	K	Enolase 1	ENO1	1	3.61846e-11	134.99	AK(1)IDVVDQAK	2	1.6228	5	1.031	1.069	0.897	1.033	0.992	1	0.961	1.052	0.87
P31353-33	P31353	33	K	Phosphomannomutase	PMM1	1	0.00108892	80.219	LTISEEMK(1)K	2	-0.44205	2	1.103	0.974	0.836	1.085	1.01	0.982	0.915	0.895	0.759
P31353-166	P31353	166	K	Phosphomannomutase	PMM1	1	5.49505e-05	112.13	ETMVEALK(1)K	2	0.34007	4	1.14	0.985	0.851	1.041	0.996	0.911	0.872	0.876	0.746
P31353-150	P31353	150	K	Phosphomannomutase	PMM1	1	0.00992752	78.342	NDYEK(1)FDK	2	-0.52887	2	1.177	1.039	0.847	1.062	0.894	0.9	0.758	0.896	0.719
P39827-140	P39827	140	K	Cell division control protein 10	CDC10	1	0.0267514	47.302	DK(1)FLADTR	2	2.3842	1
P40910-152	P40910	152	K	40S ribosomal protein S1	RPS1	1	0.000178622	103.44	K(1)TTYAQSSK	3	-2.2722	2	0.991	0.891	0.976	1	1.138	1.007	1.147	0.912	0.985
P40910-55	P40910	55	K	40S ribosomal protein S1	RPS1	1	6.5663e-47	185.95	STGLK(1)NAADGLK	3	-1.2285	2	1.028	1.054	0.945	0.985	1.009	0.955	0.981	1.041	0.919
P41797-324	P41797	324	K	Heat shock protein SSA1	SSA1	1	0.000140918	107.06	VLADAK(1)IDK	2	0.64256	1	1.456	1.341	0.854	0.778	0.641	0.532	0.44	0.935	0.587
P41797-75	P41797	75	K	Heat shock protein SSA1	SSA1	1	1.60473e-11	111.83	K(1)FDDPEVINDAK	2	-0.42522	4	1.64	1.131	0.75	0.82	0.698	0.499	0.426	0.7	0.458
P41797-566	P41797	566	K	Heat shock protein SSA1	SSA1	1	0.0190074	68.371	IGADDK(1)EK	2	-0.11246	3	1.487	1.066	0.897	0.825	0.753	0.554	0.505	0.727	0.603
P41797-558	P41797	558	K	Heat shock protein SSA1	SSA1	1	0.00342387	71.879	NTINDGEMK(1)DK	2	-0.24843	1
P41797-91	P41797	91	K	Heat shock protein SSA1	SSA1	1	0.00447631	73.499	HFPFK(1)VIDK	2	-1.4215	2	1.454	1.131	0.815	0.926	0.71	0.635	0.489	0.789	0.561
P41797-525	P41797	525	K	Heat shock protein SSA1	SSA1	0.99985	0.0132615	55.261	FK(1)EEDEKEAAR	3	-0.35504	1
P42800-387	P42800	387	K	Inositol-3-phosphate synthase	INO1	1	1.98827e-05	83.692	ESGDK(1)VDHCIVIK	3	1.8954	1	1.024	0.732	0.721	1.223	1.274	1.192	1.243	0.726	0.705
P42800-225	P42800	225	K	Inositol-3-phosphate synthase	INO1	1	0.00656792	93.178	AK(1)NELDK	2	-0.54372	1	1.232	0.848	0.681	1.039	1.195	0.841	0.969	0.697	0.553
P46273-271	P46273	271	K	Phosphoglycerate kinase	PGK1	1	9.36789e-09	130.56	NVEHLVEK(1)AK	2	2.0337	2	0.94	1.059	0.843	1.149	1.028	1.218	1.091	1.141	0.897
P46273-74	P46273	74	K	Phosphoglycerate kinase	PGK1	1	8.01029e-28	145.91	NDK(1)YSLAPVATELEK	3	0.66197	4	1.234	1.077	0.876	0.924	0.916	0.747	0.741	0.885	0.711
P46273-416	P46273	416	K	Phosphoglycerate kinase	PGK1	1	0.00185784	69.864	DLPGVVALSNK(1)N	2	0.42368	1	1.1	1.092	0.855	1.031	0.949	0.936	0.863	1.007	0.778
P46273-132	P46273	132	K	Phosphoglycerate kinase	PGK1	0.994218	6.83061e-29	152	YHIEEEGSSK(0.994)DK(0.006)DGK	3	0.35191	4	0.884	0.578	0.997	1.412	1.07	1.592	1.209	0.663	1.127
P46273-381	P46273	381	K	Phosphoglycerate kinase	PGK1	1	0.0120888	77.732	K(1)YGVVEK	2	0.61939	1	1.199	0.942	0.847	0.987	1.032	0.822	0.86	0.797	0.707
P46273-140	P46273	140	K	Phosphoglycerate kinase	PGK1	1	0.00198595	68.557	VK(1)ADPEAVK	3	-0.40186	1
P46273-17	P46273	17	K	Phosphoglycerate kinase	PGK1	1	0.00295011	90.709	DLDVAGK(1)R	2	-0.98306	2	1.062	0.979	0.887	1.068	1.013	1.003	0.952	0.934	0.835
P46273-54	P46273	54	K	Phosphoglycerate kinase	PGK1	1	0.0033199	71.501	YVEEHK(1)PK	2	0.24307	5	1.067	1.03	0.92	1.075	0.924	1.004	0.864	0.979	0.861
P46587-559	P46587	559	K	Heat shock protein SSA2	SSA2	1	0.000704892	59.709	SK(1)LDASEIEEVTK	3	1.0908	1
P46587-328	P46587	328	K	Heat shock protein SSA2	SSA2	1	8.24624e-09	110.12	SK(1)VDEIVLVGGSTR	3	-1.4967	2	0.897	0.804	0.973	1.193	1.114	1.327	1.241	0.909	1.085
P46587-75	P46587	75	K	Heat shock protein SSA2	SSA2	1	5.84515e-22	148.85	K(1)FDDHEVQGDIK	3	-1.0376	4	0.854	0.891	0.892	1.193	1.164	1.393	1.362	1.059	1.044
P46587-323	P46587	323	K	Heat shock protein SSA2	SSA2	1	0.000677202	94.767	VLSDAK(1)IDK	2	0.30734	1	1.011	1.073	0.869	0.964	1.11	0.951	1.096	1.075	0.859
P46587-91	P46587	91	K	Heat shock protein SSA2	SSA2	1	0.000905698	81.017	HFPFK(1)VVDK	2	-1.8677	2	0.845	0.848	0.932	1.15	1.212	1.359	1.432	1.018	1.103
P46587-69	P46587	69	K	Heat shock protein SSA2	SSA2	1	6.2588e-10	94.339	NQAAMNPANTVFDAK(1)R	3	-0.90486	2	1.105	1.036	0.773	1.179	0.922	1.065	0.833	0.951	0.7
P46587-421	P46587	421	K	Heat shock protein SSA2	SSA2	1	0.00397909	87.149	NSTIPTK(1)K	3	0.34256	2
P46587-510	P46587	510	K	Heat shock protein SSA2	SSA2	1	0.00764679	82.417	LSK(1)EEIEK	2	-0.83619	1	0.99	0.851	0.963	1.063	1.123	1.07	1.132	0.872	0.972
P46587-557	P46587	557	K	Heat shock protein SSA2	SSA2	1	1.22909e-13	140.31	NTLGEEQFK(1)SK	2	0.87296	2	0.93	0.925	0.796	1.145	1.206	1.228	1.295	1.008	0.855
P46598-384	P46598	384	K	Heat shock protein 90 homolog	HSP90	1	0.00388376	62.466	EMLQQNK(1)ILK	2	0.30973	1	1.09	1.076	0.9	1.001	0.957	0.917	0.877	1.001	0.826
P46598-549	P46598	549	K	Heat shock protein 90 homolog	HSP90	1	6.05203e-05	97.779	EYEPLTK(1)ALK	3	-1.5072	2	1.002	0.971	0.878	1.096	1.061	1.091	1.057	0.982	0.876
P46598-608	P46598	608	K	Heat shock protein 90 homolog	HSP90	1	7.10697e-06	94.717	K(1)TFEISPSSPIIK	3	0.056442	2	0.97	0.864	0.741	1.119	1.301	1.151	1.34	0.903	0.764
P46598-332	P46598	332	K	Heat shock protein 90 homolog	HSP90	1	0.000337667	89.301	RAPFDAFESK(1)K	3	1.8991	2	0.847	0.763	0.97	1.239	1.153	1.46	1.36	0.913	1.145
P46598-517	P46598	517	K	Heat shock protein 90 homolog	HSP90	1	0.0200732	72.607	K(1)LVDITK	2	1.1935	1	1.284	1.111	0.712	0.958	0.968	0.744	0.753	0.878	0.555
P46598-73	P46598	73	K	Heat shock protein 90 homolog	HSP90	1	0.015648	72.607	IIPQK(1)DQK	2	1.1979	1	1.007	0.939	0.878	1.179	0.997	1.168	0.988	0.945	0.871
P46598-423	P46598	423	K	Heat shock protein 90 homolog	HSP90	1	0.000171837	65.219	NIK(1)LGIHEDAQNR	3	0.10515	1
P46614-128	P46614	128	K	Pyruvate kinase	CDC19	1	9.13298e-05	96.464	CDDK(1)VMYIDYK	2	-1.458	4	0.981	1.001	1.063	1.031	0.936	1.049	0.953	1.034	1.085
P46614-90	P46614	90	K	Pyruvate kinase	CDC19	1	4.82548e-16	124.29	GRPLAIALDTK(1)GPEIR	3	0.92261	2	1.052	1.159	0.744	1.11	0.968	1.053	0.919	1.118	0.708
P46614-204	P46614	204	K	Pyruvate kinase	CDC19	1	1.19156e-07	121.02	DIADIK(1)FGVK	2	-0.032132	2	1.087	0.946	0.806	1.108	1.058	1.016	0.971	0.882	0.741
P46614-419	P46614	419	K	Pyruvate kinase	CDC19	1	2.81725e-13	131.08	YK(1)PDVPILMVTR	2	-0.44538	6	0.969	0.876	0.953	1.038	1.158	1.069	1.194	0.918	0.985
P46614-73	P46614	73	K	Pyruvate kinase	CDC19	1	0.00442135	95.909	K(1)SEEVYK	2	-0.98362	3	1.015	0.919	0.953	1.131	0.979	1.112	0.963	0.919	0.94
P46614-43	P46614	43	K	Pyruvate kinase	CDC19	1	7.87107e-10	118.76	TNNVDVLVK(1)LR	3	1.8545	2	1.047	0.875	0.919	1.138	1.013	1.083	0.967	0.847	0.877
P46614-435	P46614	435	K	Pyruvate kinase	CDC19	1	9.89553e-05	102.55	AAK(1)FSHLYR	3	0.69299	2	0.803	1.191	0.876	1.159	1.007	1.44	1.255	1.505	1.092
P53698-93	P53698	93	K	Cytochrome c	CYC1	1	0.00297291	84.097	MAFGGLK(1)K	3	0.29913	1	0.985	1.246	1.073	0.812	0.935	0.823	0.948	1.284	1.091
P53698-46	P53698	46	K	Cytochrome c	CYC1	1	2.36762e-09	100.43	K(1)SGLAEGYSYTDANK	3	1.2391	3	0.881	1.015	0.986	1.056	1.073	1.195	1.216	1.168	1.119
P82610-309	P82610	309	K	5-methyltetrahydropteroyltriglutamate--homocysteine methyltransferase	MET6	1	0.00526446	70.942	NIWK(1)TDFAK	2	-0.45035	1	1.164	1.106	0.892	0.923	0.947	0.791	0.812	0.963	0.767
P82610-742	P82610	742	K	5-methyltetrahydropteroyltriglutamate--homocysteine methyltransferase	MET6	1	0.00149485	79.875	FWVNPDCGLK(1)TR	2	0.66199	1	0.957	1.364	0.978	0.852	0.916	0.887	0.956	1.445	1.022
P82610-714	P82610	714	K	5-methyltetrahydropteroyltriglutamate--homocysteine methyltransferase	MET6	1	0.00363649	70.54	IPSK(1)QEFVSR	2	-2.4281	1	1.129	1.199	0.866	0.925	0.924	0.817	0.816	1.078	0.768
P82611-409	P82611	409	K	Aconitate hydratase, mitochondrial	ACO1	1	0.0166908	45.618	SK(1)ALYTVSPGSEQVR	2	-2.1927	1	0.996	0.939	0.882	0.926	1.264	0.927	1.267	0.956	0.886
P82611-44	P82611	44	K	Aconitate hydratase, mitochondrial	ACO1	1	2.53019e-11	134.99	K(1)HLENVEIVK	3	-3.5049	2	0.932	0.904	1.005	1.076	1.08	1.151	1.157	0.984	1.078
P82611-698	P82611	698	K	Aconitate hydratase, mitochondrial	ACO1	1	0.000359505	111.95	IHETNLK(1)K	2	-0.27792	2	1.008	0.901	0.911	1.078	1.101	1.067	1.09	0.907	0.904
P82611-407	P82611	407	K	Aconitate hydratase, mitochondrial	ACO1	1	0.000148594	88.596	DAGAHGLK(1)SK	3	-3.8706	1	1.073	1.006	1.001	0.97	0.964	0.901	0.898	0.952	0.933
P82612-127	P82612	127	K	Phosphoglycerate mutase	GPM1	1	1.28103e-26	148.7	IDPK(1)DEYSQVGDRR	3	-0.95346	5	0.92	0.998	0.824	1.183	1.085	1.282	1.179	1.1	0.896
P82612-98	P82612	98	K	Phosphoglycerate mutase	GPM1	1	2.08961e-30	162.81	DK(1)AQTLEAYGQEK	2	-0.53421	3	1.22	0.994	0.889	1.032	0.88	0.844	0.72	0.827	0.728
P82612-96	P82612	96	K	Phosphoglycerate mutase	GPM1	1	0.000295102	83.862	HYGALQGK(1)DK	3	-0.15125	1
P83773-331	P83773	331	K	Acetyl-CoA hydrolase	ACH1	1	0.00539207	82.261	LTNDGFK(1)K	3	-3.9603	2	1.202	1.162	1.015	0.82	0.84	0.681	0.698	0.981	0.845
P83774-59	P83774	59	K	Guanine nucleotide-binding protein subunit beta-like protein	ASC1	1	0.0263897	40.278	LTGGEDNQYGIPK(1)K	2	-0.21777	1	0.948	1.053	1.058	0.847	1.118	0.891	1.177	1.126	1.116
P83774-226	P83774	226	K	Guanine nucleotide-binding protein subunit beta-like protein	ASC1	1	3.09364e-32	171.32	NK(1)TLYTLEAK	3	-0.17554	4	1.063	1.129	0.923	0.95	0.968	0.891	0.91	1.077	0.869
P83775-306	P83775	306	K	Putative NADPH-dependent methylglyoxal reductase GRP2	GRP2	1	7.06734e-06	104.41	GDPSQADAWK(1)K	2	0.6051	3	0.435	1.56	1.256	0.493	1.357	1.13	3.119	3.641	2.893
P83775-77	P83775	77	K	Putative NADPH-dependent methylglyoxal reductase GRP2	GRP2	1	2.35811e-05	115.78	GAFDDALK(1)K	2	2.6776	4	0.696	1.56	1.041	0.632	1.171	0.906	1.679	2.272	1.494
P83775-259	P83775	259	K	Putative NADPH-dependent methylglyoxal reductase GRP2	GRP2	1	6.40085e-06	67.102	AHIVAFEK(1)DSIQGQR	3	-0.27007	1
P83775-311	P83775	311	K	Putative NADPH-dependent methylglyoxal reductase GRP2	GRP2	1	2.36506e-05	112.71	AESK(1)IENEK	3	0.48675	2	0.54	1.557	1.287	0.526	1.188	0.971	2.196	2.921	2.383
P83775-126	P83775	126	K	Putative NADPH-dependent methylglyoxal reductase GRP2	GRP2	1	1.29396e-06	130.27	THGPQIK(1)R	3	-2.7708	2	0.621	1.158	1.376	0.554	1.333	0.89	2.144	1.893	2.216
P83776-335	P83776	335	K	Hexokinase-2	HXK2	1	0.00280219	88.495	GQNLDK(1)LK	3	0.83727	2	1.354	1.055	0.84	0.895	0.88	0.659	0.649	0.79	0.62
P83776-368	P83776	368	K	Hexokinase-2	HXK2	1	3.03994e-31	168.67	EK(1)LGIETTEPERK	4	-0.72713	6	1.253	1.045	0.854	0.969	0.902	0.771	0.719	0.846	0.682
P83776-248	P83776	248	K	Hexokinase-2	HXK2	1	0.00232191	83.948	DIPK(1)LEGK	2	-0.57887	3	1.312	1.027	0.938	0.874	0.871	0.664	0.663	0.794	0.715
P83776-477	P83776	477	K	Hexokinase-2	HXK2	1	0.0212011	57.532	EGK(1)SVGLLGA	2	2.4057	2	0.976	1.151	0.728	1.024	1.158	1.047	1.186	1.197	0.746
P83776-111	P83776	111	K	Hexokinase-2	HXK2	1	1.97696e-16	125.73	DFDTTQSK(1)FALPAHMR	3	-0.32564	3	1.034	1.071	0.867	0.945	1.108	0.912	1.07	1.052	0.84
P83776-423	P83776	423	K	Hexokinase-2	HXK2	1	1.51607e-25	140.22	TAHCAADGSVYNK(1)YPGFK	3	3.0506	2	0.912	0.85	1.05	1.377	0.79	1.506	0.865	0.946	1.153
P83776-410	P83776	410	K	Hexokinase-2	HXK2	1	3.49178e-12	107.03	RGYK(1)TAHCAADGSVYNK	4	0.82288	4	1.123	1.169	1.047	1.018	0.678	0.904	0.602	1.055	0.932
P83777-75	P83777	75	K	Inorganic pyrophosphatase	IPP1	1	1.15432e-16	150.09	LNPIIQDTK(1)K	2	-0.47599	2	1.213	1.13	0.918	0.904	0.871	0.743	0.717	0.945	0.756
P83777-66	P83777	66	K	Inorganic pyrophosphatase	IPP1	1	0.00159686	69.92	EQK(1)LNPIIQDTK	3	2.099	2	1.155	0.978	0.898	0.968	1.013	0.836	0.876	0.859	0.778
P83779-271	P83779	271	K	Pyruvate decarboxylase	PDC11	1	8.18812e-12	112.44	FGGVYVGSLSK(1)PEVK	3	-0.44907	1	1.144	0.942	0.89	1.005	1.025	0.877	0.895	0.836	0.778
P83779-180	P83779	180	K	Pyruvate decarboxylase	PDC11	1	2.0593e-06	73.499	VPK(1)SLLDK	2	-2.1104	4	0.998	1.004	0.881	1.09	1.039	1.089	1.039	1.02	0.882
P83779-536	P83779	536	K	Pyruvate decarboxylase	PDC11	1	0.000634651	95.642	AFAVPDK(1)IR	2	0.83675	1
P83779-341	P83779	341	K	Pyruvate decarboxylase	PDC11	1	2.21606e-12	114.96	K(1)SINPNYTPVPVPETK	2	-0.036005	3	0.987	1.153	0.911	1.003	0.981	1.014	0.992	1.185	0.922
P83780-131	P83780	131	K	Glucose-6-phosphate isomerase	PGI1	1	4.16013e-07	100.11	DTAQEVDDVLK(1)HMK	3	-0.59484	3	1.034	1.051	0.838	1.046	1.051	1.01	1.015	1.031	0.811
P83780-21	P83780	21	K	Glucose-6-phosphate isomerase	PGI1	0.999983	8.54827e-05	92.939	KLEETYK(1)SVGEK	3	0.2621	1	0.837	0.813	1.004	1.143	1.185	1.362	1.415	0.985	1.199
P83780-241	P83780	241	K	Glucose-6-phosphate isomerase	PGI1	1	0.00872187	88.819	DSK(1)HIAK	2	-0.17727	3	0.94	0.763	0.949	1.171	1.154	1.242	1.226	0.823	1.009
P83780-523	P83780	523	K	Glucose-6-phosphate isomerase	PGI1	0.999995	0.000756037	80.834	VIGK(1)ELDDKK	3	-0.96064	1
P83780-245	P83780	245	K	Glucose-6-phosphate isomerase	PGI1	1	5.035e-06	83.692	HIAK(1)HFAALSTNEK	3	1.9041	2	0.781	0.587	0.922	1.435	1.219	1.833	1.558	0.762	1.18
P83780-114	P83780	114	K	Glucose-6-phosphate isomerase	PGI1	1	0.0117765	47.082	K(1)MPVDGK	3	1.354	1
P83780-26	P83780	26	K	Glucose-6-phosphate isomerase	PGI1	1	0.000419781	99.343	SVGEK(1)FSVR	3	-1.6697	2	1.088	1.067	0.843	1.011	1.015	0.927	0.932	0.995	0.776
P83780-15	P83780	15	K	Glucose-6-phosphate isomerase	PGI1	1	0.00785759	83.998	K(1)LEETYK	3	-0.79892	2	0.968	0.876	1.017	1.016	1.118	1.048	1.154	0.919	1.052
P83780-38	P83780	38	K	Glucose-6-phosphate isomerase	PGI1	0.992406	0.0151517	55.084	DAFAK(0.008)DPK(0.992)R	3	-0.098361	1
P83782-141	P83782	141	K	Cytochrome b-c1 complex subunit 2, mitochondrial	QCR2	1	3.45525e-30	157.86	LANANPAFK(1)GVEK	2	1.0761	2	1.05	1.157	1.061	0.798	0.973	0.758	0.925	1.117	1.01
P83783-387	P83783	387	K	Adenosylhomocysteinase	SAH1	1	0.00456683	83.862	EK(1)FPEFAK	3	0.76429	4	1.11	1.082	0.984	0.95	0.899	0.854	0.808	0.987	0.886
P83783-192	P83783	192	K	Adenosylhomocysteinase	SAH1	1	1.25197e-11	134.57	SK(1)FDNLYGCR	3	-0.039362	2	0.847	0.924	1.013	1.003	1.214	1.181	1.432	1.107	1.196
P83783-208	P83783	208	K	Adenosylhomocysteinase	SAH1	1	0.00579928	65.278	ESLVDGIK(1)R	2	0.26651	1
P83784-124	P83784	124	K	Heat shock protein SSC1, mitochondrial	SSC1	1	2.28573e-07	102.5	IVK(1)HGNGDAWLEAR	3	1.7872	1
P83784-323	P83784	323	K	Heat shock protein SSC1, mitochondrial	SSC1	1	0.00441641	74.92	HINQK(1)ISR	3	1.568	1
P83784-445	P83784	445	K	Heat shock protein SSC1, mitochondrial	SSC1	1	0.00674557	80.438	NTTIPAK(1)K	3	-1.6154	2	1.076	1.031	1.04	0.91	0.961	0.844	0.892	0.973	0.967
P83784-345	P83784	345	K	Heat shock protein SSC1, mitochondrial	SSC1	1	0.00135815	107.43	TIEPCK(1)K	3	-0.91003	2	0.931	1.114	1.091	0.912	0.981	0.978	1.052	1.213	1.171
P83784-545	P83784	545	K	Heat shock protein SSC1, mitochondrial	SSC1	1	5.04665e-05	70.197	MVNDAEK(1)FAESDK	2	-1.7558	2	0.923	1.208	1.253	0.631	1.033	0.683	1.118	1.329	1.357
P83784-278	P83784	278	K	Heat shock protein SSC1, mitochondrial	SSC1	1	9.37131e-06	106.26	ESGIDLEK(1)DK	2	1.2399	2	1.026	0.904	1.013	0.962	1.096	0.935	1.067	0.893	0.987
P83784-73	P83784	73	K	Heat shock protein SSC1, mitochondrial	SSC1	1	1.3691e-13	129.29	TTPSIVAFTK(1)DGER	2	2.1311	2	0.826	1.142	1.073	0.826	1.168	0.997	1.411	1.402	1.298
P83784-338	P83784	338	K	Heat shock protein SSC1, mitochondrial	SSC1	1	0.000887184	63.185	AQFEQLVEPLIK(1)K	3	-1.1769	1	1.016	1.019	1.365	0.843	0.77	0.827	0.757	1.016	1.343
P83784-383	P83784	383	K	Heat shock protein SSC1, mitochondrial	SSC1	1	0.000782066	92.611	SIFGK(1)EPSK	3	0.97914	2	0.898	1.033	0.896	1.016	1.175	1.128	1.307	1.166	0.998
P83784-54	P83784	54	K	Heat shock protein SSC1, mitochondrial	SSC1	1	0.000344013	90.476	TPK(1)ILENSEGGR	3	0.17478	2	0.95	1.27	1.024	0.855	0.954	0.898	1.003	1.356	1.078
P87206-274	P87206	274	K	ATP-dependent RNA helicase eIF4A	TIF1	1	0.00161437	77.062	SK(1)VEFLTNK	3	2.8628	2	1.031	1.124	0.935	0.964	0.977	0.933	0.947	1.106	0.907
P87206-306	P87206	306	K	ATP-dependent RNA helicase eIF4A	TIF1	1	0.00284188	95.775	DTIMK(1)EFR	2	0.16884	5	1.119	1.076	0.873	0.998	0.958	0.89	0.855	0.975	0.78
Q3MNT0-120	Q3MNT0	120	K	Transcription elongation factor SPT6	SPT6	1	0.00243126	81.017	GSSSSGK(1)FK	2	-0.91104	1	1.118	1.083	0.738	0.989	1.101	0.883	0.984	0.982	0.66
Q3MNT0-736	Q3MNT0	736	K	Transcription elongation factor SPT6	SPT6	1	5.36184e-06	111.52	FFK(1)STENPSR	2	-0.3496	3	1.309	0.896	0.896	1.102	0.793	0.839	0.605	0.694	0.685
Q59KF3-763	Q59KF3	763	K	AdoMet-dependent rRNA methyltransferase SPB1	SPB1	1	1.79936e-07	107.46	K(1)SDLINEDSGK	3	3.3361	2	0.978	0.89	0.682	1.308	1.135	1.335	1.16	0.923	0.699
Q59KG2-125	Q59KG2	125	K	Respiratory growth induced protein 1	RGI1	1	4.05275e-05	91.62	DLQHHIQK(1)HLIK	5	0.58732	2	1.055	0.625	1.172	1.235	0.864	1.167	0.817	0.601	1.111
Q59KG2-129	Q59KG2	129	K	Respiratory growth induced protein 1	RGI1	1	0.000694262	99.442	HLIK(1)DLEK	3	0.95856	3	0.943	0.729	1.191	1.162	0.942	1.228	0.998	0.783	1.262
Q59KI0-308	Q59KI0	308	K	UTP--glucose-1-phosphate uridylyltransferase	UGP1	1	0.00251879	64.82	EHVEEFK(1)SIK	3	1.4446	1	0.972	0.749	1.081	1.074	1.098	1.103	1.128	0.782	1.112
Q59KQ3-91	Q59KQ3	91	K	Uncharacterized protein	CAALFM_CR05200CA	1	4.5012e-05	114.86	VEDK(1)LTCAK	2	-0.051589	1	1.062	1.129	0.965	1.058	0.816	0.993	0.767	1.077	0.907
Q59KY7-167	Q59KY7	167	K	Mitochondrial 37S ribosomal protein RSM18	orf19.5201	1	0.00110018	72.34	QVTGCNAK(1)NQK	3	1.6956	1
Q59KZ1-795	Q59KZ1	795	K	Aminopeptidase 2	APE2	1	0.00413731	62.466	FTK(1)PEILDK	3	-1.3568	2	1.016	1.044	1.068	0.786	1.109	0.772	1.091	1.042	1.051
Q59KZ1-477	Q59KZ1	477	K	Aminopeptidase 2	APE2	1	0.000480714	108.43	GVSNYLK(1)K	2	1.9358	2	0.963	1.044	0.929	0.903	1.183	0.936	1.229	1.1	0.966
Q59KZ3-173	Q59KZ3	173	K	Uridylate kinase	URA6	1	0.000664651	86.288	TK(1)FLVDGFPR	2	1.5754	1
Q59LF3-79	Q59LF3	79	K	Regulator of cytoskeleton and endocytosis RVS167	RVS167	1	0.0219895	50.46	AVAEIYK(1)PISGR	2	2.7238	1	0.969	1.009	0.912	0.988	1.138	1.016	1.173	1.055	0.941
Q59LQ6-105	Q59LQ6	105	K	Translation initiation factor eIF1	SUI1	1	0.0189529	50.966	NIK(1)IHGF	2	1.868	1
Q59LS1-353	Q59LS1	353	K	Ribosomal 60S subunit protein L3	RPL3	1	0.000474013	111.61	AVEK(1)VNLK	3	0.26446	3	0.949	1.124	0.95	0.866	1.145	0.911	1.205	1.2	1.001
Q59LS1-136	Q59LS1	136	K	Ribosomal 60S subunit protein L3	RPL3	1	3.65193e-05	101.39	YSGK(1)YATDAK	2	-0.95282	1	1.038	1.061	0.967	1.015	0.941	0.975	0.905	1.037	0.932
Q59LS1-376	Q59LS1	376	K	Ribosomal 60S subunit protein L3	RPL3	1	1.5492e-15	118.55	FQTPAEK(1)HAFMGTLK	3	-0.71045	4	1.03	1.149	0.959	0.794	1.109	0.769	1.075	1.132	0.932
Q59LS1-66	Q59LS1	66	K	Ribosomal 60S subunit protein L3	RPL3	1	0.0069719	48.948	DLDRPGSK(1)MHK	4	1.4511	1	0.609	0.561	1.103	1.216	1.455	1.992	2.386	0.934	1.81
Q59LS1-340	Q59LS1	340	K	Ribosomal 60S subunit protein L3	RPL3	1	0.000935441	88.596	K(1)SLYVDTSR	2	0.35968	1	0.802	0.979	0.979	0.935	1.317	1.165	1.641	1.239	1.221
Q59LZ5-610	Q59LZ5	610	K	Protein channel	TOM70	1	5.90511e-07	117.79	IK(1)NDPILNNK	3	-1.5371	2	1.099	1.046	0.96	0.912	1.003	0.828	0.912	0.966	0.874
Q59LZ5-151	Q59LZ5	151	K	Protein channel	TOM70	1	0.000411463	80.102	EDGNQEFK(1)NK	3	1.0022	2
Q59LZ5-513	Q59LZ5	513	K	Protein channel	TOM70	1	0.0286381	72.638	LQEK(1)LDR	2	1.5049	1	1	1.004	0.94	1.02	1.049	1.017	1.047	1.018	0.94
Q59LZ7-203	Q59LZ7	203	K	Uncharacterized protein	orf19.3698	1	0.00972185	76.064	K(1)HLDSIQR	3	1.7026	1
Q59M30-66	Q59M30	66	K	F1F0 ATP synthase subunit g	ATP20	1	1.61976e-18	139.58	TPSEQQK(1)FLEQAK	2	0.64735	2	0.891	1.38	1.235	0.574	0.993	0.643	1.113	1.57	1.387
Q59M32-197	Q59M32	197	K	Mitochondrial 54S ribosomal protein YmL15	orf19.3755	1	2.66472e-05	102.87	NK(1)AEQFITEK	2	-1.8576	1	0.846	1.184	1.04	0.937	1.032	1.106	1.219	1.42	1.229
Q59M49-257	Q59M49	257	K	mRNA-binding ribosome synthesis protein	NOC2	1	5.9687e-10	132.32	YK(1)TNTQGVR	2	0.1047	1	0.961	1.018	0.908	1.076	1.052	1.116	1.092	1.074	0.944
Q59M49-14	Q59M49	14	K	mRNA-binding ribosome synthesis protein	NOC2	1	0.0269202	57.281	FQNK(1)HLK	3	0.43564	1
Q59M70-295	Q59M70	295	K	NADH-cytochrome b5 reductase 2	MCR1	1	0.00137603	68.515	DLGFEK(1)EHVFK	3	-1.0065	1
Q59MB6-43	Q59MB6	43	K	Amino-acid acetyltransferase, mitochondrial	ARG2	1	0.0044912	90.05	EAK(1)NYLTK	2	0.78486	2	0.681	1.27	1.157	0.717	1.231	1.051	1.806	1.894	1.701
Q59MN2-1287	Q59MN2	1287	K	Bifunctional 4-alpha-glucanotransferase/amylo-alpha-1,6-glucosidase	GDB1	1	0.00764679	82.417	QGK(1)FEYTK	2	0.81248	1	1.369	0.989	0.692	1.083	0.881	0.789	0.642	0.733	0.505
Q59MN2-972	Q59MN2	972	K	Bifunctional 4-alpha-glucanotransferase/amylo-alpha-1,6-glucosidase	GDB1	1	0.00683731	65.234	YAAK(1)SENLSK	2	0.37772	1	1.062	1.122	0.797	1.149	0.899	1.079	0.845	1.071	0.75
Q59MQ0-925	Q59MQ0	925	K	Myosin-5	MYO5	1	0.00170005	81.017	TELVAQLK(1)K	2	2.9625	1	0.967	1.268	0.894	0.894	1.03	0.922	1.064	1.33	0.925
Q59MU3-193	Q59MU3	193	K	Phenylpyruvate decarboxylase	ARO10	1	0.00658865	87.476	IDNVLK(1)K	2	2.3397	1	1.093	1.161	0.916	0.849	1.022	0.775	0.934	1.078	0.838
Q59MZ5-296	Q59MZ5	296	K	Phosphoribosylformylglycinamidine synthase	ADE6	1	0.0122546	61.161	MIK(1)NTHEK	3	-0.66951	2	1.032	0.986	0.879	1.11	1.002	1.074	0.97	0.968	0.851
Q59N42-241	Q59N42	241	K	Serine/threonine-protein phosphatase	GLC7	1	7.896e-05	90.793	FLQK(1)HDMDLICR	3	-3.3452	1	1.063	1.119	0.993	0.874	0.983	0.821	0.923	1.067	0.934
Q59N80-182	Q59N80	182	K	Inosine triphosphate pyrophosphatase	HAM1	1	0.0182125	60.064	VK(1)NSISHR	2	0.7962	2	0.688	1.003	0.952	1.095	1.272	1.587	1.845	1.477	1.384
Q59NB3-181	Q59NB3	181	K	Snl1p	SNL1	1	2.75555e-05	94.363	VIK(1)FIQDHQK	3	2.6293	1
Q59NG5-93	Q59NG5	93	K	Crossover junction endonuclease MUS81	MUS81	1	2.67538e-06	107.95	GFMDVAEK(1)HR	3	-1.1705	2
Q59NG6-11	Q59NG6	11	K	Mitochondrial 37S ribosomal protein PET123	orf19.4204	1	0.000134295	91.961	YGGK(1)SGILPK	3	-0.38617	2	0.919	0.798	0.837	1.253	1.173	1.361	1.275	0.882	0.912
Q59NH3-245	Q59NH3	245	K	Yhm2p	YHM2	1	3.78589e-11	85.362	TNDPNRPK(1)NLSVAGAFK	4	0.0159	2	0.991	1.26	1.141	0.772	0.888	0.776	0.895	1.29	1.152
Q59NQ5-71	Q59NQ5	71	K	Glutathione-disulfide reductase	GLR1	1	0.00223694	72.2	VLLIESNFK(1)K	2	1.4288	1	1.109	1.259	1.024	0.742	0.921	0.667	0.829	1.152	0.924
Q59NQ5-326	Q59NQ5	326	K	Glutathione-disulfide reductase	GLR1	1	0.0201506	53.448	K(1)SLIDIGLDK	2	2.0104	1	1.177	1.068	1.023	0.854	0.903	0.724	0.766	0.92	0.869
Q59P03-77	Q59P03	77	K	NADH-cytochrome b5 reductase 1	CBR1	1	0.00543175	70.399	FGLPK(1)STDR	2	-0.32284	1	1.028	1.315	1.095	0.743	0.881	0.721	0.856	1.297	1.065
Q59P03-49	Q59P03	49	K	NADH-cytochrome b5 reductase 1	CBR1	1	3.49008e-05	95.507	HTPVLK(1)PDEFQK	3	0.61433	1
Q59P43-139	Q59P43	139	K	GTP-binding nuclear protein	GSP1	1	1.04939e-18	152.4	K(1)NLQYYDISAK	2	1.8726	1	1.13	0.994	0.943	0.974	0.973	0.858	0.86	0.892	0.834
Q59P52-231	Q59P52	231	K	Phosphoserine aminotransferase	SER1	1	1.0933e-23	147.7	K(1)SLLDQASDDELR	2	0.11447	1	0.831	1.055	0.791	1.065	1.28	1.278	1.537	1.287	0.952
Q59PD3-49	Q59PD3	49	K	Pre-mRNA-splicing factor CWC15	CWC15	1	4.2615e-11	133.32	TINK(1)FDDLQK	2	0.467	2	1.242	0.979	0.731	1.033	1.028	0.829	0.826	0.799	0.589
Q59PD3-75	Q59PD3	75	K	Pre-mRNA-splicing factor CWC15	CWC15	1	0.000178409	66.299	LK(1)IESTK	2	2.6264	1
Q59PG6-41	Q59PG6	41	K	COP9 signalosome complex subunit 5	JAB1	1	9.11366e-82	204.31	TIDLYQQNELSGK(1)HPQDQDK	3	0.071547	2	1.287	0.844	0.686	0.935	1.244	0.725	0.965	0.665	0.532
Q59PL9-99	Q59PL9	99	K	Eukaryotic translation initiation factor 3 subunit A	RPG1A	1	0.00270717	91.549	K(1)FIDLAEK	2	0.64495	1	1.036	1.071	0.904	0.988	1.025	0.952	0.989	1.049	0.873
Q59PL9-827	Q59PL9	827	K	Eukaryotic translation initiation factor 3 subunit A	RPG1A	1	0.00242784	97.813	EAQIK(1)FEK	2	1.2466	2	1.098	1.018	0.797	1.006	1.1	0.915	1.001	0.94	0.726
Q59PL9-806	Q59PL9	806	K	Eukaryotic translation initiation factor 3 subunit A	RPG1A	1	0.00208544	85.676	FK(1)SEIDAK	3	-1.0802	2	0.926	0.914	0.948	1.061	1.152	1.143	1.242	1	1.023
Q59PV8-92	Q59PV8	92	K	ATP synthase subunit d, mitochondrial	ATP7	1	2.45648e-13	136.24	NLK(1)NIEIFESK	2	2.0981	1	0.945	1.336	1.29	0.503	0.993	0.532	1.049	1.433	1.365
Q59PV8-106	Q59PV8	106	K	ATP synthase subunit d, mitochondrial	ATP7	1	0.000619359	86.772	AIENAK(1)LTEK	2	-0.60118	1	0.929	1.282	1.068	0.739	1.04	0.793	1.118	1.398	1.149
Q59PV8-68	Q59PV8	68	K	ATP synthase subunit d, mitochondrial	ATP7	1	2.26206e-05	97.69	NSK(1)VVDEIEK	3	-0.41654	2	0.904	1.226	1.054	0.815	1.05	0.899	1.159	1.376	1.165
Q59PZ4-265	Q59PZ4	265	K	Ribosome-binding protein	NMD3	1	0.00798823	63.184	DDLVVLPK(1)K	2	0.51032	1
Q59PZ5-29	Q59PZ5	29	K	Histone acetyltransferase	GCN5	0.998232	5.65119e-08	80.455	K(0.002)VK(0.998)IEAK	3	-1.339	1
Q59Q30-44	Q59Q30	44	K	Glycerophosphoinositol permease 1	GIT1	1	0.00289144	95.531	LAGGVK(1)LK	2	-0.029733	2	0.518	0.543	0.511	1.668	1.699	3.212	3.277	1.062	0.986
Q59Q46-230	Q59Q46	230	K	Inosine-5'-monophosphate dehydrogenase	IMH3	1	2.68675e-06	88.768	TDLQK(1)NQDYPNASK	3	0.99006	1
Q59QB7-471	Q59QB7	471	K	Chaperonin-containing T-complex alpha subunit	TCP1	1	0.0116877	62.633	DASDLVAK(1)LR	2	-2.2315	1	1.057	0.901	0.832	1.07	1.138	1.009	1.075	0.865	0.787
Q59QB8-77	Q59QB8	77	K	Gcf1p	GCF1	1	9.06656e-06	122.52	K(1)NLQQQIK	2	0.3723	1	1.034	1.134	0.941	1.019	0.903	0.984	0.873	1.113	0.91
Q59QB8-154	Q59QB8	154	K	Gcf1p	GCF1	1	0.00713354	75.509	AK(1)SYFTPK	3	0.60097	2
Q59QC2-29	Q59QC2	29	K	Chromatin modification-related protein EAF6	EAF6	1	0.0171884	62.969	K(1)TSSVPAK	3	0.85781	2	1.038	1.077	0.91	1.017	0.983	0.978	0.946	1.053	0.878
Q59QC4-134	Q59QC4	134	K	Kynureninase	BNA5	1	0.0141332	79.148	TK(1)ILFEK	2	0.49731	1	0.973	0.95	0.903	1.041	1.14	1.068	1.171	0.991	0.929
Q59QC6-110	Q59QC6	110	K	Assembly factor CBP4	CBP4	1	0.00026216	106.88	TK(1)HEEQQK	3	-1.3382	1	1.22	0.947	1.036	0.893	0.913	0.73	0.747	0.788	0.849
Q59QD6-384	Q59QD6	384	K	Elongation factor 1-alpha 2	TEF2	1	0.0114393	78.149	K(1)LEENPK	3	-0.76547	2	1.175	1.034	0.927	0.945	0.94	0.801	0.798	0.892	0.788
Q59QD6-437	Q59QD6	437	K	Elongation factor 1-alpha 2	TEF2	1	1.84841e-18	138.91	QTVAVGVIK(1)SVEK	2	1.2977	2	0.995	0.998	0.856	1.035	1.13	1.037	1.134	1.016	0.859
Q59QD6-217	Q59QD6	217	K	Elongation factor 1-alpha 2	TEF2	0.998188	0.0143398	56.956	GWEK(0.002)ETK(0.998)SGK	3	0.85495	1
Q59QD6-328	Q59QD6	328	K	Elongation factor 1-alpha 2	TEF2	1	7.55521e-05	80.96	RGNVCGDSK(1)NDPPK	2	-0.0708	7	1.021	0.97	1.069	0.919	1.031	0.898	1.009	0.963	1.047
Q59QD6-390	Q59QD6	390	K	Elongation factor 1-alpha 2	TEF2	1	0.000532933	97.734	LEENPK(1)FVK	3	1.6814	2	1.083	1.159	0.865	0.898	1.036	0.827	0.955	1.086	0.799
Q59QD6-41	Q59QD6	41	K	Elongation factor 1-alpha 2	TEF2	1	0.000618022	106.36	TIEK(1)FEK	2	-1.0978	7	1.023	1.028	0.952	0.948	1.066	0.924	1.041	1.019	0.931
Q59QD6-441	Q59QD6	441	K	Elongation factor 1-alpha 2	TEF2	1	0.0206538	76.221	SVEK(1)SDK	2	0.9576	1	0.926	0.938	1.012	0.987	1.141	1.062	1.23	1.026	1.092
Q59QD6-376	Q59QD6	376	K	Elongation factor 1-alpha 2	TEF2	1	0.0161221	60.255	FDTLVEK(1)IDR	2	-0.71257	1	0.974	1.131	0.914	1.079	0.932	1.105	0.956	1.178	0.939
Q59QD6-393	Q59QD6	393	K	Elongation factor 1-alpha 2	TEF2	1	1.7946e-10	127.02	FVK(1)SGDAAIVK	3	-0.33766	9	1.076	1.082	0.868	0.956	1.045	0.887	0.97	1.02	0.808
Q59QD6-30	Q59QD6	30	K	Elongation factor 1-alpha 2	TEF2	0.996764	1.28044e-05	58.246	STTTGHLIYK(0.997)CGGIDK(0.003)R	4	-0.5194	1	0.744	0.875	0.897	1.192	1.283	1.598	1.722	1.193	1.206
Q59QD6-177	Q59QD6	177	K	Elongation factor 1-alpha 2	TEF2	1	0.00166431	98.048	ETSNFVK(1)K	2	0.88629	3	1.103	1.059	0.888	0.976	0.997	0.884	0.902	0.974	0.805
Q59QD6-178	Q59QD6	178	K	Elongation factor 1-alpha 2	TEF2	1	0.00923285	80.229	K(1)VGYNPK	2	-0.93871	1	1.05	1.126	0.913	0.953	0.992	0.905	0.943	1.088	0.869
Q59QD6-214	Q59QD6	214	K	Elongation factor 1-alpha 2	TEF2	1	0.00130785	100.19	GWEK(1)ETK	3	1.0922	2	0.903	1.101	0.954	1.022	1.045	1.129	1.156	1.237	1.056
Q59QH2-240	Q59QH2	240	K	Csh1p	CSH1	1	0.00878677	79.659	TK(1)QFLDNK	2	-0.69534	1	0.303	1.805	1.603	0.367	1.054	1.21	3.475	6.042	5.291
Q59QH2-213	Q59QH2	213	K	Csh1p	CSH1	1	0.00492926	83.862	ELNDYCK(1)K	2	-1.4128	1	0.479	1.336	1.426	0.641	1.181	1.333	2.462	2.828	2.976
Q59QH2-115	Q59QH2	115	K	Csh1p	CSH1	1	0.00050864	86.944	K(1)HILAAAEASVK	2	0.48427	1	0.234	1.171	1.808	0.408	1.419	1.738	6.045	5.065	7.718
Q59QN7-71	Q59QN7	71	K	Succinate dehydrogenase [ubiquinone] iron-sulfur subunit, mitochondrial	SDH2	1	7.92575e-59	199.3	IK(1)NEQDATLTLR	2	0.40716	1	1.011	1.035	1.059	0.886	1.028	0.873	1.016	1.038	1.048
Q59QN7-257	Q59QN7	257	K	Succinate dehydrogenase [ubiquinone] iron-sulfur subunit, mitochondrial	SDH2	1	0.00767533	84.498	AIAEIK(1)K	2	-0.79436	1	1.079	1.131	0.995	0.87	0.959	0.805	0.888	1.064	0.922
Q59QW5-381	Q59QW5	381	K	Transcriptional regulator of filamentous growth FLO8	FLO8	1	6.2423e-06	64.841	MAGSQGMK(1)K	3	0.11968	3	1.375	1.057	0.884	0.817	0.895	0.593	0.65	0.78	0.643
Q59R18-75	Q59R18	75	K	Asparagine--tRNA ligase	DED81	1	0.00884346	81.296	GVEGLK(1)K	2	0.70689	1
Q59R20-601	Q59R20	601	K	Proline--tRNA ligase	orf19.6701	1	0.0196347	76.679	VK(1)VDEWK	2	1.6104	1	0.894	1.003	0.903	1.019	1.194	1.137	1.334	1.138	1.011
Q59R20-113	Q59R20	113	K	Proline--tRNA ligase	orf19.6701	1	0.00167422	85.813	AAK(1)NEELLK	3	2.2635	2	1.066	1.044	0.855	0.986	1.07	0.923	1.003	0.994	0.802
Q59R24-65	Q59R24	65	K	Mitochondrial import inner membrane translocase subunit TIM9	TIM9	1	0.000585353	107.01	FLK(1)HSER	3	0.7294	3	0.923	0.956	1.016	0.96	1.152	1.038	1.248	1.051	1.101
Q59R24-62	Q59R24	62	K	Mitochondrial import inner membrane translocase subunit TIM9	TIM9	1	0.0163595	78.149	CSEK(1)FLK	2	-1.8716	1	0.979	1.174	0.983	0.837	1.069	0.854	1.092	1.218	1.005
Q59R27-1042	Q59R27	1042	K	Uncharacterized protein	orf19.6693	1	0.000785594	92.538	ISDNIFK(1)NR	2	0.90758	1	1.045	1.022	0.837	1.011	1.101	0.964	1.051	0.992	0.801
Q59RA0-676	Q59RA0	676	K	Pre-rRNA-processing protein RIX1	RIX1	1	0.0015729	84.479	IFTATK(1)VEK	3	1.1735	2	1.126	1.029	0.739	1.144	0.978	1.014	0.868	0.927	0.656
Q59RB8-69	Q59RB8	69	K	Isocitrate lyase	ICL1	1	0.00161437	72.2	LLEK(1)HDADK	3	-4.2687	1	0.975	0.904	0.818	1.231	1.068	1.259	1.094	0.94	0.839
Q59RI1-922	Q59RI1	922	K	Isoleucine--tRNA ligase	ILS1	0.999867	2.47145e-05	76.478	KLK(1)SDAK	3	-1.8998	1
Q59RI1-971	Q59RI1	971	K	Isoleucine--tRNA ligase	ILS1	1	3.90288e-09	106.58	GLPASK(1)AEEGQEFR	3	0.12672	2	0.955	1.09	0.892	0.94	1.15	0.983	1.204	1.158	0.935
Q59RI1-387	Q59RI1	387	K	Isoleucine--tRNA ligase	ILS1	0.999992	1.62781e-09	79.659	DADKVIIK(1)K	3	-1.5232	1
Q59RI1-648	Q59RI1	648	K	Isoleucine--tRNA ligase	ILS1	1	0.0132372	80.165	AETLK(1)FK	2	1.4403	1	1.038	1.043	0.863	1.044	1.031	1.004	0.992	1.02	0.832
Q59RI1-810	Q59RI1	810	K	Isoleucine--tRNA ligase	ILS1	1	5.64876e-10	122.33	IAINPK(1)NVDLR	2	0.21821	1	0.99	1.038	0.903	0.933	1.156	0.94	1.167	1.064	0.912
Q59RI1-175	Q59RI1	175	K	Isoleucine--tRNA ligase	ILS1	1	3.95571e-05	100.93	ELFNK(1)DAVYR	2	-1.3959	1	1.053	1.371	0.893	0.88	0.871	0.833	0.825	1.319	0.848
Q59RI1-520	Q59RI1	520	K	Isoleucine--tRNA ligase	ILS1	1	5.74571e-05	97.69	ESIDSITIPSK(1)K	2	0.76459	1	0.745	0.892	1.024	1.062	1.273	1.423	1.708	1.216	1.377
Q59RK3-135	Q59RK3	135	K	Putative serine--tRNA ligase	orf19.1201	1	2.31778e-07	109.55	SNVGDLQQFK(1)ER	2	1.9098	1	1.023	1.332	1.006	0.727	0.979	0.708	0.956	1.32	0.983
Q59RN6-123	Q59RN6	123	K	Histone H2A.Z-specific chaperone CHZ1	CHZ1	1	0.0064323	85.355	GK(1)VIDFTK	2	1.24	1	1.813	1.051	0.417	1.142	0.602	0.629	0.332	0.588	0.23
Q59RQ6-128	Q59RQ6	128	K	Dihydrolipoyl dehydrogenase	LPD1	0.991704	0.00863861	74.841	K(0.992)NK(0.008)VDYLK	3	0.14354	2	0.859	1.066	1.36	0.721	1.019	0.838	1.186	1.259	1.585
Q59RQ6-130	Q59RQ6	130	K	Dihydrolipoyl dehydrogenase	LPD1	1	0.00498018	97.431	NK(1)VDYLK	2	-0.48114	4	0.923	0.991	1.185	0.879	1.034	0.951	1.12	1.09	1.284
Q59RQ6-413	Q59RQ6	413	K	Dihydrolipoyl dehydrogenase	LPD1	1	1.11826e-17	142.45	AK(1)TNMDTDGFVK	3	-0.93772	16	0.947	1.127	1.161	0.772	1.027	0.814	1.084	1.207	1.225
Q59RQ6-280	Q59RQ6	280	K	Dihydrolipoyl dehydrogenase	LPD1	1	4.5503e-05	100.04	IEVEDVK(1)SGK	2	0.15911	1
Q59RQ6-56	Q59RQ6	56	K	Dihydrolipoyl dehydrogenase	LPD1	1	2.41438e-05	76.759	AAQLGLNTACIEK(1)R	3	-0.78193	1
Q59RQ6-257	Q59RQ6	257	K	Dihydrolipoyl dehydrogenase	LPD1	1	9.32548e-05	92.856	QGLDFK(1)LGTK	2	-2.7913	1	0.934	1.222	1.089	0.833	0.967	0.889	1.034	1.326	1.165
Q59S06-43	Q59S06	43	K	Nucleolar protein 58	NOP58	1	0.00154014	72.928	VAEQFK(1)IHR	3	0.52544	1
Q59S06-153	Q59S06	153	K	Nucleolar protein 58	NOP58	1	0.0287069	72.607	LK(1)FSADK	2	-0.20969	1	1.042	0.967	0.776	1.18	1.04	1.13	0.997	0.942	0.745
Q59S64-45	Q59S64	45	K	Serine/threonine protein kinase	HRR25	1	6.11847e-05	91.961	AK(1)HPQLEYEAK	3	2.3393	1	0.962	1.007	0.771	1.208	1.062	1.252	1.102	1.062	0.802
Q59S78-41	Q59S78	41	K	Small COPII coat GTPase SAR1	SAR1	1	0.0146376	47.57	TTLLHMLK(1)NDR	3	0.60711	1	0.954	1.019	0.977	1.019	1.047	1.065	1.097	1.084	1.025
Q59SE2-430	Q59SE2	430	K	Stb3p	STB3	1	4.20895e-06	111.63	K(1)SSFNESHVR	3	-0.11754	2	0.782	0.933	0.789	1.337	1.156	1.705	1.477	1.211	1.009
Q59SI6-451	Q59SI6	451	K	Choline-phosphate cytidylyltransferase	PCT1	1	0.000419781	91.215	SSSVK(1)NTPK	2	0.75276	2	1.273	1.045	0.787	1.237	0.674	0.969	0.528	0.833	0.618
Q59SJ2-83	Q59SJ2	83	K	Sec63 complex subunit	SEC72	1	0.0260077	53.432	IGK(1)FEESAR	2	2.5627	1
Q59SJ6-206	Q59SJ6	206	K	Mitochondrial 37S ribosomal protein MRPS17	orf19.4176	1	0.0216207	71.614	K(1)SIVESK	2	0.57881	1
Q59SM8-302	Q59SM8	302	K	Trifunctional formate-tetrahydrofolate ligase/methenyltetrahydrofolate cyclohydrolase/methylenetetrahydrofolate dehydrogenase	MIS11	1	1.95355e-06	98.337	ANNETPK(1)FTNPLK	3	-0.53516	1
Q59SM8-157	Q59SM8	157	K	Trifunctional formate-tetrahydrofolate ligase/methenyltetrahydrofolate cyclohydrolase/methylenetetrahydrofolate dehydrogenase	MIS11	1	0.0160536	72.2	SK(1)IDLEGK	2	-0.235	1	0.942	1.26	0.955	0.909	0.986	0.963	1.045	1.357	1.014
Q59SM8-751	Q59SM8	751	K	Trifunctional formate-tetrahydrofolate ligase/methenyltetrahydrofolate cyclohydrolase/methylenetetrahydrofolate dehydrogenase	MIS11	1	1.37772e-05	86.944	GCSNLAK(1)HIANAK	3	-4.3697	1
Q59SN0-103	Q59SN0	103	K	rRNA biogenesis protein RRP36	RRP36	1	0.000626861	78.903	NK(1)HAPSESSSK	3	0.27011	1	1.028	0.696	0.754	1.393	1.092	1.353	1.062	0.687	0.734
Q59SU5-7	Q59SU5	7	K	Histone H2A.1	HTA1	1	3.69318e-18	129.77	SGGK(1)GK(1)AGTSEK	3	1.915	9	1.298	1.172	0.831	1	0.738	0.769	0.567	0.915	0.641
Q59SU5-13	Q59SU5	13	K	Histone H2A.1	HTA1	1	3.69318e-18	129.77	GK(1)AGTSEK(1)ASTSR	3	-1.1636	3	1.172	1.028	0.832	1.013	0.974	0.862	0.83	0.889	0.71
Q59SU5-5	Q59SU5	5	K	Histone H2A.1	HTA1	1	1.48919e-05	95.067	SGGK(1)GK(1)AGTSEK	3	1.915	4	1.39	1.205	0.845	1.016	0.587	0.728	0.422	0.879	0.608
Q59SU6-117	Q59SU6	117	K	Uncharacterized protein	orf19.6923	1	0.00202136	99.815	VFFQK(1)LEK	2	0.61453	1	0.99	1.034	0.858	1.066	1.069	1.075	1.079	1.059	0.866
Q59T37-207	Q59T37	207	K	Golgi transport complex subunit	COG4	1	0.00878677	79.659	LTQVFK(1)EK	2	0.49187	1	1.103	0.842	0.94	1.058	1.048	0.956	0.948	0.774	0.852
Q59T44-140	Q59T44	140	K	40S ribosomal protein S8	RPS8A	1	3.58248e-14	96.208	KGGAHAAHAAEVADAK(1)R	4	0.46523	4	0.9	0.957	1.002	1.139	1.004	1.262	1.114	1.079	1.113
Q59T49-307	Q59T49	307	K	Uncharacterized protein	orf19.6868	1	0.0141761	61.344	SCIK(1)TDLTK	2	0.010419	1	1.134	1.27	1.103	0.677	0.875	0.596	0.77	1.135	0.972
Q59T88-422	Q59T88	422	K	Uga2p	UGA2	1	0.00137507	88.338	FK(1)TDDEVIK	2	-0.70209	1	1.201	1.216	0.899	0.774	0.961	0.642	0.799	1.027	0.749
Q59T95-425	Q59T95	425	K	Cystathionine beta-synthase	CYS4	1	0.00848204	82.287	K(1)LADFEK	2	1.8658	1	1.141	0.993	0.872	1.015	0.994	0.887	0.869	0.882	0.764
Q59TB4-27	Q59TB4	27	K	Uncharacterized protein	orf19.4517	1	8.57646e-05	92.247	K(1)SHDFSASIK	3	-0.34639	1	0.902	0.899	0.903	1.196	1.094	1.323	1.211	1.011	1.001
Q59TT2-57	Q59TT2	57	K	Uncharacterized protein	orf19.1162	1	2.46706e-05	98.407	FWEK(1)PIGPHPIR	3	-0.64999	1	0.956	1.061	1.008	0.909	1.089	0.949	1.138	1.126	1.054
Q59TU0-31	Q59TU0	31	K	Nascent polypeptide-associated complex subunit beta	EGD1	1	3.01141e-06	106.62	NIK(1)TEQDDTK	3	1.2408	1
Q59TU0-65	Q59TU0	65	K	Nascent polypeptide-associated complex subunit beta	EGD1	1	0.00118049	70.808	EDGK(1)VLHFNR	3	0.36903	1	0.959	1.061	0.89	1.054	1.058	1.096	1.102	1.122	0.927
Q59TV1-362	Q59TV1	362	K	Uncharacterized protein	orf19.1143	1	0.0222862	42.475	LK(1)NTENMDTGK	3	-0.28721	1
Q59U54-234	Q59U54	234	K	Uncharacterized protein	orf19.1897	1	3.16647e-07	106.32	GETAGAK(1)SSPVRK	3	0.71856	4	1.09	1.14	0.866	0.991	0.946	0.908	0.868	1.061	0.795
Q59U54-220	Q59U54	220	K	Uncharacterized protein	orf19.1897	0.795966	0.00334696	71.153	K(0.204)K(0.796)SDITGSK	3	1.3591	1	0.991	0.825	0.759	1.397	1.008	1.405	1.016	0.845	0.766
Q59U67-199	Q59U67	199	K	Transcription initiation factor TFIID subunit 4	TAF4	1	0.0142425	57.203	K(1)SGSSSVPR	2	1.6437	1
Q59U72-375	Q59U72	375	K	Ferrochelatase	HEM15	1	2.38809e-09	93.237	AQGTFK(1)HPNEIFGNR	3	-2.1135	1	0.993	1.041	1.028	0.955	1.001	0.96	1.008	1.064	1.034
Q59U72-283	Q59U72	283	K	Ferrochelatase	HEM15	1	0.0109156	84.615	IIDK(1)LEK	2	-0.17293	1	1.073	1.115	0.887	0.934	1.023	0.869	0.953	1.054	0.827
Q59U89-93	Q59U89	93	K	Uncharacterized protein	orf19.1862	1	0.00277192	65.224	IILEK(1)GEDK	3	2.4991	1
Q59U89-3	Q59U89	3	K	Uncharacterized protein	orf19.1862	1	0.00450156	79.474	AK(1)TSPHK	3	0.1391	1
Q59V63-75	Q59V63	75	K	Emp24p	EMP24	1	2.94835e-11	85.737	K(1)TGLDHGDETITATSSGK	3	2.745	1
Q59VG6-166	Q59VG6	166	K	C-5 sterol desaturase	ERG3	1	0.00290805	74.53	NQMSLEIK(1)R	2	-1.0369	1
Q59VN2-28	Q59VN2	28	K	Histone H3.1/H3.2	HHT21	1	9.35847e-12	140.91	K(1)SAPSTGGVK(0.844)K(0.156)PHR	4	0.7	156	1.022	1.37	0.947	1.004	0.722	0.98	0.705	1.359	0.926
Q59VN2-57	Q59VN2	57	K	Histone H3.1/H3.2	HHT21	1	1.59349e-54	202.31	FQK(1)STELLIR	3	-2.396	22	0.745	0.977	0.744	1.456	1.08	1.949	1.448	1.329	0.999
Q59VN2-37	Q59VN2	37	K	Histone H3.1/H3.2	HHT21	1	4.0757e-09	105.19	K(1)SAPSTGGVK(1)K	2	0.69481	4	0.917	1.202	0.894	0.98	1.05	1.067	1.143	1.33	0.975
Q59VN2-24	Q59VN2	24	K	Histone H3.1/H3.2	HHT21	1	1.24398e-21	155.53	QLASK(1)AAR	2	0.96033	107	1.075	1.177	0.972	0.999	0.814	0.927	0.755	1.111	0.905
Q59VN2-10	Q59VN2	10	K	Histone H3.1/H3.2	HHT21	1	1.51474e-07	115.78	K(1)STGGK(1)APR	3	-1.5162	86	1.057	1.276	0.966	0.976	0.776	0.92	0.733	1.225	0.913
Q59VN2-19	Q59VN2	19	K	Histone H3.1/H3.2	HHT21	1	1.24398e-21	155.53	K(1)QLASK(1)AAR	2	0.537	104	1.072	1.177	0.976	0.998	0.815	0.928	0.759	1.112	0.909
Q59VN2-80	Q59VN2	80	K	Histone H3.1/H3.2	HHT21	1	4.31158e-10	124.47	EIAQDFK(1)TDLR	2	0.0014796	2	1.343	1.092	0.707	1.234	0.647	0.917	0.482	0.824	0.527
Q59VN2-15	Q59VN2	15	K	Histone H3.1/H3.2	HHT21	1	1.51474e-07	115.78	STGGK(1)APR	2	-2.9118	87	1.057	1.275	0.964	0.977	0.778	0.922	0.735	1.224	0.912
Q59VN4-8	Q59VN4	8	K	Histone H4	HHF1	1	4.9979e-52	181.71	GK(1)GGK(1)GLGK(1)GGAK(1)R	2	0.90595	463	1.149	1.211	1.046	0.92	0.717	0.798	0.623	1.068	0.91
Q59VN4-11	Q59VN4	11	K	Histone H4	HHF1	1	4.9979e-52	181.71	GK(1)GGK(1)GLGK(1)GGAK(1)R	2	0.90595	776	1.178	1.218	1.017	0.929	0.702	0.786	0.595	1.047	0.863
Q59VN4-34	Q59VN4	34	K	Histone H4	HHF1	1	6.61545e-12	124.51	DNIQGITK(1)PAIR	2	2.5052	1	1.034	1.175	0.933	0.976	0.92	0.942	0.889	1.154	0.904
Q59VN4-19	Q59VN4	19	K	Histone H4	HHF1	1	4.9979e-52	181.71	GLGK(1)GGAK(1)R	2	-0.51732	630	1.221	1.266	0.989	0.932	0.643	0.761	0.526	1.052	0.81
Q59VN4-80	Q59VN4	80	K	Histone H4	HHF1	1	8.61771e-05	94.82	DAVTYTEHAK(1)R	3	0.45169	1
Q59VN4-15	Q59VN4	15	K	Histone H4	HHF1	1	4.9979e-52	181.71	GLGK(1)GGAK(1)R	2	-0.51732	798	1.167	1.238	1.024	0.916	0.701	0.783	0.599	1.075	0.877
Q59VP1-90	Q59VP1	90	K	Histone H2B.2	HTB2	1	0.019649	72.879	K(1)STISAR	2	0.37165	1
Q59VP1-7	Q59VP1	7	K	Histone H2B.2	HTB2	1	2.47376e-44	125.45	AEK(1)K(1)PASK(1)APAEK	2	1.0998	13	1.212	1.01	0.903	1.021	0.868	0.841	0.715	0.845	0.745
Q59VP1-17	Q59VP1	17	K	Histone H2B.2	HTB2	1	6.22945e-25	115.42	PASK(1)APAEK(1)K	2	1.0245	23	1.171	1.078	0.874	1.039	0.863	0.885	0.735	0.933	0.746
Q59VP1-12	Q59VP1	12	K	Histone H2B.2	HTB2	1	2.47376e-44	125.45	PASK(1)APAEK(1)K	2	1.0245	23	1.227	1.038	0.892	1.052	0.808	0.855	0.657	0.859	0.726
Q59VP1-112	Q59VP1	112	K	Histone H2B.2	HTB2	1	6.70021e-14	95.954	LILPGELAK(1)HAVSEGTR	3	0.92928	1	0.951	1.042	0.716	1.291	1.014	1.354	1.065	1.111	0.753
Q59VP1-8	Q59VP1	8	K	Histone H2B.2	HTB2	1	2.47376e-44	125.45	K(1)PASK(1)APAEK	2	0.47883	6	1.182	1.14	0.775	1.084	0.851	0.915	0.719	0.979	0.656
Q59VP1-22	Q59VP1	22	K	Histone H2B.2	HTB2	1	6.08696e-26	147.64	PAAK(1)K(1)TASTDGAK	3	-1.2248	20	1.163	1.121	0.88	1.029	0.839	0.883	0.72	0.976	0.757
Q59VP1-18	Q59VP1	18	K	Histone H2B.2	HTB2	1	6.22945e-25	115.42	K(1)PAAK(1)K(1)TASTDGAK	3	-1.0676	13	1.126	1.076	0.876	1.054	0.891	0.933	0.79	0.968	0.779
Q59VP1-89	Q59VP1	89	K	Histone H2B.2	HTB2	1	0.0058979	89.369	LAAYNK(1)K	2	-0.79361	1	0.966	1.017	0.869	0.987	1.179	1.018	1.218	1.067	0.901
Q59VP1-23	Q59VP1	23	K	Histone H2B.2	HTB2	1	6.08696e-26	147.64	PAAK(1)K(1)TASTDGAK	3	-1.2248	132	1.188	1.254	0.901	0.986	0.721	0.828	0.606	1.071	0.759
Q59VP2-7	Q59VP2	7	K	Histone H2A.2	HTA2	1	1.00198e-12	122.97	SGGK(1)GK(1)AGSSEK	2	0.52283	11	1.21	1.184	1	0.919	0.727	0.758	0.6	0.993	0.827
Q59VP2-13	Q59VP2	13	K	Histone H2A.2	HTA2	1	1.00198e-12	122.97	GK(1)AGSSEK(1)ASTSR	3	-0.44363	4	1.168	1.019	0.908	1.039	0.881	0.887	0.754	0.885	0.778
Q59VP2-5	Q59VP2	5	K	Histone H2A.2	HTA2	1	0.000200815	92.773	SGGK(1)GK(1)AGSSEK	2	0.52283	5	1.339	1.089	0.942	1.047	0.609	0.781	0.455	0.824	0.704
Q59VP7-148	Q59VP7	148	K	Ribosome biogenesis protein ERB1	ERB1	1	1.0358e-07	106.47	NSISK(1)FSDGSIR	3	-0.20362	2	1.21	0.713	0.821	1.185	1.042	0.977	0.86	0.597	0.679
Q59W52-42	Q59W52	42	K	Pre-mRNA-splicing ATP-dependent RNA helicase PRP28	PRP28	1	5.43637e-05	72.243	K(1)SQIASR	2	2.5597	1
Q59W63-66	Q59W63	66	K	KRR1 small subunit processome component	KRR1	1	0.00403858	76.064	ALDK(1)HFIK	2	0.93799	2	0.95	0.926	0.928	1.207	0.987	1.268	1.038	0.989	0.977
Q59WC0-64	Q59WC0	64	K	Copper chaperone	CCS1	1	4.73535e-18	143.56	AIQSTGK(1)DAIIR	2	-2.9009	1	1.254	1.156	0.866	0.871	0.892	0.694	0.71	0.935	0.691
Q59WE2-25	Q59WE2	25	K	SCF ubiquitin ligase subunit	SKP1	1	0.000606093	96.229	IAEK(1)SILIK	2	-3.4369	1	1.041	0.945	1.007	0.998	1.014	0.957	0.974	0.921	0.968
Q59WG0-141	Q59WG0	141	K	Adenosine 5'-monophosphoramidase	HNT1	1	0.0247651	74.376	LK(1)EELAK	2	1.0871	1
Q59WG0-135	Q59WG0	135	K	Adenosine 5'-monophosphoramidase	HNT1	1	0.0246115	58.917	LGK(1)LHEK	3	0.14856	1
Q59WG3-731	Q59WG3	731	K	AAA family ATPase	CDC48	1	0.0100229	64.121	VK(1)TEDVDMK	2	-3.2465	1	1.066	0.924	0.889	1.019	1.105	0.954	1.035	0.88	0.834
Q59WG3-247	Q59WG3	247	K	AAA family ATPase	CDC48	1	0.0067382	84.615	SIGIK(1)PPK	2	1.8576	1	1.092	1.018	0.883	1.002	1.023	0.916	0.936	0.946	0.809
Q59WH0-348	Q59WH0	348	K	Transcriptional adapter 2	ADA2	1	0.00287377	73.435	NK(1)FSPQPEFR	2	-0.36559	1
Q59X29-127	Q59X29	127	K	Proteasome regulatory particle base subunit	RPN10	0.99951	0.00547706	63.662	ESEKELEK(1)LAK	3	1.758	1
Q59X38-14	Q59X38	14	K	Pescadillo homolog	NOP7	1	2.34714e-08	117.48	GTTGNAK(1)NFITR	2	0.97632	1	1.092	0.954	0.795	1.186	0.978	1.083	0.895	0.886	0.728
Q59X93-154	Q59X93	154	K	Mitochondrial 54S ribosomal protein YmL17/YmL30	orf19.585	1	0.0251858	51.727	K(1)NDSTSLER	2	-0.33281	1	0.911	1.314	0.984	0.874	0.977	0.957	1.072	1.463	1.081
Q59XU9-159	Q59XU9	159	K	Glycerol-3-phosphate dehydrogenase [NAD(+)]	GPD1	1	0.0246619	65.404	GNVPK(1)TTR	2	-0.3279	1	0.723	1.089	0.903	0.882	1.433	1.217	1.982	1.528	1.25
Q59XW4-601	Q59XW4	601	K	Acetyl-coenzyme A synthetase	ACS1	1	6.06073e-08	114.72	AVGEDVENIK(1)K	3	0.14331	2	1.164	1.129	0.802	0.961	0.979	0.824	0.84	0.984	0.689
Q59Y21-796	Q59Y21	796	K	E3 ubiquitin-protein ligase	RSP5	1	2.66472e-10	99.344	AGEANQLPK(1)SHTCFNR	3	-1.4051	1	0.91	1.091	1.004	1.151	0.866	1.262	0.95	1.216	1.103
Q59Y40-371	Q59Y40	371	K	SnoRNA-binding rRNA-processing protein	UTP15	1	0.0127532	75.509	IITNK(1)TNK	2	1.1156	1	0.91	1.044	1.024	0.979	1.062	1.075	1.166	1.165	1.127
Q59YC4-251	Q59YC4	251	K	Chaperonin-containing T-complex subunit	CCT2	1	0.00382647	91.658	FK(1)VDSTSK	2	1.2544	1	1.049	0.883	0.901	1.028	1.135	0.978	1.081	0.854	0.859
Q59YH4-179	Q59YH4	179	K	Chaperonin-containing T-complex subunit	CCT7	1	0.0116587	61.78	TNSK(1)FFTK	3	0.18078	1	0.863	1.018	0.903	1.041	1.191	1.203	1.379	1.197	1.046
Q59YJ9-165	Q59YJ9	165	K	mRNA-binding translational activator	GIS2	1	0.000399937	62.861	TCYNCGK(1)SGHISK	3	0.36746	1	0.808	0.699	0.753	1.319	1.385	1.628	1.711	0.876	0.932
Q59Z12-37	Q59Z12	37	K	Chaperonin-containing T-complex subunit	CCT5	1	0.0022228	96.034	K(1)HGIEATR	3	0.27603	1	0.702	0.954	0.831	1.157	1.358	1.643	1.93	1.377	1.184
Q59Z12-177	Q59Z12	177	K	Chaperonin-containing T-complex subunit	CCT5	1	0.000677202	94.767	AAK(1)TSLGSK	2	0.43592	1
Q59Z14-155	Q59Z14	155	K	Deoxyhypusine hydroxylase	LIA1	1	0.00238178	98.04	AK(1)NEVLEK	2	-0.16702	1
Q59Z25-139	Q59Z25	139	K	Mitochondrial nucleoid protein	orf19.2275	1	0.000279525	112.71	K(1)FVESAPK	3	1.2583	4	0.91	1.155	1.134	0.767	1.072	0.841	1.177	1.286	1.247
Q59Z52-315	Q59Z52	315	K	O-acyltransferase	ARE2	1	1.11641e-05	115.78	GHTK(1)NETEK	3	-0.21138	1	1.062	0.97	1.217	0.91	0.848	0.855	0.797	0.926	1.145
Q59Z55-75	Q59Z55	75	K	Uncharacterized protein	orf19.2244	1	7.33858e-12	138.63	FLK(1)DHPEVQR	3	0.44435	1	1.061	1.057	1.026	1.023	0.851	0.961	0.801	1.009	0.967
Q59ZC8-775	Q59ZC8	775	K	Fork-head transcriptional regulator FHL1	FHL1	1	3.9456e-20	143.93	LEAQK(1)SLPHNIVGR	2	1.167	2	1.141	1.074	0.848	1.039	0.923	0.908	0.807	0.954	0.743
Q59ZE0-112	Q59ZE0	112	K	F1F0 ATP synthase subunit 4	ATP4	1	0.0177858	55.261	K(1)VNDILNQSR	2	-1.0415	1
Q59ZE0-213	Q59ZE0	213	K	F1F0 ATP synthase subunit 4	ATP4	1	1.80396e-16	149.41	EIANPK(1)FQDK	2	0.20296	3	0.967	1.43	1.191	0.583	0.911	0.601	0.941	1.499	1.231
Q59ZG6-129	Q59ZG6	129	K	rRNA-binding ribosome biosynthesis protein	RPF2	1	0.0269021	68.224	LLQDFK(1)K	2	-0.62102	1	1.212	1.216	1.098	0.754	0.768	0.62	0.633	1.018	0.906
Q59ZH8-169	Q59ZH8	169	K	Translation termination factor eRF1	ERF1	1	0.00197749	61.11	EVLHK(1)FTVDLPK	3	-0.79631	1
Q59ZH8-236	Q59ZH8	236	K	Translation termination factor eRF1	ERF1	1	9.79429e-22	147.39	NELSK(1)SDLFDNR	2	-0.25481	1	1.082	1.1	0.936	0.874	1.038	0.805	0.958	1.031	0.865
Q59ZV5-58	Q59ZV5	58	K	Eukaryotic translation initiation factor 3 subunit G	TIF35	1	3.49529e-06	104.41	VQEK(1)VHPLIAQR	3	1.9092	1	1.077	0.837	0.842	1.146	1.086	1.061	1.007	0.788	0.781
Q5A017-71	Q5A017	71	K	Transaldolase	TAL1	1	0.00522039	71.085	EK(1)AEIALDR	2	-0.95078	1	1.258	0.87	0.898	1.085	0.881	0.861	0.699	0.702	0.714
Q5A0J3-81	Q5A0J3	81	K	Sphingosine hydroxylase	SUR2	1	3.10957e-09	130.56	NK(1)VTLHEVVR	3	-0.5648	2	0.955	0.898	0.94	1.13	1.072	1.18	1.121	0.953	0.983
Q5A0J3-313	Q5A0J3	313	K	Sphingosine hydroxylase	SUR2	0.999996	0.0146541	66.056	YKEFLAK(1)K	3	-2.0873	1
Q5A0L0-398	Q5A0L0	398	K	Ribonucleotide-diphosphate reductase subunit	RNR21	1	2.43952e-07	117.31	AGVMAK(1)TENK	2	-0.1688	5	1.529	1.204	0.667	0.898	0.751	0.586	0.491	0.799	0.436
Q5A0L0-75	Q5A0L0	75	K	Ribonucleotide-diphosphate reductase subunit	RNR21	1	0.00568752	52.579	HQDFLAK(1)HK	4	0.98831	1
Q5A0L0-68	Q5A0L0	68	K	Ribonucleotide-diphosphate reductase subunit	RNR21	1	0.00681785	80.219	K(1)HQDFLAK	3	0.089002	1	0.873	0.947	0.927	1.15	1.104	1.314	1.262	1.1	1.061
Q5A0L0-26	Q5A0L0	26	K	Ribonucleotide-diphosphate reductase subunit	RNR21	1	0.0103189	80.755	GK(1)SLTDK	3	1.5504	2	1.527	1.187	0.763	0.804	0.766	0.526	0.501	0.788	0.5
Q5A0M4-479	Q5A0M4	479	K	Elongation factor 2	EFT2	1	6.67352e-10	79.195	SGTITTNEAAHNMK(1)VMK	3	0.4112	4	0.969	0.948	0.951	1.062	1.075	1.093	1.108	0.992	0.981
Q5A0M4-237	Q5A0M4	237	K	Elongation factor 2	EFT2	0.999986	0.0284457	58.699	KFGVDK(1)EK	3	0.57326	1	0.84	0.796	1.064	1.125	1.154	1.336	1.372	0.961	1.267
Q5A0M4-582	Q5A0M4	582	K	Elongation factor 2	EFT2	1	0.00307122	87.754	SPNK(1)HNR	3	1.1663	3	0.885	0.76	1.013	1.139	1.178	1.284	1.33	0.87	1.145
Q5A0M4-232	Q5A0M4	232	K	Elongation factor 2	EFT2	1	0.00256217	88.495	K(1)FGVDKEK	2	-0.00027074	3	1.113	0.97	0.965	0.999	0.96	0.895	0.861	0.883	0.866
Q5A0M4-622	Q5A0M4	622	K	Elongation factor 2	EFT2	1	5.70277e-09	112.67	ILADK(1)HGWDVVDAR	2	1.6662	1	0.843	1.091	1.14	0.992	0.957	1.174	1.134	1.312	1.353
Q5A0M4-429	Q5A0M4	429	K	Elongation factor 2	EFT2	1	0.0034691	71.176	EDLFLK(1)SIQR	2	-1.5235	2	1.006	0.868	1.047	1.037	1.033	1.028	1.025	0.875	1.041
Q5A0M4-262	Q5A0M4	262	K	Elongation factor 2	EFT2	0.999985	0.00336976	66.708	DK(1)DADGKPLER	2	1.1482	2
Q5A0M4-15	Q5A0M4	15	K	Elongation factor 2	EFT2	1	7.35736e-06	108.9	GLMDK(1)VTNVR	3	0.47202	5	0.994	1.052	0.864	1.043	1.067	1.047	1.072	1.073	0.869
Q5A0N3-320	Q5A0N3	320	K	Ribonucleoside-diphosphate reductase	RNR1	1	0.00459595	74.376	NHGK(1)EEIR	3	1.301	1
Q5A0Z9-244	Q5A0Z9	244	K	Pyruvate dehydrogenase E1 component subunit alpha	PDA1	1	6.14377e-06	107.03	SSAMTEYYK(1)R	3	0.92771	2
Q5A0Z9-83	Q5A0Z9	83	K	Pyruvate dehydrogenase E1 component subunit alpha	PDA1	1	0.000143069	84.169	RMEMAADALYK(1)SK	3	1.499	4	0.898	0.999	1.11	0.989	1.014	1.098	1.128	1.128	1.236
Q5A0Z9-336	Q5A0Z9	336	K	Pyruvate dehydrogenase E1 component subunit alpha	PDA1	1	4.51548e-05	72.705	EIASEDEIK(1)SYDK	3	1.3914	1	0.941	1.254	1.127	0.761	0.969	0.806	1.028	1.351	1.198
Q5A109-90	Q5A109	90	K	Ubiquitin-ribosomal 40S subunit protein S31 fusion protein	UBI3	1	8.54819e-08	115.12	LIFAGK(1)QLEDGR	3	-2.2731	2	1.057	1.058	0.918	0.854	1.139	0.805	1.075	1.014	0.868
Q5A109-185	Q5A109	185	K	Ubiquitin-ribosomal 40S subunit protein S31 fusion protein	UBI3	1	0.0243438	44.829	QYCGK(1)CHLTLK	3	-1.4985	1
Q5A109-75	Q5A109	75	K	Ubiquitin-ribosomal 40S subunit protein S31 fusion protein	UBI3	1	0.0107565	44.252	IQDK(1)EGIPPDQQR	3	-0.29749	1
Q5A199-46	Q5A199	46	K	Translation machinery-associated protein 20	orf19.2920	1	0.00064944	105.2	K(1)SQVVVVK	2	1.0299	1	1.005	1.135	0.927	0.981	0.983	0.974	0.977	1.145	0.923
Q5A1D5-666	Q5A1D5	666	K	FACT complex subunit SPT16	CDC68	1	0.0274105	67.897	AIQDLK(1)K	2	-0.87439	1	1.006	1.082	0.94	0.992	1.006	0.984	0.999	1.091	0.934
Q5A1Y2-5	Q5A1Y2	5	K	GTP cyclohydrolase II	RIB1	1	0.00524992	73.26	TSIK(1)HPK	2	0.85203	3	1.688	1.255	0.75	0.731	0.636	0.432	0.377	0.754	0.445
Q5A201-175	Q5A201	175	K	Transcriptional regulator GZF3	GZF3	1	3.15184e-33	140.14	PRPISLK(1)TDTIK	3	0.41458	3	1.262	1.262	0.841	0.823	0.867	0.651	0.685	1.014	0.666
Q5A222-159	Q5A222	159	K	NADH-ubiquinone oxidoreductase	CAALFM_CR02620CA	1	0.00848204	82.287	K(1)TAEFLK	2	0.98408	1
Q5A2A5-98	Q5A2A5	98	K	Glycine--tRNA ligase	GRS1	1	0.00483357	72.34	DLK(1)TGEIFR	2	0.30559	1	1.025	1.093	0.983	0.943	0.983	0.919	0.959	1.082	0.96
Q5A2A5-284	Q5A2A5	284	K	Glycine--tRNA ligase	GRS1	1	4.0898e-05	108.47	SHPK(1)FEDVK	3	-0.24554	1	0.876	0.876	0.865	1.254	1.12	1.427	1.276	1.014	0.988
Q5A2A5-20	Q5A2A5	20	K	Glycine--tRNA ligase	GRS1	1	1.23259e-06	119.34	DSLEQTLK(1)R	2	1.47	1	0.963	0.997	0.892	1.04	1.122	1.077	1.163	1.051	0.926
Q5A2U9-282	Q5A2U9	282	K	V-type proton ATPase subunit C	VMA5	1	3.48805e-05	121.58	LK(1)NDLIR	2	1.6017	2	1.142	1.099	0.908	0.911	0.969	0.795	0.847	0.976	0.795
Q5A2V2-338	Q5A2V2	338	K	Protein RMD9, mitochondrial	RMD9	1	0.00833372	80.755	FFEK(1)GLQK	2	1.0344	1	0.828	1.269	1.122	0.884	0.948	1.065	1.144	1.555	1.355
Q5A2Y7-58	Q5A2Y7	58	K	Ribosome biogenesis protein NSA2	NSA2	1	0.0173424	70.908	YAEK(1)VAMK	2	0.78843	1
Q5A310-772	Q5A310	772	K	ISWI chromatin-remodeling complex ATPase ISW2	ISW2	1	0.00658865	87.476	EQLAFK(1)K	2	-0.56611	1	1.074	1.035	1.015	0.845	1.052	0.786	0.977	0.976	0.945
Q5A310-84	Q5A310	84	K	ISWI chromatin-remodeling complex ATPase ISW2	ISW2	1	7.58928e-07	126.19	EIDSK(1)TSFK	2	-0.34061	1	1.199	1.014	0.824	0.979	1.001	0.815	0.834	0.857	0.687
Q5A315-190	Q5A315	190	K	Uncharacterized protein	CAALFM_CR08710WA	1	0.00233203	81.297	GYK(1)HMHK	3	-0.47842	7	0.937	0.755	0.861	1.236	1.186	1.315	1.265	0.816	0.918
Q5A346-71	Q5A346	71	K	Tsr1p	TSR1	1	0.00662775	76.228	ILETK(1)LTK	2	-2.2142	2	1.071	1.023	1.142	0.895	0.884	0.833	0.824	0.968	1.066
Q5A389-51	Q5A389	51	K	Ribosomal 40S subunit protein S20	RPS20	1	1.7843e-16	146.11	NAAQYNIVK(1)K	2	0.087248	1	0.955	1.009	0.944	1.033	1.074	1.08	1.125	1.071	0.988
Q5A389-9	Q5A389	9	K	Ribosomal 40S subunit protein S20	RPS20	1	1.5855e-05	85.837	EK(1)VEQEAEQQIHK	3	1.1785	1	0.834	0.918	1.04	1.079	1.127	1.29	1.35	1.117	1.246
Q5A389-100	Q5A389	100	K	Ribosomal 40S subunit protein S20	RPS20	1	1.54681e-05	90.861	VIDLQAPASTVK(1)R	3	0.84703	1	0.778	1.081	0.991	1.063	1.111	1.363	1.426	1.409	1.275
Q5A397-251	Q5A397	251	K	Hsp70 family ATPase	SSB1	1	0.00111632	80.905	K(1)TGNDISGDAR	2	1.0816	1	0.882	0.869	0.921	1.08	1.242	1.22	1.406	0.999	1.043
Q5A397-538	Q5A397	538	K	Hsp70 family ATPase	SSB1	1	0.000439275	95.775	SSDDAFAK(1)R	2	-2.0093	1	1.004	1.057	0.894	1.094	0.97	1.087	0.966	1.068	0.891
Q5A397-597	Q5A397	597	K	Hsp70 family ATPase	SSB1	1	0.0171795	74.464	K(1)AELALK	2	-0.42902	1	0.963	0.924	0.934	1.056	1.124	1.093	1.166	0.973	0.969
Q5A397-58	Q5A397	58	K	Hsp70 family ATPase	SSB1	1	1.8793e-28	154.69	LIGDAAK(1)NQAALNPK	2	0.084379	1	0.954	0.988	0.848	1.007	1.216	1.053	1.273	1.051	0.889
Q5A397-530	Q5A397	530	K	Hsp70 family ATPase	SSB1	1	2.66472e-05	102.87	FK(1)SSDDAFAK	2	0.40996	1	0.945	1.082	0.897	1.031	1.07	1.088	1.131	1.161	0.949
Q5A397-528	Q5A397	528	K	Hsp70 family ATPase	SSB1	1	0.0016124	82.261	MISDAEK(1)FK	2	-3.3728	5	0.908	1.052	0.86	1.009	1.194	1.108	1.314	1.174	0.947
Q5A397-66	Q5A397	66	K	Hsp70 family ATPase	SSB1	1	3.31413e-37	164.41	NQAALNPK(1)NTVFDAK	3	-0.90058	2	0.861	1.026	0.973	0.968	1.19	1.122	1.383	1.21	1.131
Q5A397-603	Q5A397	603	K	Hsp70 family ATPase	SSB1	1	0.00953402	75.387	KAELALK(1)R	2	1.5811	3	0.951	0.861	1.023	1.087	1.068	1.141	1.122	0.919	1.076
Q5A3J5-367	Q5A3J5	367	K	Uncharacterized protein	orf19.5275	1	0.000553325	78.324	DDTITQVQK(1)HAK	3	-1.8079	1	0.829	1.091	0.804	1.218	1.078	1.466	1.299	1.333	0.97
Q5A3K7-109	Q5A3K7	109	K	Phosphoglycerate dehydrogenase	SER33	1	0.0210046	76.064	LTEK(1)ILK	2	1.1516	1	0.86	1.259	0.874	0.95	1.111	1.102	1.29	1.485	1.017
Q5A3K7-49	Q5A3K7	49	K	Phosphoglycerate dehydrogenase	SER33	0.997997	1.11195e-07	77.124	ALK(0.002)PFK(0.998)TGDIK	3	1.1582	1
Q5A3L0-123	Q5A3L0	123	K	Proteasome regulatory particle base subunit	RPN2	1	0.00632472	65.179	FNDSTTK(1)IDPR	2	1.533	1	0.919	1.031	0.964	1.031	1.072	1.119	1.166	1.139	1.049
Q5A3L0-688	Q5A3L0	688	K	Proteasome regulatory particle base subunit	RPN2	1	1.77171e-06	119.27	NK(1)HEDALAK	2	-0.25429	3	1.074	0.955	0.963	1.004	1.01	0.933	0.939	0.902	0.897
Q5A3N2-283	Q5A3N2	283	K	Uncharacterized protein	orf19.5238	1	0.0199723	55.461	VIAAGLDPK(1)K	3	0.48108	1
Q5A3P1-159	Q5A3P1	159	K	Exosome catalytic subunit	orf19.5229	1	1.80773e-06	119.03	NK(1)NETINDR	2	0.433	1	0.956	1.268	1.134	0.692	1.005	0.723	1.05	1.345	1.186
Q5A3P4-389	Q5A3P4	389	K	Tryptophan--tRNA ligase	WRS1	1	6.23369e-06	110.38	SK(1)VDDQVVEK	3	1.2105	2	0.988	1.028	0.947	0.966	1.088	0.975	1.1	1.054	0.958
Q5A3V6-186	Q5A3V6	186	K	3,4-dihydroxy-2-butanone 4-phosphate synthase	RIB3	1	6.98204e-08	122.7	LDDCIQFGK(1)K	2	-0.62313	1	0.857	1.033	1.079	0.897	1.153	1.045	1.345	1.221	1.261
Q5A462-151	Q5A462	151	K	DNA-directed RNA polymerase II core subunit	orf19.1248	1	0.000636476	86.288	K(1)HQELSLTCIAK	3	0.79542	1
Q5A4E2-136	Q5A4E2	136	K	ATP-dependent RNA helicase DED1	DED1	1	0.00768389	53.448	WQDGK(1)HEPAPR	3	-0.0069523	1
Q5A4E2-430	Q5A4E2	430	K	ATP-dependent RNA helicase DED1	DED1	1	0.0185708	56.404	ILYVEDDEK(1)K	3	-0.59868	1	1.134	0.94	0.843	1.092	0.995	0.961	0.875	0.841	0.743
Q5A4J5-189	Q5A4J5	189	K	Ran GTPase-binding protein	orf19.3446	1	0.0011534	101.65	ESYDLFK(1)K	2	0.27191	1	1.219	1.127	0.915	0.849	0.925	0.695	0.757	0.938	0.751
Q5A4J9-361	Q5A4J9	361	K	Uncharacterized protein	orf19.3442	1	5.90511e-07	117.79	LK(1)NNPSSLVK	2	-0.65764	2	1.017	1.207	0.922	0.768	1.134	0.754	1.114	1.205	0.907
Q5A4L3-270	Q5A4L3	270	K	Uncharacterized protein	orf19.3428	1	0.000749704	54.073	IK(1)SETSDDDNQSHK	3	-2.9775	1	0.953	0.833	0.811	1.135	1.256	1.187	1.317	0.886	0.85
Q5A4M8-170	Q5A4M8	170	K	Protein SUR7	SUR7	1	0.00298086	95.09	NAFK(1)NDGR	2	-0.68176	1
Q5A4Q1-22	Q5A4Q1	22	K	Adenylate kinase	ADK1	1	0.0200732	72.607	IQELEK(1)K	2	-1.2469	1	1.025	0.993	1.001	0.935	1.06	0.911	1.032	0.982	0.977
Q5A4Q1-32	Q5A4Q1	32	K	Adenylate kinase	ADK1	1	1.30033e-06	105.03	AGIIPDVPK(1)SVR	3	1.1713	2	0.947	0.982	0.905	0.971	1.206	1.022	1.272	1.052	0.956
Q5A4Q1-56	Q5A4Q1	56	K	Adenylate kinase	ADK1	1	1.63434e-09	97.095	EK(1)FCACHLATGDMLR	3	-0.4099	4	0.84	0.987	0.919	1.143	1.12	1.356	1.331	1.191	1.093
Q5A4Q1-83	Q5A4Q1	83	K	Adenylate kinase	ADK1	1	6.99159e-05	110.39	TALGVEAK(1)K	3	0.10978	2
Q5A4Q1-75	Q5A4Q1	75	K	Adenylate kinase	ADK1	1	2.80181e-13	121.82	AQVAAK(1)TALGVEAK	2	-0.60911	3	1.048	0.934	1.019	0.978	1.023	0.931	0.974	0.903	0.971
Q5A4Q1-12	Q5A4Q1	12	K	Adenylate kinase	ADK1	1	0.0247701	54.259	NTVTK(1)LQER	2	0.77557	1	1.121	1.118	1.015	0.895	0.881	0.796	0.785	1.011	0.906
Q5A4Q1-54	Q5A4Q1	54	K	Adenylate kinase	ADK1	1	1.24825e-07	120.53	GTQAPNLK(1)EK	3	0.14283	2	0.875	1.059	0.968	1.107	1.009	1.263	1.152	1.227	1.106
Q5A4W7-131	Q5A4W7	131	K	Tetrafunctional fatty acid synthase subunit	FAS1	1	0.00578891	47.639	SINK(1)VESNLLYHCK	3	0.83755	1
Q5A4W7-873	Q5A4W7	873	K	Tetrafunctional fatty acid synthase subunit	FAS1	1	0.000883569	103.55	LLDALNK(1)K	2	0.52416	1	1.345	0.898	0.945	0.931	0.882	0.691	0.655	0.677	0.703
Q5A4W7-1361	Q5A4W7	1361	K	Tetrafunctional fatty acid synthase subunit	FAS1	1	1.11399e-08	117.93	GDVVSTK(1)AEIK	2	-0.35685	2	1.255	0.833	0.806	1.108	0.987	0.882	0.785	0.673	0.642
Q5A4W7-558	Q5A4W7	558	K	Tetrafunctional fatty acid synthase subunit	FAS1	1	2.36884e-18	133.48	ELRPTLVK(1)NSEGK	3	-1.667	1	1.321	0.814	0.794	1.074	0.984	0.811	0.743	0.625	0.601
Q5A4W7-1869	Q5A4W7	1869	K	Tetrafunctional fatty acid synthase subunit	FAS1	1	0.00662931	45.764	FVVDEVANK(1)TK	3	-0.52562	1
Q5A4W7-1422	Q5A4W7	1422	K	Tetrafunctional fatty acid synthase subunit	FAS1	1	3.07709e-09	109.07	VTETPVQVAFK(1)SAK	3	-2.7267	1	1.32	0.678	0.898	1.088	0.981	0.823	0.742	0.522	0.68
Q5A4W7-806	Q5A4W7	806	K	Tetrafunctional fatty acid synthase subunit	FAS1	1	0.0266729	68.371	K(1)LIVECK	2	0.23589	1
Q5A4W7-1456	Q5A4W7	1456	K	Tetrafunctional fatty acid synthase subunit	FAS1	1	0.00202136	99.815	CESTYK(1)FK	2	-0.50803	3	1.131	0.884	1.027	0.966	0.99	0.852	0.874	0.793	0.908
Q5A4W7-866	Q5A4W7	866	K	Tetrafunctional fatty acid synthase subunit	FAS1	1	3.04679e-06	118.28	NK(1)LLDALNK	3	-0.53521	3	1.407	1.058	0.914	0.918	0.727	0.651	0.515	0.762	0.65
Q5A4W7-1909	Q5A4W7	1909	K	Tetrafunctional fatty acid synthase subunit	FAS1	1	0.0064323	85.355	INK(1)IDIVK	2	-0.22114	2	1.223	0.975	0.95	0.996	0.867	0.813	0.707	0.809	0.777
Q5A4W8-548	Q5A4W8	548	K	Bromodomain-containing factor 1	BDF1	1	0.0292883	66.692	ELDELK(1)K	2	2.4776	1
Q5A4W8-289	Q5A4W8	289	K	Bromodomain-containing factor 1	BDF1	1	0.00101243	82.069	K(1)FNGEAAGISK	2	-3.5285	1	1.074	1.044	0.952	1.022	0.926	0.95	0.86	0.986	0.887
Q5A4W8-372	Q5A4W8	372	K	Bromodomain-containing factor 1	BDF1	1	0.000560794	73.435	SK(1)ELPYETKPK	4	-1.4402	1	1.202	1.118	0.869	0.943	0.9	0.783	0.748	0.943	0.723
Q5A4W8-381	Q5A4W8	381	K	Bromodomain-containing factor 1	BDF1	0.96443	0.0114884	57.175	ELPYETK(0.036)PK(0.964)NK	3	1.6678	1	1.026	0.994	0.807	1.179	1.003	1.145	0.976	0.982	0.786
Q5A4W8-668	Q5A4W8	668	K	Bromodomain-containing factor 1	BDF1	1	0.0124967	60.91	ALK(1)NSAGK	3	0.8098	1
Q5A4X7-33	Q5A4X7	33	K	Ribose phosphate diphosphokinase subunit	orf19.969	1	3.40902e-12	126.32	LGVEPAPCTLK(1)K	2	0.73786	1
Q5A4X7-366	Q5A4X7	366	K	Ribose phosphate diphosphokinase subunit	orf19.969	1	0.000957045	76.478	EQIEK(1)HK	3	-0.31728	2	1.051	0.982	0.922	1.051	1.002	0.998	0.953	0.948	0.878
Q5A513-82	Q5A513	82	K	E2 ubiquitin-conjugating protein	orf19.933	1	0.0135777	50.354	IYHPNIDK(1)LGR	3	2.7667	1
Q5A516-162	Q5A516	162	K	ADP/ATP carrier protein	PET9	1	7.13445e-19	141.73	K(1)TLASDGIAGLYR	3	-0.35091	2	1.135	1.18	1.069	0.774	0.886	0.68	0.78	1.054	0.942
Q5A516-58	Q5A516	58	K	ADP/ATP carrier protein	PET9	1	1.92067e-05	103.26	YTGIVDCFK(1)R	2	-0.68807	2	0.98	1.03	1.14	0.933	0.934	0.951	0.952	1.066	1.164
Q5A516-143	Q5A516	143	K	ADP/ATP carrier protein	PET9	1	1.2253e-06	123.01	LANDAK(1)SSK	3	-1.1746	4	0.981	1.216	1.205	0.757	0.886	0.771	0.903	1.259	1.229
Q5A5A0-85	Q5A5A0	85	K	Thioredoxin peroxidase	PRX1	1	0.00224795	93.938	LEPEFTK(1)R	2	-1.6651	1
Q5A5A0-117	Q5A5A0	117	K	Thioredoxin peroxidase	PRX1	1	0.00114011	84.479	VK(1)FPIIADPERK	3	-0.96192	2	0.948	0.969	0.989	0.922	1.182	0.97	1.244	1.037	1.043
Q5A5P2-17	Q5A5P2	17	K	Serine/threonine protein kinase	AKL1	1	3.93296e-11	80.312	LPEGTVLQVGK(1)HK	3	-4.1982	1
Q5A5Q8-200	Q5A5Q8	200	K	40S ribosomal protein S4	RPS4A	1	5.98993e-08	105.03	EK(1)HEGGFDLVHIK	3	1.0626	2	0.571	0.567	1.071	1.416	1.314	2.473	2.299	1.007	1.875
Q5A5V6-95	Q5A5V6	95	K	Pyruvate dehydrogenase (Acetyl-transferring) subunit E1 beta	PDB1	1	0.00154146	87.184	GLLDK(1)FGEK	2	0.041311	1	1.036	1.244	1.115	0.732	0.926	0.704	0.893	1.219	1.078
Q5A5V8-35	Q5A5V8	35	K	Uncharacterized protein	orf19.5293	1	0.0154388	57.859	INFHK(1)PDK	3	1.2389	1
Q5A644-103	Q5A644	103	K	Homoaconitase, mitochondrial	LYS4	1	0.000232597	103.91	YTNIEK(1)FAK	2	0.39701	1	0.568	1.346	1.125	0.787	1.239	1.383	2.178	2.404	1.979
Q5A678-75	Q5A678	75	K	Ssz1p	SSZ1	1	4.43508e-09	86.005	K(1)FSEINPNTTTGAKPK	3	-3.1838	1	0.878	1.15	1.048	0.913	1.045	1.038	1.189	1.329	1.194
Q5A6A1-69	Q5A6A1	69	K	Ribosomal 60S subunit protein L24A	RPL24A	1	0.000209768	102.52	GISEEAAK(1)K	2	-0.91356	1	1.016	1.06	0.9	1.042	1.001	1.023	0.984	1.058	0.886
Q5A6M6-654	Q5A6M6	654	K	Coatomer subunit beta	SEC26	1	3.5302e-06	111.94	AQINNAELK(1)K	2	-0.10598	1
Q5A6N1-447	Q5A6N1	447	K	Lon protease homolog, mitochondrial	PIM1	1	0.0018835	95.531	VHK(1)FDER	3	-0.83315	1	0.785	0.858	1.24	1.014	1.092	1.289	1.391	1.11	1.581
Q5A6P2-450	Q5A6P2	450	K	RNA cytidine acetyltransferase	NAT10	1	0.0113263	58.32	K(1)SNEITGALTR	2	1.4377	1
Q5A6P9-163	Q5A6P9	163	K	Adenylyl cyclase-associated protein	SRV2	1	0.0185761	69.672	CTK(1)INELK	2	1.4134	1
Q5A6R1-33	Q5A6R1	33	K	Ribosomal protein L15	RPL15A	1	0.00354144	101.28	QK(1)NVIHR	2	0.27372	1	0.637	0.987	0.979	1.106	1.299	1.731	2.034	1.569	1.535
Q5A6R1-169	Q5A6R1	169	K	Ribosomal protein L15	RPL15A	1	0.00261541	91.867	GLTSAGK(1)K	2	0.99386	1	0.735	1.261	1.194	0.867	0.992	1.178	1.349	1.741	1.626
Q5A6S0-253	Q5A6S0	253	K	Mitochondrial 54S ribosomal protein YmL40	MRPL40	1	0.00641823	57.859	IWIAK(1)NQEK	3	-0.54245	1
Q5A6S7-216	Q5A6S7	216	K	Uncharacterized protein	CAALFM_CR03950WA	1	0.000286073	114.4	NK(1)FQSSLK	2	1.9977	1	0.925	1.189	1.047	0.848	1.033	0.916	1.116	1.304	1.133
Q5A6S7-198	Q5A6S7	198	K	Uncharacterized protein	CAALFM_CR03950WA	1	0.0012891	69.721	EIFENLK(1)NNHK	3	-2.8122	1	1.039	1.169	1.009	0.848	0.976	0.814	0.938	1.14	0.97
Q5A750-345	Q5A750	345	K	Transketolase	TKL1	0.999954	0.000143503	59.345	EYLPK(1)YTPADKPLATR	3	-1.7836	1	0.98	1.089	0.857	0.959	1.143	0.977	1.166	1.127	0.875
Q5A750-234	Q5A750	234	K	Transketolase	TKL1	0.999988	0.000962621	79.492	K(1)STDKPTLIR	2	1.2231	1	1.113	0.886	0.914	1.076	1.005	0.964	0.902	0.808	0.82
Q5A750-357	Q5A750	357	K	Transketolase	TKL1	1	8.97329e-05	75.764	K(1)LSENVINALHGK	3	1.0888	1	1.051	1.262	0.882	0.942	0.916	0.894	0.87	1.218	0.839
Q5A750-638	Q5A750	638	K	Transketolase	TKL1	1	3.87603e-12	127.36	FGASGK(1)AADLYK	2	0.82813	1	1.223	1.076	0.952	0.739	1.041	0.603	0.85	0.893	0.78
Q5A782-1008	Q5A782	1008	K	Translation initiation factor eIF5B	FUN12	1	0.0139993	68.224	DDWLLIK(1)K	2	1.2264	1	1.083	1.114	0.862	1.041	0.93	0.959	0.858	1.044	0.795
Q5A782-211	Q5A782	211	K	Translation initiation factor eIF5B	FUN12	1	0.00781221	64.268	LAAEEEAK(1)K	3	-0.52376	1
Q5A798-311	Q5A798	311	K	Mitochondrial 54S ribosomal protein YmL3	MRPL3	1	0.0120361	76.228	LCDK(1)LEFK	2	0.59052	2	0.976	1.125	1.052	0.891	0.988	0.911	1.01	1.168	1.078
Q5A7B3-301	Q5A7B3	301	K	Uncharacterized protein	orf19.5049	1	0.0221332	52.482	ELTK(1)NGSK	3	4.3087	1
Q5A7K0-99	Q5A7K0	99	K	40S ribosomal protein S24	RPS24	1	0.000782066	92.611	YGLAEK(1)VEK	3	0.7775	4	0.936	0.919	0.922	1.069	1.152	1.14	1.23	0.996	0.986
Q5A7K0-49	Q5A7K0	49	K	40S ribosomal protein S24	RPS24	1	0.000160512	105.46	LAEIYK(1)AEK	3	0.0014056	2	0.961	1.052	0.847	1.064	1.096	1.105	1.139	1.11	0.882
Q5A7K0-43	Q5A7K0	43	K	40S ribosomal protein S24	RPS24	1	0.00387156	91.549	EK(1)LAEIYK	2	2.1482	1	0.926	0.982	0.853	1.138	1.11	1.226	1.197	1.077	0.92
Q5A7M2-54	Q5A7M2	54	K	Mitochondrial import inner membrane translocase subunit TIM44	TIM44	0.993425	0.0206098	52.903	K(0.993)SNELK(0.007)ENIK	3	2.7273	1
Q5A7M3-356	Q5A7M3	356	K	Kynurenine 3-monooxygenase	BNA4	1	0.000521889	93.345	K(1)NDLDAICK	2	-2.0594	1	0.973	1.118	1.132	0.825	0.984	0.847	1.01	1.166	1.163
Q5A7M9-154	Q5A7M9	154	K	Glycerol-1-phosphatase	RHR2	1	3.50069e-05	95.477	GK(1)PHPQGYQAAR	3	0.88333	1	0.429	0.958	0.942	0.904	1.778	2.101	4.136	2.265	2.194
Q5A7M9-210	Q5A7M9	210	K	Glycerol-1-phosphatase	RHR2	1	0.00342031	72.152	K(1)SGANIVVK	3	-2.2189	2	0.524	1.033	0.942	0.891	1.631	1.698	3.111	2	1.798
Q5A7P7-137	Q5A7P7	137	K	F1F0 ATP synthase subunit 5	ATP5	1	0.00693868	65.179	VTSAK(1)PLESK	2	0.13164	1
Q5A7P7-153	Q5A7P7	153	K	F1F0 ATP synthase subunit 5	ATP5	1	3.76165e-21	134.14	RLQTSIGK(1)SSFVGEGK	3	-0.60211	3	0.885	1.252	1.166	0.706	1.044	0.794	1.177	1.433	1.317
Q5A7Q2-123	Q5A7Q2	123	K	Histone acetyltransferase ESA1	ESA1	1	0.00384565	95.417	SK(1)SK(1)GQTK(1)LSK	2	2.2135	5	0.456	2.435	1.252	0.576	0.501	1.258	1.096	5.415	2.744
Q5A7Q2-127	Q5A7Q2	127	K	Histone acetyltransferase ESA1	ESA1	1	0.00384565	95.417	SK(1)SK(1)GQTK(1)LSK	2	2.2135	4	0.456	2.435	1.252	0.576	0.501	1.258	1.096	5.415	2.744
Q5A7Q2-121	Q5A7Q2	121	K	Histone acetyltransferase ESA1	ESA1	1	0.0230409	61.593	SK(1)SK(1)GQTK(1)LSK	2	2.2135	3
Q5A7S6-107	Q5A7S6	107	K	Uncharacterized protein	orf19.5390	1	1.42244e-28	154.47	K(1)SSEEVGNNSPTLNR	2	0.020279	1	1.074	0.784	0.543	1.424	1.152	1.323	1.071	0.74	0.506
Q5A850-457	Q5A850	457	K	Glycogen [starch] synthase	GSY1	1	0.0200068	58.172	VQLFNK(1)PEDR	2	2.2688	1	1.331	0.846	1.001	0.953	0.862	0.714	0.647	0.644	0.752
Q5A860-118	Q5A860	118	K	Translationally-controlled tumor protein homolog	TMA19	1	0.00228902	93.649	GATAYVK(1)K	2	-1.0028	1	1.256	1.094	0.888	0.935	0.856	0.743	0.68	0.883	0.707
Q5A860-80	Q5A860	80	K	Translationally-controlled tumor protein homolog	TMA19	1	0.000213961	102.4	LQPTMFDK(1)K	2	-1.942	6	1.127	1.109	0.892	0.966	0.937	0.855	0.83	0.998	0.79
Q5A8K2-255	Q5A8K2	255	K	Alanine--tRNA ligase	ALA1	1	0.00425654	45.618	TLPNK(1)HIDTGMGFER	3	-3.9449	2	0.857	0.999	0.865	1.142	1.147	1.33	1.339	1.184	1.011
Q5A8K2-825	Q5A8K2	825	K	Alanine--tRNA ligase	ALA1	1	0.0163595	78.149	LTEK(1)FNK	2	1.8413	1	0.891	1.023	0.99	1.038	1.072	1.161	1.201	1.164	1.111
Q5A8K2-100	Q5A8K2	100	K	Alanine--tRNA ligase	ALA1	1	1.20506e-13	129.54	AGGK(1)HNDLEDVGR	2	0.37971	3	0.847	0.884	1.032	1.065	1.166	1.255	1.376	1.059	1.219
Q5A8X6-32	Q5A8X6	32	K	Succinate--CoA ligase [ADP-forming] subunit alpha, mitochondrial	LSC1	1	0.00314489	66.215	DTK(1)VIYQGFTGK	2	-0.55675	1	0.951	1.061	1.008	0.961	1.041	1.008	1.092	1.131	1.059
Q5A8X6-23	Q5A8X6	23	K	Succinate--CoA ligase [ADP-forming] subunit alpha, mitochondrial	LSC1	1	0.000306327	83.499	NYASTIK(1)NLK	3	0.44791	1
Q5A8Y5-986	Q5A8Y5	986	K	DNA-directed RNA polymerase subunit beta	orf19.3349	1	0.00404448	69.03	VPQIGDK(1)FASR	2	1.8788	1	1.119	0.94	0.941	1.032	0.971	0.919	0.866	0.852	0.841
Q5A925-402	Q5A925	402	K	Uncharacterized protein	orf19.3309	1	0.00129416	110.14	YAGK(1)SLR	2	4.3397	1
Q5A927-443	Q5A927	443	K	N,N-dimethylaniline monooxygenase	orf19.3307	1	0.0209744	47.228	LK(1)NVVEHVK	3	0.17837	2
Q5A934-117	Q5A934	117	K	Zinc finger-containing protein	ZPR1	1	0.00833372	80.755	YVLK(1)VENK	2	-2.6983	1	0.914	1.116	0.875	0.968	1.159	1.057	1.267	1.239	0.958
Q5A940-149	Q5A940	149	K	Multiprotein-bridging factor 1	MBF1	1	0.00985358	61.344	NIGEPLFAK(1)K	2	0.16267	1	0.776	1.162	1.045	0.98	1.071	1.26	1.379	1.517	1.346
Q5A940-77	Q5A940	77	K	Multiprotein-bridging factor 1	MBF1	1	0.00324789	89.679	K(1)VDVSVGK	2	0.13639	1	0.925	1.054	0.958	1.015	1.068	1.095	1.155	1.158	1.036
Q5A940-55	Q5A940	55	K	Multiprotein-bridging factor 1	MBF1	1	2.10911e-05	67.136	YGTANTK(1)SNPEGQR	3	1.5531	1
Q5A961-428	Q5A961	428	K	Actin-regulating kinase PRK1	PRK1	1	0.000924099	56.527	STPSVQDYVK(1)EELAK	2	-0.38885	1	1.061	1.029	1.12	1.169	0.631	1.098	0.593	0.984	1.055
Q5A9D4-158	Q5A9D4	158	K	Csp37p	CSP37	1	9.41834e-15	94.767	SDNK(1)VDQLK	3	0.67813	2	1.711	1.138	0.84	0.76	0.591	0.443	0.346	0.674	0.491
Q5A9D4-93	Q5A9D4	93	K	Csp37p	CSP37	1	7.22899e-08	122.39	LQSNTEDYK(1)K	2	-0.41018	1	1.838	1.149	0.771	0.743	0.542	0.403	0.295	0.634	0.419
Q5A9D4-265	Q5A9D4	265	K	Csp37p	CSP37	1	6.59986e-05	98.942	GVEDAK(1)SNFEK	2	-0.20439	1	1.307	1.197	0.718	0.948	0.876	0.723	0.669	0.928	0.549
Q5A9D9-149	Q5A9D9	149	K	Homoisocitrate dehydrogenase	LYS12	1	1.42123e-07	112.96	ENTEDLYIK(1)EER	2	0.17203	1	0.524	1.443	1.163	0.693	1.257	1.32	2.396	2.793	2.219
Q5A9D9-161	Q5A9D9	161	K	Homoisocitrate dehydrogenase	LYS12	1	2.84185e-07	106.32	EDGTK(1)VAEAIK	3	-0.85996	3	0.752	1.28	1.092	0.838	1.091	1.111	1.449	1.726	1.451
Q5A9D9-167	Q5A9D9	167	K	Homoisocitrate dehydrogenase	LYS12	1	3.80318e-08	78.149	VAEAIK(1)R	2	2.5398	1
Q5A9E1-237	Q5A9E1	237	K	GrpE protein homolog	MGE1	1	0.0025033	74.841	VGVVK(1)SEDDN	2	-1.3766	1	1.038	0.808	1.129	1.086	0.921	1.045	0.886	0.789	1.088
Q5A9E1-116	Q5A9E1	116	K	GrpE protein homolog	MGE1	1	2.29261e-05	98.902	HLQETTK(1)TEVQK	3	-2.3723	1	0.878	1.021	1.143	0.921	1.051	1.047	1.195	1.179	1.302
Q5A9E1-175	Q5A9E1	175	K	GrpE protein homolog	MGE1	1	0.000532933	97.734	TVFEK(1)TLNK	3	-0.61824	2	0.894	1.231	1.052	0.828	1.044	0.924	1.166	1.396	1.177
Q5A9E1-129	Q5A9E1	129	K	GrpE protein homolog	MGE1	1	5.65115e-05	113.93	DFALQK(1)FAK	3	-0.26075	2	0.934	1.274	1.175	0.671	1.002	0.716	1.071	1.382	1.258
Q5AA11-149	Q5AA11	149	K	Uncharacterized protein	orf19.2473	1	0.0159177	66.056	K(1)NLIESIK	2	1.6374	1	1.275	1.179	0.852	0.798	0.942	0.625	0.738	0.938	0.668
Q5AAG1-16	Q5AAG1	16	K	Enhancer of polycomb-like protein 1	EPL1	1	3.55967e-43	144.2	NQGK(1)AK(1)QHVTGAR	2	-0.92203	5	0.993	1.513	1.255	0.801	0.521	0.805	0.523	1.545	1.264
Q5AAG1-10	Q5AAG1	10	K	Enhancer of polycomb-like protein 1	EPL1	1	3.55967e-43	142.23	AAAPPPPAK(1)NQGK(1)AK(1)QHVTGAR	4	-0.51612	8	0.978	1.251	1.241	1.094	0.477	1.116	0.488	1.297	1.27
Q5AAG1-14	Q5AAG1	14	K	Enhancer of polycomb-like protein 1	EPL1	1	3.55967e-43	144.2	NQGK(1)AK(1)QHVTGAR	2	-0.92203	9	0.92	1.459	1.339	0.877	0.481	0.952	0.522	1.608	1.456
Q5AAJ7-223	Q5AAJ7	223	K	SWR1-complex protein 4	SWC4	1	2.3508e-10	125.53	SEDKPTVEAK(1)K	3	-1.0118	1	1.202	1.133	0.996	0.914	0.788	0.759	0.655	0.956	0.829
Q5AAJ8-266	Q5AAJ8	266	K	Histone acetyltransferase RTT109	RTT109	1	0.000120961	51.566	DGLAVQAIPLFPDDPK(1)GR	3	-0.28964	1	0.948	0.897	0.979	1.355	0.809	1.425	0.852	0.959	1.031
Q5AAU3-1188	Q5AAU3	1188	K	Protein transport protein SEC31	PGA63	1	0.0155158	46.985	YAK(1)HGTDMEQR	3	-1.1626	2	0.842	0.841	1.074	1.166	1.062	1.382	1.26	1.013	1.276
Q5AAU3-404	Q5AAU3	404	K	Protein transport protein SEC31	PGA63	1	0.0210046	76.064	VDK(1)FVAK	2	-4.2068	2	1.043	0.925	0.944	1	1.092	0.957	1.046	0.9	0.906
Q5AAU7-246	Q5AAU7	246	K	Translation initiation factor eIF2 subunit alpha	SUI2	1	0.0160536	72.2	LLEK(1)AIEK	2	-1.1337	1
Q5AAU7-118	Q5AAU7	118	K	Translation initiation factor eIF2 subunit alpha	SUI2	1	1.54328e-28	161.21	HCAEK(1)FNIPLER	2	0.061149	2	0.887	0.682	0.836	1.317	1.24	1.481	1.395	0.78	0.942
Q5AAW3-38	Q5AAW3	38	K	ATP-dependent RNA helicase DHH1	DHH1	1	0.0142728	57.174	SFEDFNLK(1)R	2	0.95929	1	1.047	1.019	0.887	0.952	1.114	0.907	1.062	0.987	0.847
Q5AAW3-285	Q5AAW3	285	K	ATP-dependent RNA helicase DHH1	DHH1	1	0.00884346	81.296	VELLAK(1)K	2	0.27067	1	1.082	0.97	1.007	0.987	0.962	0.91	0.888	0.909	0.93
Q5AB84-157	Q5AB84	157	K	Uncharacterized protein	orf19.6090	0.996331	6.18814e-20	127.32	K(0.996)SK(0.004)PAASTEEPATLFVGR	3	0.44957	1	1.04	0.804	0.539	1.481	1.115	1.421	1.071	0.784	0.519
Q5AB84-388	Q5AB84	388	K	Uncharacterized protein	orf19.6090	1	0.00739902	48.216	SGNSTPRPNK(1)STEFK	3	0.90649	1	0.973	0.704	0.477	1.831	0.971	1.879	0.997	0.734	0.491
Q5AB87-13	Q5AB87	13	K	Ribosomal 60S subunit protein L16A	RPL16A	1	5.48031e-19	139.48	VVVIDGK(1)GHLLGR	3	1.3374	1	0.891	1.031	0.867	1.129	1.096	1.265	1.229	1.174	0.974
Q5AB87-171	Q5AB87	171	K	Ribosomal 60S subunit protein L16A	RPL16A	1	2.04791e-06	114.72	VQSAEYYAK(1)K	2	-0.045201	3	0.765	0.869	1.032	1.146	1.179	1.493	1.538	1.152	1.348
Q5ABB1-49	Q5ABB1	49	K	Dithiol glutaredoxin	TTR1	1	0.000130321	92.65	ATK(1)STIEAITK	2	-0.92194	2	0.987	1.197	0.959	0.887	1.013	0.896	1.025	1.23	0.972
Q5ABB1-24	Q5ABB1	24	K	Dithiol glutaredoxin	TTR1	1	0.00313947	94.309	NK(1)VEQLIK	3	-0.44124	4
Q5ABB2-189	Q5ABB2	189	K	Lactoylglutathione lyase	GLO1	1	0.024428	69.812	K(1)SLEFYR	2	-1.6839	1	0.971	0.862	0.953	1.116	1.087	1.146	1.119	0.901	0.982
Q5ABB2-169	Q5ABB2	169	K	Lactoylglutathione lyase	GLO1	1	3.96565e-25	160.18	VANK(1)TEVSSYK	2	-0.94082	3	1.083	1.029	0.941	1.067	0.894	0.983	0.825	0.963	0.869
Q5ABB2-132	Q5ABB2	132	K	Lactoylglutathione lyase	GLO1	1	0.00418672	81.297	SEVK(1)FQK	3	0.63961	1	0.954	0.946	0.922	1.088	1.094	1.138	1.145	1.005	0.968
Q5ABB8-142	Q5ABB8	142	K	HSP70/90 family co-chaperone	CNS1	1	0.000115274	94.122	AACNLELK(1)NYR	2	-0.1636	1	0.907	1.139	1.002	0.895	1.091	0.984	1.201	1.273	1.104
Q5ABC3-97	Q5ABC3	97	K	Elongation factor Tu	TUF1	1	0.000110444	55.782	GITISTAHVEYETK(1)NR	3	2.2486	1
Q5ABC3-290	Q5ABC3	290	K	Elongation factor Tu	TUF1	1	1.06404e-07	111.94	TTVTGIEMFK(1)K	2	-0.44184	3	0.878	1.124	1.217	0.778	1.035	0.884	1.177	1.298	1.385
Q5ABS1-126	Q5ABS1	126	K	Cytochrome b-c1 complex subunit 7	QCR7	1	0.00727616	63.32	AELDNIEVK(1)A	2	-1.7761	1
Q5ACI8-350	Q5ACI8	350	K	Peptidyl-prolyl cis-trans isomerase D	CPR6	1	0.000103593	90.05	GLQEAK(1)HNIK	3	1.033	1	1.026	1.035	0.895	1.116	0.942	1.085	0.917	1.022	0.873
Q5ACM4-90	Q5ACM4	90	K	Pre-rRNA-processing protein PNO1	PNO1	1	4.83756e-08	127.17	FSAASK(1)SNMK	2	1.9481	4	1.023	0.943	0.814	1.192	1.03	1.162	1.005	0.935	0.796
Q5ACU6-54	Q5ACU6	54	K	ATP-dependent rRNA helicase RRP3	RRP3	1	0.000175143	99.5	SLK(1)NLDSTK	3	-0.83978	2	1.129	0.905	0.806	1.168	0.99	1.032	0.875	0.813	0.715
Q5ACV3-44	Q5ACV3	44	K	Uricase	orf19.2114	1	0.00298439	78.342	GK(1)FDESYTK	2	3.522	1
Q5ACX4-586	Q5ACX4	586	K	Replication factor A subunit protein	RFA1	1	5.03753e-08	111.94	AK(1)QETYNDELK	3	1.2328	1
Q5ACY2-19	Q5ACY2	19	K	Histone acetyltransferase	SAS2	1	3.31571e-51	176.21	TK(1)TDTK(1)DQDNSYYGQLNKR	3	-3.1356	11	1.131	0.996	0.746	1.174	0.962	1.036	0.849	0.893	0.66
Q5ACY2-23	Q5ACY2	23	K	Histone acetyltransferase	SAS2	1	3.31571e-51	176.21	TK(1)TDTK(1)DQDNSYYGQLNKR	3	-3.1356	13	1.111	1.029	0.793	1.125	0.958	1.009	0.861	0.939	0.713
Q5ADL0-12	Q5ADL0	12	K	Pre-mRNA-processing ATP-dependent RNA helicase PRP5	PRP5	1	7.78453e-10	78.917	SIDNQASTALK(1)NSGQEVK	3	4.221	1	1.087	0.89	0.561	1.268	1.191	1.164	1.095	0.83	0.517
Q5ADL4-273	Q5ADL4	273	K	Pre-mRNA-splicing factor SLU7	SLU7	1	0.0259447	51.066	SK(1)QLQNEK	3	-0.2508	1
Q5ADM7-109	Q5ADM7	109	K	Glyceraldehyde-3-phosphate dehydrogenase	TDH3	1	1.86049e-23	145.86	LEGAQK(1)HIDAGAK	3	-0.088365	11	1.044	1.049	0.825	1.09	1.012	1.042	0.969	1.019	0.79
Q5ADM7-116	Q5ADM7	116	K	Glyceraldehyde-3-phosphate dehydrogenase	TDH3	1	0.000139009	115.7	HIDAGAK(1)K	2	0.77238	3	0.949	0.792	1	1.172	1.067	1.231	1.123	0.846	1.054
Q5ADM7-56	Q5ADM7	56	K	Glyceraldehyde-3-phosphate dehydrogenase	TDH3	1	4.63297e-25	131.67	YK(1)GEVTASGDDLVIDGHK	3	2.4046	2	0.881	1.031	0.917	1.043	1.144	1.181	1.298	1.187	1.04
Q5ADM7-263	Q5ADM7	263	K	Glyceraldehyde-3-phosphate dehydrogenase	TDH3	1	0.00502204	85.67	K(1)ASEGPLK	2	-1.0635	2	1.046	0.965	0.815	1.084	1.097	1.034	1.047	0.935	0.78
Q5ADM7-193	Q5ADM7	193	K	Glyceraldehyde-3-phosphate dehydrogenase	TDH3	1	2.39767e-08	115.33	TVDGPSHK(1)DWR	2	-0.74887	2	1.078	1.01	0.895	0.975	1.058	0.903	0.979	0.949	0.831
Q5ADM7-218	Q5ADM7	218	K	Glyceraldehyde-3-phosphate dehydrogenase	TDH3	1	2.94503e-07	107.17	AVGK(1)VIPELNGK	2	0.74633	1	1.167	1.041	0.903	0.936	0.973	0.8	0.832	0.903	0.774
Q5ADM7-262	Q5ADM7	262	K	Glyceraldehyde-3-phosphate dehydrogenase	TDH3	1	8.03283e-24	150.26	AASYEEIAQAIK(1)K	2	1.9928	2	0.905	0.896	0.819	1.218	1.157	1.342	1.277	1.004	0.906
Q5ADP3-1012	Q5ADP3	1012	K	Transcription regulator	SSN6	1	0.00236037	73.655	DTTK(1)TSPAK	3	2.442	2
Q5ADQ0-28	Q5ADQ0	28	K	Histone H3.3	HHT3	1	2.23278e-40	130.56	K(1)SAPVSGGVK	3	-0.63704	48	1.194	1.153	0.982	0.96	0.747	0.803	0.624	0.979	0.823
Q5ADQ0-80	Q5ADQ0	80	K	Histone H3.3	HHT3	1	0.00134808	82.85	EIAQDFK(1)SDLR	2	0.025654	1	1.337	1.223	0.85	0.846	0.793	0.631	0.592	0.928	0.636
Q5ADQ6-90	Q5ADQ6	90	K	40S ribosomal protein S12	RPS12	1	0.000580836	87.184	IPLIK(1)VSDAK	3	-0.6096	2	0.859	1.041	0.936	1.057	1.125	1.227	1.308	1.229	1.09
Q5ADQ8-498	Q5ADQ8	498	K	GTPase-activating protein	orf19.6783	1	0.000105927	67.334	DK(1)LEIVCK	2	0.46433	1
Q5ADS5-391	Q5ADS5	391	K	Nop13p	NOP13	1	0.0034308	64.121	ASVAIVPSAGK(1)K	3	0.53628	1	0.961	1.026	0.819	1.211	0.997	1.257	1.037	1.084	0.852
Q5ADT0-1031	Q5ADT0	1031	K	Slk19p	SLK19	1	0.000804859	81.017	TNSLSDK(1)FK	3	1.3025	1
Q5ADT0-383	Q5ADT0	383	K	Slk19p	SLK19	1	3.77882e-05	100.11	K(1)SNNTAIEFEK	2	0.27023	2	1.348	1.154	0.798	0.891	0.849	0.659	0.628	0.868	0.592
Q5ADT0-835	Q5ADT0	835	K	Slk19p	SLK19	1	0.00600572	68.536	ELEVDK(1)LTK	2	-1.185	1	1.193	0.988	0.882	1.021	0.928	0.855	0.777	0.84	0.739
Q5ADT3-238	Q5ADT3	238	K	Uncharacterized protein	orf19.6758	1	0.0162776	75.043	K(1)TVVLPK	2	-0.72971	1	1.093	0.95	0.933	1.016	1.014	0.927	0.927	0.882	0.853
Q5ADT3-244	Q5ADT3	244	K	Uncharacterized protein	orf19.6758	1	1.65452e-37	181.76	TVVLPK(1)SVTESR	2	1.0135	2	1.083	1.026	0.875	0.984	1.05	0.907	0.968	0.96	0.809
Q5ADU2-53	Q5ADU2	53	K	Lysine--tRNA ligase	KRS1	1	6.57667e-10	120.84	AAATPAK(1)TTTK	2	-0.20823	1	0.881	1.426	1.16	0.946	0.658	1.071	0.746	1.641	1.316
Q5ADX8-218	Q5ADX8	218	K	Wor4p	WOR4	1	0.00149755	63.727	SK(1)ADFQHSLQSK	3	-1.8828	1
Q5AEB8-176	Q5AEB8	176	K	Proteasome endopeptidase complex	PRE9	1	3.76561e-24	136.35	ATSIGANNSAAQTLLK(1)K	3	0.015893	1	1.099	1.086	0.875	0.981	0.986	0.891	0.896	1.004	0.797
Q5AEE1-6	Q5AEE1	6	K	Histone H2A.Z	HTZ1	1	1.44089e-47	171.78	SGK(1)GK(1)VHGGK(1)GK(1)SSEIAK	4	-0.53463	293	1.042	1.127	1.149	1.021	0.688	0.978	0.659	1.098	1.103
Q5AEE1-4	Q5AEE1	4	K	Histone H2A.Z	HTZ1	1	5.5193e-26	133.65	SGK(1)GK(1)VHGGK(1)GK(1)SSEIAK	4	-0.53463	90	1.169	1.304	1.026	0.986	0.569	0.841	0.486	1.132	0.878
Q5AEE1-11	Q5AEE1	11	K	Histone H2A.Z	HTZ1	1	1.44089e-47	171.78	VHGGK(1)GK(1)SSEIAK	2	0.60279	293	1.031	1.097	1.175	1.028	0.692	0.995	0.67	1.079	1.14
Q5AEE1-125	Q5AEE1	125	K	Histone H2A.Z	HTZ1	1	0.00164949	101.65	ALLLK(1)VEK	2	-0.47585	1	1.025	0.91	0.886	1.048	1.131	1.02	1.103	0.9	0.864
Q5AEE1-19	Q5AEE1	19	K	Histone H2A.Z	HTZ1	1	2.50075e-21	131.18	SSEIAK(1)SSTSHSAR	3	-1.7851	6	0.892	0.985	0.926	1.251	0.951	1.399	1.065	1.12	1.038
Q5AEE1-13	Q5AEE1	13	K	Histone H2A.Z	HTZ1	1	1.44089e-47	171.78	VHGGK(1)GK(1)SSEIAK	2	0.60279	304	1.047	1.124	1.14	1.016	0.699	0.966	0.666	1.088	1.089
Q5AEI3-80	Q5AEI3	80	K	mRNA stability protein	orf19.285	1	4.36502e-10	92.455	SGIPGGMSMK(1)HPNAER	3	0.30854	5	1.118	1.13	1.091	0.934	0.757	0.834	0.676	1.025	0.975
Q5AEI9-74	Q5AEI9	74	K	D-tyrosyl-tRNA(Tyr) deacylase	orf19.279	1	0.0125756	60.828	GTK(1)PDFHR	3	0.88101	1
Q5AEM8-165	Q5AEM8	165	K	Presequence translocated-associated motor subunit PAM17, mitochondrial	PAM17	1	0.00569056	87.149	IYSLK(1)DYK	2	0.30313	1	1.045	1.089	1.126	0.768	1.002	0.733	0.959	1.057	1.078
Q5AEN1-85	Q5AEN1	85	K	Cytochrome c peroxidase, mitochondrial	CCP1	1	2.661e-05	102.9	VPEGK(1)SASDYQK	3	-0.57988	2	1.438	1.255	0.788	0.858	0.716	0.596	0.498	0.886	0.548
Q5AEN1-80	Q5AEN1	80	K	Cytochrome c peroxidase, mitochondrial	CCP1	1	0.0153277	72.928	IAK(1)VPEGK	2	1.9747	1
Q5AEN2-174	Q5AEN2	174	K	Ribosomal 60S subunit protein L9B	RPL9B	1	0.00276319	69.456	K(1)FLDGIYVSER	2	-0.45173	2	0.8	1.226	0.932	0.909	1.182	1.133	1.477	1.555	1.166
Q5AEN2-36	Q5AEN2	36	K	Ribosomal 60S subunit protein L9B	RPL9B	1	0.0030617	94.692	GELTK(1)DLK	2	-2.1399	1	0.962	0.977	0.87	1.076	1.124	1.116	1.168	1.031	0.906
Q5AEN2-121	Q5AEN2	121	K	Ribosomal 60S subunit protein L9B	RPL9B	1	0.0247147	69.628	NFLGEK(1)R	2	-1.4143	1	1.047	1.014	1.017	0.947	0.99	0.901	0.943	0.981	0.971
Q5AEN2-47	Q5AEN2	47	K	Ribosomal 60S subunit protein L9B	RPL9B	1	4.04479e-29	163.12	HIDVTFNK(1)INNR	3	-1.8277	1	1.013	0.971	1.019	1.08	0.923	1.063	0.909	0.972	1.006
Q5AF37-78	Q5AF37	78	K	Uncharacterized protein	orf19.2769	1	0.0158041	60.255	SK(1)ITELGGK	2	0.43039	1
Q5AF44-5	Q5AF44	5	K	Thioredoxin peroxidase	AHP1	1	7.27592e-05	91.812	TDGK(1)FPTNIEPK	2	-0.18927	2	1.313	1.109	0.868	0.956	0.784	0.727	0.596	0.856	0.661
Q5AF62-119	Q5AF62	119	K	Transmembrane 9 superfamily member	EMP70	1	2.17498e-07	109.16	YSK(1)SDSVFVNR	2	-0.033817	1	0.943	1.224	0.972	0.863	1.046	0.912	1.107	1.317	1.031
Q5AF98-126	Q5AF98	126	K	Zuotin	ZUO1	1	6.65492e-08	105.02	K(1)SASGGLENDGFFK	2	0.084689	2	0.906	1.102	0.768	1.082	1.172	1.19	1.291	1.233	0.846
Q5AFB9-381	Q5AFB9	381	K	Nan1p	NAN1	1	0.00565572	69.672	SSSDFDK(1)FK	2	-1.4671	1	0.989	0.971	0.926	1.004	1.119	1.013	1.129	0.995	0.937
Q5AFD8-10	Q5AFD8	10	K	rRNA-binding ribosome biosynthesis protein	RPF1	1	5.63934e-12	125.53	GTSTSEALK(1)NIK	2	1.7537	4	1.085	1.084	0.702	1.246	0.906	1.146	0.834	1.013	0.647
Q5AFP3-125	Q5AFP3	125	K	Transcription factor of morphogenesis MCM1	MCM1	1	0.00637013	56.205	LQPLVTK(1)SEGK	3	-0.32494	1
Q5AG43-212	Q5AG43	212	K	Ribosomal 40S subunit protein S5	RPS5	1	0.000406147	87.184	GSSTSYAIK(1)K	2	-0.058672	1
Q5AG43-41	Q5AG43	41	K	Ribosomal 40S subunit protein S5	RPS5	1	0.00844228	89.355	EVK(1)LFNK	2	-1.3663	1
Q5AG68-11	Q5AG68	11	K	Nucleoside diphosphate kinase	YNK1	1	5.51775e-05	100.22	TFIAIK(1)PDGVQR	2	0.088877	1	0.962	1.061	0.955	0.938	1.106	0.974	1.148	1.119	0.994
Q5AG96-209	Q5AG96	209	K	Uncharacterized protein	orf19.4283	1	0.0180928	59.198	IAFK(1)TLIDQK	2	0.57986	1	1.305	1.151	0.826	0.966	0.789	0.738	0.603	0.894	0.633
Q5AG97-16	Q5AG97	16	K	Transcriptional regulator IFH1	IFH1	1	0.00753388	62.088	K(1)SMSPSLTGGK	2	-0.013464	1	0.946	1.098	1.003	1.065	0.911	1.123	0.961	1.176	1.06
Q5AGA2-169	Q5AGA2	169	K	Uncharacterized protein	orf19.4278	1	0.0292883	66.692	K(1)SFANLK	2	-2.0348	1	1.161	1.05	0.764	0.986	1.063	0.848	0.915	0.918	0.658
Q5AGD1-226	Q5AGD1	226	K	Acyl-protein thioesterase 1	CAALFM_C502400WA	1	0.00238015	98.048	FIK(1)NIVEK	2	0.016333	1	1.14	1.239	0.887	0.834	0.952	0.729	0.834	1.102	0.778
Q5AGF6-450	Q5AGF6	450	K	Translation initiation factor eIF2 subunit gamma	GCD11	1	2.05051e-05	102.4	LLGVK(1)TEGQK	3	-1.8865	2	1.022	0.956	0.912	0.963	1.156	0.941	1.13	0.949	0.893
Q5AGV4-104	Q5AGV4	104	K	Eukaryotic translation initiation factor 3 subunit B	PRT1	1	3.56588e-08	116.24	STESADLAIK(1)K	3	1.3276	3	0.987	1.035	0.836	1.091	1.067	1.102	1.079	1.062	0.846
Q5AGV4-180	Q5AGV4	180	K	Eukaryotic translation initiation factor 3 subunit B	PRT1	1	1.16719e-05	103.83	K(1)SADPEPVIEPR	2	1.484	1	1.015	1.05	0.794	1.077	1.085	1.058	1.068	1.048	0.781
Q5AGV4-536	Q5AGV4	536	K	Eukaryotic translation initiation factor 3 subunit B	PRT1	1	0.0030617	94.692	AYTK(1)IENK	2	1.8837	3	0.952	1.014	0.794	1.126	1.127	1.18	1.184	1.081	0.835
Q5AGV4-451	Q5AGV4	451	K	Eukaryotic translation initiation factor 3 subunit B	PRT1	1	2.92874e-06	114.72	DIPVEK(1)LELK	2	0.59948	1	1.008	1.05	1.103	0.86	1.001	0.852	0.992	1.057	1.094
Q5AGV4-422	Q5AGV4	422	K	Eukaryotic translation initiation factor 3 subunit B	PRT1	1	0.0140862	74.173	LLCVK(1)VDR	2	1.4518	1	0.838	1.007	1.108	0.97	1.088	1.154	1.297	1.219	1.323
Q5AGX4-372	Q5AGX4	372	K	Membrane insertase	orf19.6565	1	0.0119468	59.739	DSVNQGFIK(1)R	2	-0.66981	1
Q5AGY4-240	Q5AGY4	240	K	Uncharacterized protein	orf19.6554	1	0.0064323	85.355	TLFK(1)PELK	2	-0.40984	1	1.366	1.28	0.817	0.744	0.854	0.543	0.624	0.951	0.597
Q5AGZ7-27	Q5AGZ7	27	K	Ribosomal 60S subunit protein L5	RPL5	1	1.28907e-05	103.44	RQEGK(1)TDYYQR	3	0.91437	4	0.852	0.697	0.979	1.245	1.19	1.458	1.396	0.829	1.15
Q5AGZ7-254	Q5AGZ7	254	K	Ribosomal 60S subunit protein L5	RPL5	1	4.90748e-05	99.5	ADPSFK(1)PTEK	2	2.0811	1	1.039	0.959	0.918	0.959	1.135	0.921	1.092	0.936	0.884
Q5AGZ7-266	Q5AGZ7	266	K	Ribosomal 60S subunit protein L5	RPL5	1	0.00509234	88.596	EQYK(1)AESK	2	-2.2622	1	0.937	0.961	0.984	1.054	1.068	1.121	1.139	1.04	1.05
Q5AGZ7-262	Q5AGZ7	262	K	Ribosomal 60S subunit protein L5	RPL5	0.999988	0.000834213	104.22	KFTK(1)EQYK	2	1.8828	2	0.761	0.707	1.045	1.189	1.264	1.558	1.659	0.942	1.373
Q5AGZ7-5	Q5AGZ7	5	K	Ribosomal 60S subunit protein L5	RPL5	1	0.0108486	84.743	PMQK(1)EFR	2	-0.33255	1	0.882	1.13	1.053	0.878	1.09	0.993	1.234	1.298	1.194
Q5AGZ8-310	Q5AGZ8	310	K	ATP-dependent 6-phosphofructokinase	PFK2	1	7.89718e-22	149.32	DK(1)GEITNEQFER	2	-0.37247	1	1.043	0.949	0.926	1.102	0.985	1.053	0.943	0.923	0.888
Q5AGZ8-886	Q5AGZ8	886	K	ATP-dependent 6-phosphofructokinase	PFK2	1	6.06073e-08	114.72	YELDFPIDDK(1)K	3	2.2483	2	1.156	1.027	0.974	0.863	1.001	0.745	0.865	0.901	0.843
Q5AGZ8-424	Q5AGZ8	424	K	ATP-dependent 6-phosphofructokinase	PFK2	1	0.0168925	47.75	HRAQGK(1)R	2	3.6468	1
Q5AGZ8-798	Q5AGZ8	798	K	ATP-dependent 6-phosphofructokinase	PFK2	1	1.62781e-05	67.102	EAFAVEQGMTK(1)SGK	3	1.7325	1
Q5AH14-329	Q5AH14	329	K	Tom40p	TOM40	1	0.00236721	93.098	ISAFLEK(1)R	2	1.6613	2	1.233	1.301	0.972	0.698	0.858	0.565	0.694	1.071	0.788
Q5AHA6-489	Q5AHA6	489	K	AMP deaminase	orf19.891	1	0.00884346	81.296	LYDIYK(1)K	2	-1.703	1	1.287	1.352	1.036	0.706	0.688	0.547	0.533	1.066	0.804
Q5AHB1-125	Q5AHB1	125	K	Actin cytoskeleton-regulatory complex protein PAN1	PAN1	1	0.00495537	94.114	K(1)FEHLFR	3	-0.82664	1
Q5AHF9-94	Q5AHF9	94	K	Glucosamine 6-phosphate N-acetyltransferase	GNA1	1	9.66381e-49	175.66	VGHIEDISVAK(1)SEQGK	3	2.0719	1	0.94	0.966	1.01	0.988	1.105	1.048	1.174	1.042	1.074
Q5AHH4-135	Q5AHH4	135	K	Small heat shock protein 21	HSP21	1	0.00026768	89.805	K(1)SSTFHSNLK	3	0.41656	1
Q5AHZ4-58	Q5AHZ4	58	K	Ubiquinone biosynthesis monooxygenase COQ6, mitochondrial	COQ6	1	0.0241061	44.968	K(1)FHNDPPADYTNR	3	-0.36594	1
Q5AI00-122	Q5AI00	122	K	Rab family GTPase	YPT1	0.999996	1.26387e-10	79.875	LLVGNK(1)ADLSDKK	3	0.92077	1
Q5AI15-319	Q5AI15	319	K	Polyadenylate-binding protein, cytoplasmic and nuclear	PAB1	1	6.83524e-07	130.66	ERLEELK(1)K	3	1.1713	1	0.885	0.842	0.986	1.135	1.139	1.279	1.286	0.965	1.114
Q5AI28-84	Q5AI28	84	K	Histone acetyltransferase	NGG1	0.999994	0.00185152	74.392	SDSK(1)TSENDKK	3	1.4814	1	1.212	1.106	0.926	0.848	0.941	0.698	0.775	0.925	0.764
Q5AI28-123	Q5AI28	123	K	Histone acetyltransferase	NGG1	1	4.65793e-24	128.06	IVAAAK(1)EADAK	2	1.6764	4	1.054	1.1	0.849	0.953	1.073	0.903	1.017	1.059	0.805
Q5AIA2-197	Q5AIA2	197	K	Homoserine dehydrogenase	HOM6	1	0.00915658	80.438	FSDVVK(1)K	2	2.2329	1	0.967	1.137	0.965	0.926	1.039	0.955	1.073	1.192	0.997
Q5AIA2-191	Q5AIA2	191	K	Homoserine dehydrogenase	HOM6	1	0.00158562	78.324	SDVK(1)FSDVVK	3	-1.4404	2	0.967	1.227	0.844	0.884	1.127	0.912	1.165	1.286	0.874
Q5AIA2-187	Q5AIA2	187	K	Homoserine dehydrogenase	HOM6	1	0.0119434	82.645	TEK(1)SDVK	2	-0.48407	1	1.044	1.21	0.892	0.949	0.95	0.907	0.909	1.174	0.854
Q5AIA2-113	Q5AIA2	113	K	Homoserine dehydrogenase	HOM6	1	0.00185199	76.927	EGISIATPNK(1)K	3	0.089604	1
Q5AIA6-175	Q5AIA6	175	K	Pyridoxine biosynthesis protein	SNZ1	1	0.00580779	61.409	LK(1)TETEIVELAR	2	2.9755	1	1.097	1.033	0.739	1.067	1.084	0.971	0.988	0.955	0.673
Q5AIA6-51	Q5AIA6	51	K	Pyridoxine biosynthesis protein	SNZ1	1	0.0012364	107.01	K(1)SNQVCR	2	-0.27007	1	1.069	1.138	0.708	0.967	1.156	0.902	1.08	1.079	0.662
Q5AIB3-66	Q5AIB3	66	K	Protein transport protein BOS1	orf19.2940	1	3.20956e-05	77.776	NVNDTSYTK(1)HENR	3	-1.5202	1
Q5AIB5-34	Q5AIB5	34	K	Uncharacterized protein	orf19.2938	1	0.00144789	82.069	SK(1)FSSIENFNK	2	-0.236	1
Q5AIB8-158	Q5AIB8	158	K	Ribosomal 60S subunit protein L10	RPL10	1	0.0001617	116.25	YK(1)FPGQQK	3	-0.73368	4	0.915	0.923	0.938	1.079	1.146	1.177	1.252	1.022	1.026
Q5AIB8-185	Q5AIB8	185	K	Ribosomal 60S subunit protein L10	RPL10	1	6.4646e-19	140.46	K(1)TNGEVIDDGAYVK	2	0.35436	2	1.056	1.017	0.975	0.905	1.066	0.854	1.008	0.975	0.922
Q5AIB8-184	Q5AIB8	184	K	Ribosomal 60S subunit protein L10	RPL10	1	0.0294321	68.915	DEYIAK(1)K	3	0.9487	1	1.028	1.022	0.97	0.911	1.087	0.885	1.057	1.008	0.944
Q5AJ82-10	Q5AJ82	10	K	Actin cytoskeleton-regulatory complex protein END3	END3	1	0.00711185	78.098	LEESEIK(1)K	2	-1.7531	1	1.056	1.017	1.01	0.913	1.022	0.862	0.966	0.976	0.956
Q5AJ85-105	Q5AJ85	105	K	Regulator of rDNA transcription 14	RRT14	1	0.00449616	73.435	SNK(1)SELDEK	2	1.1711	1	0.974	0.979	0.846	1.165	1.044	1.193	1.071	1.02	0.869
Q5AJ93-147	Q5AJ93	147	K	Ribosomal 40S subunit protein S7A	RPS7A	1	2.4326e-05	116.55	IQK(1)VLLDSK	3	1.4663	2	1.029	1.106	0.884	1.002	1.008	0.972	0.979	1.09	0.859
Q5AJC2-90	Q5AJC2	90	K	AAA family ATPase	AFG3	1	1.2136e-09	114.7	FAAK(1)HPGTNPDNLK	3	0.19398	1
Q5AJC2-734	Q5AJC2	734	K	AAA family ATPase	AFG3	1	0.00261541	91.867	VAEELFK(1)K	2	-1.2656	1
Q5AJF1-101	Q5AJF1	101	K	60S ribosomal subunit assembly/export protein LOC1	LOC1	1	1.22395e-107	246.63	K(1)FVDDNDTLTMNR	2	-0.43696	4	1.134	0.955	0.753	1.221	0.941	1.075	0.829	0.854	0.664
Q5AJX0-425	Q5AJX0	425	K	Histidine--tRNA ligase	HTS1	1	6.51371e-12	124.62	AGINAEYLYK(1)SK	2	0.6087	2	1.006	0.99	0.982	1.003	1.03	0.994	1.023	0.998	0.975
Q5AJX7-258	Q5AJX7	258	K	Uncharacterized protein	orf19.4043	1	0.00048562	81.92	TSLK(1)NDSFANK	2	0.52725	2	1.114	1.197	0.88	0.921	0.931	0.824	0.834	1.09	0.789
Q5AJY2-434	Q5AJY2	434	K	Dihydroxy-acid dehydratase	ILV3	1	0.0251852	65.224	EGTYFK(1)GK	2	0.18967	1
Q5AJY2-557	Q5AJY2	557	K	Dihydroxy-acid dehydratase	ILV3	1	0.00143876	85.355	K(1)HWTPPEPR	3	0.93026	1
Q5AK16-228	Q5AK16	228	K	T-complex protein 1 subunit gamma	CCT3	1	0.0149265	53.775	DVVHPK(1)MK	3	1.6863	1
Q5AK53-915	Q5AK53	915	K	ATP-dependent 6-phosphofructokinase	PFK1	1	0.00080965	80.916	NGCYGK(1)HDR	3	-1.5301	2
Q5AK53-111	Q5AK53	111	K	ATP-dependent 6-phosphofructokinase	PFK1	1	3.80595e-06	68.515	LNESTVIK(1)VR	2	-1.1835	1
Q5AK59-280	Q5AK59	280	K	ATP-dependent RNA helicase HAS1	HAS1	1	0.00217806	77.597	QIIK(1)VLPNENR	2	-2.149	1	0.901	1.021	0.933	0.93	1.234	1.029	1.367	1.148	1.035
Q5AK62-1022	Q5AK62	1022	K	Virulence protein SSD1	SSD1	1	5.59573e-08	124.42	AITDYCNFK(1)K	3	-0.12181	2
Q5AK98-75	Q5AK98	75	K	Nucleotidase	orf19.3922	1	0.0184254	73.665	IHDYFK(1)K	2	1.3502	2	0.735	0.785	0.941	1.337	1.176	1.814	1.598	1.084	1.28
Q5AKU7-114	Q5AKU7	114	K	Dos2p	DOS2	1	0.00582731	80.755	SIEDQLK(1)K	3	1.7589	2	1.021	1.196	0.91	0.842	1.076	0.823	1.053	1.188	0.892
Q5AKV6-136	Q5AKV6	136	K	Pdx1p	PDX1	1	0.0147577	73.499	NPEEK(1)TTK	3	0.30789	2	1.046	1.129	1.093	0.869	0.895	0.828	0.854	1.093	1.044
Q5AKV6-342	Q5AKV6	342	K	Pdx1p	PDX1	1	4.05623e-06	113.24	YK(1)FYGEESSK	2	1.0114	3	1.093	1.062	1.111	0.888	0.868	0.811	0.793	0.986	1.017
Q5AKV6-283	Q5AKV6	283	K	Pdx1p	PDX1	1	0.0206538	76.221	FK(1)FAFEK	2	-2.4674	1	0.986	1.138	1.114	0.904	0.89	0.914	0.902	1.17	1.13
Q5AKV6-389	Q5AKV6	389	K	Pdx1p	PDX1	0.995153	0.026901	50.222	IK(0.005)FDDK(0.995)LQDSK	3	-3.9041	1	0.856	0.864	1.052	1.056	1.164	1.23	1.359	1.022	1.228
Q5AKW1-64	Q5AKW1	64	K	Uncharacterized protein	orf19.5016	1	0.00121297	99.013	NK(1)TESHFR	3	-0.5067	3	0.703	1.017	1.303	0.871	1.12	1.237	1.591	1.468	1.854
Q5AKW3-228	Q5AKW3	228	K	Probable endonuclease LCL3	LCL3	1	0.0149948	57.401	NLTTPGEFK(1)R	2	-3.2734	1
Q5AKW4-479	Q5AKW4	479	K	Phosphoacetylglucosamine mutase	AGM1	1	0.00363045	70.563	SIFK(1)TTNAER	2	0.76795	1
Q5AKW4-469	Q5AKW4	469	K	Phosphoacetylglucosamine mutase	AGM1	1	0.0159359	60.167	LVK(1)VIVPDR	2	0.22809	1
Q5AKW7-24	Q5AKW7	24	K	rRNA adenine N(6)-methyltransferase	DIM1	1	0.000597258	77.185	VAAEK(1)HLNSVFK	3	2.4824	1	0.933	0.997	1.024	1.126	0.928	1.203	0.993	1.084	1.097
Q5AKX1-39	Q5AKX1	39	K	Glycine cleavage system H protein	GCV3	1	0.0170574	48.568	DSHAYK(1)YLYEK	3	-0.23446	1
Q5AKX1-167	Q5AKX1	167	K	Glycine cleavage system H protein	GCV3	1	2.33301e-17	134.98	SETLMSEEQYK(1)K	2	0.0033151	5	0.979	1.177	1.004	0.881	1	0.898	1.02	1.219	1.026
Q5AKX1-168	Q5AKX1	168	K	Glycine cleavage system H protein	GCV3	1	6.32726e-08	123.51	K(1)FLEEEEEGH	2	-0.040928	1	1.115	1.372	0.967	1.061	0.548	0.949	0.491	1.247	0.867
Q5AKX1-44	Q5AKX1	44	K	Glycine cleavage system H protein	GCV3	1	0.0153424	56.205	YLYEK(1)TPVVTK	2	-0.99038	2	0.911	1.116	0.947	0.939	1.119	1.028	1.226	1.243	1.039
Q5AL11-572	Q5AL11	572	K	Amino acid transporter	AGC1	1	0.00247634	101.28	LQVAGK(1)K	2	-0.55497	1	0.889	1.264	1.217	0.709	0.976	0.794	1.096	1.443	1.369
Q5AL45-201	Q5AL45	201	K	Elongation factor G, mitochondrial	MEF1	1	0.00656954	58.172	VTFINK(1)MDR	2	-0.69817	4	0.835	1.125	1.178	0.808	1.085	0.965	1.298	1.366	1.411
Q5AL46-190	Q5AL46	190	K	Cysteine--tRNA ligase	orf19.4931	0.945122	0.0167297	43.958	DK(0.055)PK(0.945)FPMYVK	3	-2.1955	1	1.061	1.013	1.043	0.956	0.941	0.899	0.885	0.968	0.982
Q5ALJ2-78	Q5ALJ2	78	K	Fgr22p	FGR22	1	7.27592e-05	91.62	DLQVIHGK(1)FPVK	3	2.2116	1
Q5ALM6-115	Q5ALM6	115	K	Peptidyl-prolyl cis-trans isomerase	CPR3	1	0.00135073	84.479	FNDENFIK(1)K	2	0.54019	1	0.938	1.141	0.96	0.892	1.104	0.948	1.175	1.233	1.023
Q5ALP7-202	Q5ALP7	202	K	RNA polymerase specificity factor	orf19.1528	1	0.00094559	88.495	FLGEPGFK(1)K	3	-0.45755	2	0.91	1.326	1.168	0.69	0.969	0.757	1.063	1.478	1.284
Q5ALV6-116	Q5ALV6	116	K	40S ribosomal protein S26	RPS26A	1	4.30643e-05	96.82	KVSPQDAAK(1)K	3	-0.45878	1	0.874	0.947	0.945	1.16	1.074	1.324	1.228	1.098	1.08
Q5ALV6-19	Q5ALV6	19	K	40S ribosomal protein S26	RPS26A	1	0.000599449	114.72	GHVK(1)PVR	2	1.1428	2	0.77	0.894	1.097	1.047	1.187	1.357	1.541	1.178	1.424
Q5ALV9-41	Q5ALV9	41	K	Cytochrome c oxidase subunit 6A, mitochondrial	COX13	1	0.00047353	94.767	QVGEEFIK(1)K	2	-1.6492	1	0.848	1.174	1.083	0.683	1.256	0.803	1.48	1.405	1.278
Q5ALX3-185	Q5ALX3	185	K	Transcription elongation factor SPT5	SPT5	1	0.00763151	87.181	K(1)THSVYR	3	0.46309	1	1.153	0.62	0.554	1.468	1.159	1.27	1.003	0.545	0.48
Q5ALX5-626	Q5ALX5	626	K	Mediator of RNA polymerase II transcription subunit 13	SSN2	1	0.0105356	77.732	GGK(1)FYVAK	2	-1.7834	2	1.371	0.99	0.986	0.74	0.931	0.538	0.678	0.733	0.719
Q5ALX8-53	Q5ALX8	53	K	Adenine phosphoribosyltransferase	APT1	1	3.81539e-08	121.36	AFK(1)LHVGEQK	3	1.4246	1	1.086	0.896	0.853	1.103	1.061	1.014	0.975	0.836	0.784
Q5AME2-1095	Q5AME2	1095	K	Pentafunctional AROM polypeptide	ARO1	1	0.00204158	70.68	K(1)HADLPIIYTVR	3	0.24677	1
Q5AME2-252	Q5AME2	252	K	Pentafunctional AROM polypeptide	ARO1	1	0.00226162	54.09	AGVVSSDEK(1)EAGLR	2	-1.1718	1	0.918	1.149	0.785	1.094	1.088	1.19	1.184	1.27	0.856
Q5AME2-927	Q5AME2	927	K	Pentafunctional AROM polypeptide	ARO1	1	0.00764679	82.417	ECFTK(1)FSK	2	-2.1476	1
Q5AME2-430	Q5AME2	430	K	Pentafunctional AROM polypeptide	ARO1	1	0.000214345	88.338	VK(1)NLLHSDDTK	3	1.6096	1	0.939	1.054	0.771	1.079	1.177	1.146	1.252	1.138	0.822
Q5AME2-222	Q5AME2	222	K	Pentafunctional AROM polypeptide	ARO1	1	0.00145384	99.53	K(1)PDLQSIK	2	1.5623	1
Q5AML1-797	Q5AML1	797	K	Eukaryotic translation initiation factor 3 subunit C	NIP1	1	0.000615293	77.288	IQLLTEK(1)NEK	3	-0.68646	1
Q5AMN0-152	Q5AMN0	152	K	Proliferating cell nuclear antigen	POL30	1	4.57717e-11	132.5	DLK(1)NLSESLR	2	-3.2352	1	1.014	1.126	0.801	1.058	1.033	1.04	1.017	1.126	0.79
Q5AMN0-13	Q5AMN0	13	K	Proliferating cell nuclear antigen	POL30	1	0.000107816	105.98	FEEAALLK(1)K	2	-2.0411	1	0.954	1.179	0.749	1.102	1.055	1.152	1.104	1.253	0.785
Q5AMP4-319	Q5AMP4	319	K	Malate dehydrogenase	MDH1-1	1	0.000553068	101.65	DTLIK(1)NIK	3	-0.47414	3	0.948	1.39	1.228	0.621	0.886	0.653	0.934	1.488	1.296
Q5AMR6-90	Q5AMR6	90	K	Uncharacterized protein	orf19.4580	1	7.13304e-06	118.33	LHNEDK(1)FK	3	-0.39422	1	0.83	0.995	0.859	1.152	1.173	1.384	1.41	1.216	1.033
Q5AMT7-21	Q5AMT7	21	K	Bfr1p	BFR1	1	0.00538245	80.688	EIK(1)RPDDK	3	-3.1049	1
Q5ANA1-24	Q5ANA1	24	K	Ribosomal 60S subunit protein L8B	RPL8B	1	5.23466e-13	123.42	SSESK(1)NPLFESTPK	2	0.15866	1	0.909	1.15	0.964	0.891	1.123	0.979	1.234	1.284	1.061
Q5ANA1-16	Q5ANA1	16	K	Ribosomal 60S subunit protein L8B	RPL8B	1	7.32398e-24	128.64	VAPAPLATK(1)SAK(1)SSESK	3	2.2663	6	0.827	1.389	0.939	1.032	0.88	1.243	1.061	1.703	1.135
Q5ANA1-19	Q5ANA1	19	K	Ribosomal 60S subunit protein L8B	RPL8B	1	7.32398e-24	128.64	VAPAPLATK(1)SAK(1)SSESK	3	2.2663	2	0.838	1.179	0.919	1.012	1.091	1.205	1.3	1.426	1.096
Q5ANA1-121	Q5ANA1	121	K	Ribosomal 60S subunit protein L8B	RPL8B	1	0.000290764	85.554	EAAAIAEGK(1)TAK	3	1.3321	1	0.984	1.053	0.89	0.999	1.095	1.014	1.112	1.086	0.904
Q5ANE2-240	Q5ANE2	240	K	Uncharacterized protein	orf19.5961	1	0.00112799	90.05	VAVDDK(1)VAK	2	2.2636	1	0.95	0.902	0.896	1.134	1.114	1.191	1.172	0.963	0.944
Q5ANE4-215	Q5ANE4	215	K	SnoRNA-binding rRNA-processing protein	NOP14	1	0.0191066	58.782	SK(1)NEVMK	3	1.3109	1
Q5ANE4-118	Q5ANE4	118	K	SnoRNA-binding rRNA-processing protein	NOP14	1	3.57573e-05	95.264	FQHGK(1)TGGILDK	3	-1.9177	1	1.011	1.121	0.846	1.047	1.005	1.033	0.993	1.124	0.836
Q5ANG6-892	Q5ANG6	892	K	Putative DNA/RNA helicase	SEN1	1	0.00293413	79.474	AGAK(1)AEPK	2	-1.4849	2	0.967	1.073	0.952	1.159	0.869	1.196	0.898	1.125	0.985
Q5ANG6-1661	Q5ANG6	1661	K	Putative DNA/RNA helicase	SEN1	1	0.0209082	67.334	HEK(1)NELTR	2	-0.25532	1	0.648	0.588	0.923	1.518	1.263	2.334	1.945	0.92	1.424
Q5AP79-98	Q5AP79	98	K	Mir1p	MIR1	1	0.00292215	74.464	FGGYELFK(1)K	2	1.5644	2	1.247	1.271	1.061	0.781	0.695	0.625	0.556	1.033	0.851
Q5APB5-471	Q5APB5	471	K	Uncharacterized protein	orf19.4850	1	0.00612644	56.014	CLLELK(1)R	2	1.563	1
Q5APC1-319	Q5APC1	319	K	TRAMP complex RNA-binding subunit	orf19.4844	1	6.32684e-10	121.24	GK(1)FNSNAYGSK	2	1.7301	1	1.311	0.864	0.772	1.139	0.907	0.866	0.691	0.668	0.589
Q5APD4-477	Q5APD4	477	K	Sphingolipid C9-methyltransferase	MTS1	1	0.00743341	85.161	K(1)NINSYR	2	-1.2096	1	1.151	1.149	0.931	0.884	0.923	0.765	0.8	1.013	0.809
Q5APE0-75	Q5APE0	75	K	Uncharacterized protein	orf19.4825	1	1.36173e-08	116.81	DK(1)FQHQAELQNK	3	-0.73601	1	0.955	1.146	1.175	0.936	0.82	0.978	0.858	1.216	1.23
Q5APE9-133	Q5APE9	133	K	Uncharacterized protein	orf19.4816	1	0.00682335	86.833	DIGYLK(1)K	2	-2.1905	1	1.336	1.365	0.96	0.668	0.744	0.499	0.556	1.037	0.719
Q5APF2-386	Q5APF2	386	K	GMP synthase [glutamine-hydrolyzing]	GUA1	1	0.00826704	80.916	ELFK(1)DEVR	2	1.6295	1	1.09	0.959	0.915	0.983	1.061	0.9	0.972	0.893	0.839
Q5APH1-45	Q5APH1	45	K	Uncharacterized protein	orf19.4793	1	0.00497132	57.722	K(1)SQSLER	2	-0.62912	1
Q5APM7-565	Q5APM7	565	K	ATP-dependent RNA helicase MSS116, mitochondrial	MSS116	1	0.0210887	40.778	GISAHVK(1)R	3	-1.3951	1
Q8NJN3-596	Q8NJN3	596	K	Acetyl-coenzyme A synthetase 2	ACS2	1	0.00568031	81.263	K(1)ELVLQVR	2	2.747	1
Q8NJN3-363	Q8NJN3	363	K	Acetyl-coenzyme A synthetase 2	ACS2	1	4.36715e-05	107.79	FWQIVEK(1)HK	3	2.0389	1	0.764	0.543	0.927	1.519	1.183	1.982	1.545	0.72	1.214
Q8NJN3-206	Q8NJN3	206	K	Acetyl-coenzyme A synthetase 2	ACS2	1	0.00138152	77.14	ALITCDEGK(1)R	3	-0.084834	2
Q8NJN3-496	Q8NJN3	496	K	Acetyl-coenzyme A synthetase 2	ACS2	1	1.7497e-14	147.4	TVYK(1)NHTK	2	1.8445	2	0.874	0.796	0.85	1.256	1.203	1.432	1.375	0.923	0.971
Q8NJN3-23	Q8NJN3	23	K	Acetyl-coenzyme A synthetase 2	ACS2	1	0.00592872	68.786	ETPK(1)EFFER	2	0.4524	1	1.156	0.896	0.908	1.044	0.995	0.902	0.859	0.786	0.785
Q92210-163	Q92210	163	K	Phosphoribosylaminoimidazole carboxylase	ADE2	1	0.00272668	96.342	GNFVVK(1)DK	2	4.0245	1	1.055	0.938	0.833	1.124	1.053	1.062	0.995	0.901	0.789
Q92410-124	Q92410	124	K	Alpha,alpha-trehalose-phosphate synthase [UDP-forming]	TPS1	1	0.00190661	96.342	K(1)FALEIVK	2	3.6345	1	1.261	1.002	0.933	0.939	0.88	0.743	0.696	0.806	0.739
Q96UX5-252	Q96UX5	252	K	Heat shock protein 78, mitochondrial	HSP78	1	0.00451287	67.214	YVEK(1)DAALAR	2	-1.3244	1	1.049	1.055	0.894	0.998	1.024	0.949	0.974	1.02	0.852
Q96UX5-569	Q96UX5	569	K	Heat shock protein 78, mitochondrial	HSP78	1	1.62989e-09	111.98	FDMSEFQEK(1)HTISR	3	-1.0748	1
Q96UX5-126	Q96UX5	126	K	Heat shock protein 78, mitochondrial	HSP78	1	1.18132e-24	104.21	TK(1)NNPVLIGNAGTGK	3	0.7296	1
Q96VB9-448	Q96VB9	448	K	Heat shock protein homolog SSE1	MSI3	1	0.000782066	92.611	YTK(1)PEELPK	2	-0.56543	2	1.02	0.935	0.915	1.048	1.084	1.025	1.061	0.931	0.897
Q96VB9-197	Q96VB9	197	K	Heat shock protein homolog SSE1	MSI3	1	7.88918e-08	113.61	AGELPEDEYK(1)K	2	-0.42566	2	1.138	1.013	0.878	1.013	0.975	0.887	0.856	0.902	0.772
Q96VB9-254	Q96VB9	254	K	Heat shock protein homolog SSE1	MSI3	1	6.53847e-06	103.91	YK(1)IDVHENPK	3	1.3839	3	1.03	1.058	0.887	1.153	0.89	1.116	0.863	1.042	0.86
Q96VB9-85	Q96VB9	85	K	Heat shock protein homolog SSE1	MSI3	1	3.30189e-09	82.651	IVGLPHDHPDFEIEK(1)K	4	1.3979	1
Q96VB9-230	Q96VB9	230	K	Heat shock protein homolog SSE1	MSI3	1	1.44881e-23	148.41	ILGSAYDK(1)HFGGR	2	-0.15197	2	1.018	0.965	0.829	1.138	1.057	1.115	1.037	0.961	0.814
Q96VB9-54	Q96VB9	54	K	Heat shock protein homolog SSE1	MSI3	1	1.15628e-11	109.99	YLGESAK(1)NQQTSNIK	4	-0.19349	2
Q96W54-82	Q96W54	82	K	40S ribosomal protein S22-A	RPS22A	1	0.000736269	85.522	FNVK(1)INDIER	3	1.3914	2	0.86	0.994	0.825	1.107	1.225	1.285	1.423	1.172	0.96
Q9C0L9-670	Q9C0L9	670	K	Protein SEY1	SEY1	1	0.00701388	83.948	SEVLAK(1)FK	2	-1.432	1	1.109	1.074	0.91	0.977	0.954	0.879	0.859	0.981	0.82
Q9HGT6-54	Q9HGT6	54	K	Serine--tRNA ligase, cytoplasmic	SES1	1	0.00179145	82.287	FDLDEHNK(1)K	3	1.1231	1	0.924	0.941	1.001	1.023	1.115	1.105	1.206	1.033	1.083
Q9P940-112	Q9P940	112	K	Triosephosphate isomerase	TPI1	1	8.00002e-11	130.1	ESDEFIAEK(1)TK	3	2.7957	2	0.856	0.943	0.958	1.132	1.112	1.32	1.298	1.119	1.12
Q9P940-194	Q9P940	194	K	Triosephosphate isomerase	TPI1	1	4.91552e-27	153.48	AHLAK(1)SIGAEQAEK	2	0.58801	4	0.903	1.021	0.95	1.156	0.983	1.277	1.088	1.147	1.052
Q9P940-114	Q9P940	114	K	Triosephosphate isomerase	TPI1	1	8.35225e-08	124.12	TK(1)FALDTGVK	3	-2.7049	3	1.032	0.908	0.985	1.02	1.055	0.986	1.021	0.893	0.956
Q9P975-29	Q9P975	29	K	Eukaryotic translation initiation factor 4E	TIF45	1	0.0181863	42.317	EEFNAK(1)HPLNSR	3	0.048718	1
Q9URB4-326	Q9URB4	326	K	Fructose-bisphosphate aldolase	FBA1	0.998685	2.91777e-11	107.5	APVGNPEGADK(0.001)PNK(0.999)K	3	-1.4887	2	1.05	1.113	0.872	1.063	0.931	1.009	0.885	1.074	0.831
Q9URB4-16	Q9URB4	16	K	Fructose-bisphosphate aldolase	FBA1	1	0.000502663	88.021	SGVIYGK(1)DVK	2	1.4714	4	0.99	1.132	0.856	0.991	1.064	0.999	1.074	1.16	0.864
Q9URB4-340	Q9URB4	340	K	Fructose-bisphosphate aldolase	FBA1	1	0.0147577	73.499	EGEK(1)TMSK	2	0.70157	1
Q9URB4-307	Q9URB4	307	K	Fructose-bisphosphate aldolase	FBA1	1	7.56521e-10	119.25	DYVTNK(1)IEYLK	3	-2.4832	2	1.029	1.058	0.864	1.101	0.969	1.067	0.94	1.042	0.841
Q9URB4-19	Q9URB4	19	K	Fructose-bisphosphate aldolase	FBA1	1	0.00041602	82.069	DVK(1)DLFDYAQEK	3	-0.13407	1	0.993	1.034	0.946	0.912	1.136	0.916	1.143	1.057	0.953
Q9URB4-113	Q9URB4	113	K	Fructose-bisphosphate aldolase	FBA1	1	2.29181e-19	101.92	AIAPTYGIPVVLHTDHCAK(1)K	4	-0.14954	1	0.884	1.251	0.917	0.946	1.052	1.067	1.189	1.435	1.037
Q9UVJ4-152	Q9UVJ4	152	K	60S ribosomal protein L10a	RPL10A	1	4.5012e-05	114.86	VTDVK(1)STIK	2	1.0343	3	1.317	1.468	1.078	0.657	0.565	0.498	0.429	1.131	0.819
Q9UVJ4-133	Q9UVJ4	133	K	60S ribosomal protein L10a	RPL10A	1	2.95022e-11	89.374	AGK(1)FPTPVSHNDDLYSK	3	-1.5392	1	0.965	1.053	1.018	0.977	1.005	1.011	1.041	1.106	1.055
Q9UVL1-88	Q9UVL1	88	K	Non-histone chromosomal protein 6	NHP6	1	0.00863861	74.841	EKAEYAK(1)K	3	-0.68564	1	1.097	0.927	0.862	1.13	0.985	1.028	0.897	0.857	0.785
Q9UW25-421	Q9UW25	421	K	Oxysterol-binding protein-like protein OBPa	OBPA	1	0.0054327	58.172	HDEK(1)FEIPAFK	3	-0.22564	1	0.904	0.983	1.03	1.005	1.087	1.11	1.202	1.104	1.14
Q9Y7F0-13	Q9Y7F0	13	K	Peroxiredoxin TSA1-A	TSA1	1	1.32969e-23	145.6	APVVQQPAPSFK(1)K	2	-0.023762	4	1.068	0.959	0.878	1.051	1.05	0.982	0.982	0.91	0.822
Q9Y7F0-193	Q9Y7F0	193	K	Peroxiredoxin TSA1-A	TSA1	1	0.00164949	101.65	EYFNK(1)VNK	2	0.27949	4	1.185	1.006	0.77	1.086	0.967	0.915	0.815	0.862	0.649

## Sheet: 2-Biological repetition b
ID	Protein accession	Position	Amino acid	Protein description	Gene name	Localization probability	PEP	Score	Modified sequence	Charge	Mass error [ppm]	MS/MS Count	Ca1-b	Ca14-b	Ca17-b	Ca2-b	Ca8-b	Ca2-b/Ca1-b Ratio	Ca8-b/Ca1-b Ratio	Ca14-b/Ca1-b Ratio	Ca17-b/Ca1-b Ratio
A0A1D8PC56-229	A0A1D8PC56	229	K	Uncharacterized protein	orf19.6082	1	4.80661e-09	96.745	LDVTK(1)EELVK	2	-1.1173	1
A0A1D8PCC8-190	A0A1D8PCC8	190	K	Rrs1p	RRS1	1	0.0213353	69.812	K(1)NELQHK	2	-0.40451	1	0.716	0.687	1.06	1.039	1.473	1.449	2.057	0.969	1.479
A0A1D8PCD8-300	A0A1D8PCD8	300	K	Trans-2-enoyl-CoA reductase (NADPH)	orf19.3293	1	0.00223204	88.495	SFGDDYK(1)K	2	0.45096	1
A0A1D8PCG3-10	A0A1D8PCG3	10	K	Trm2p	TRM2	1	1.34863e-32	142.91	K(1)RPIEDQCDGNSSK	3	0.78225	1	0.942	0.687	1.679	0.914	0.766	0.97	0.814	0.737	1.781
A0A1D8PCI5-379	A0A1D8PCI5	379	K	Arginine--tRNA ligase	orf19.3341	1	0.00416588	82.417	YETYK(1)FDK	2	0.050619	1	0.874	1.165	1.008	0.936	1.051	1.071	1.202	1.344	1.153
A0A1D8PCJ9-155	A0A1D8PCJ9	155	K	Arp8p	ARP8	1	0.014887	52.391	HK(1)PGPTAGK(1)R	3	0.24233	1
A0A1D8PCJ9-162	A0A1D8PCJ9	162	K	Arp8p	ARP8	1	0.014887	52.391	HK(1)PGPTAGK(1)R	3	0.24233	1
A0A1D8PCL4-171	A0A1D8PCL4	171	K	Uncharacterized protein	orf19.4532	1	0.00117983	81.525	DISPK(1)FTDK	2	-1.0061	1	1.051	1.109	0.875	0.888	1.114	0.845	1.06	1.064	0.832
A0A1D8PCP2-392	A0A1D8PCP2	392	K	Uncharacterized protein	orf19.3666	1	0.0261027	66.299	LNNEK(1)FK	2	0.2709	1
A0A1D8PCQ3-225	A0A1D8PCQ3	225	K	Eukaryotic translation initiation factor 2A	orf19.2930	1	0.00374221	85.676	NFFK(1)AEK	2	-0.52901	1	0.958	1.132	0.857	0.959	1.125	1.002	1.175	1.193	0.894
A0A1D8PCQ5-84	A0A1D8PCQ5	84	K	Ribosomal 60S subunit protein L26B	orf19.3690.2	1	9.60266e-06	96.342	FAIQVDK(1)LQK	2	2.4357	2
A0A1D8PCQ5-17	A0A1D8PCQ5	17	K	Ribosomal 60S subunit protein L26B	orf19.3690.2	1	3.19365e-09	104.41	K(1)AYFTASSVER	2	0.25097	2	0.909	1.126	1.124	0.799	1.086	0.879	1.195	1.25	1.234
A0A1D8PCQ5-113	A0A1D8PCQ5	113	K	Ribosomal 60S subunit protein L26B	orf19.3690.2	1	0.00328507	72.23	LHLDK(1)DRK	4	-0.09154	1	0.591	0.414	1.178	1.276	1.465	2.161	2.483	0.707	1.992
A0A1D8PCV3-14	A0A1D8PCV3	14	K	mRNA splicing protein	orf19.2980	1	0.00267575	65.043	K(1)SDSFNEFNTK	2	1.8476	1	0.989	0.804	0.852	1.008	1.341	1.019	1.357	0.821	0.86
A0A1D8PCV7-1009	A0A1D8PCV7	1009	K	L-aminoadipate-semialdehyde dehydrogenase	LYS2	1	0.00333415	86.67	NK(1)NLDIK	2	1.2407	1	1.05	1.007	0.879	1.039	1.039	0.99	0.99	0.968	0.836
A0A1D8PCV7-923	A0A1D8PCV7	923	K	L-aminoadipate-semialdehyde dehydrogenase	LYS2	1	0.0197613	70.256	EVEK(1)VIK	2	1.418	1
A0A1D8PCW6-25	A0A1D8PCW6	25	K	Ribosomal 40S subunit protein S16A	RPS16A	1	0.023407	67.981	AGK(1)GLIK	2	1.2447	1	0.939	1.097	1.06	1.036	0.889	1.104	0.947	1.179	1.129
A0A1D8PCW6-101	A0A1D8PCW6	101	K	Ribosomal 40S subunit protein S16A	RPS16A	1	1.92919e-12	119.25	YVDEASK(1)NELK	2	-0.093648	4	0.922	0.963	0.97	1.01	1.143	1.094	1.24	1.054	1.05
A0A1D8PCW6-105	A0A1D8PCW6	105	K	Ribosomal 40S subunit protein S16A	RPS16A	0.999995	1.40179e-06	89.301	YVDEASKNELK(1)K	4	-2.1565	3	0.932	0.901	0.964	1.06	1.142	1.138	1.227	0.976	1.033
A0A1D8PCX8-175	A0A1D8PCX8	175	K	60S ribosomal protein L6	RPL6	1	0.000219309	75.819	NGDRPHLLK(1)F	2	-1.4866	4	0.722	0.842	1.139	1.02	1.27	1.41	1.758	1.174	1.574
A0A1D8PCX8-115	A0A1D8PCX8	115	K	60S ribosomal protein L6	RPL6	1	2.51174e-37	165.86	K(1)SEAEFFNESQPK	3	0.82611	4	0.917	1.108	0.9	0.96	1.143	1.047	1.248	1.22	0.98
A0A1D8PCY4-352	A0A1D8PCY4	352	K	Ecm33p	ECM33	1	0.00333617	68.515	GDK(1)FQCEDR	2	-0.41239	1
A0A1D8PCY4-329	A0A1D8PCY4	329	K	Ecm33p	ECM33	1	8.93533e-11	103.76	VSGGFILK(1)TDGK	2	-0.75913	1	0.986	1.091	0.88	0.909	1.167	0.921	1.184	1.117	0.891
A0A1D8PCY5-344	A0A1D8PCY5	344	K	Septin	CDC12	1	0.014696	66.19	K(1)FFTEQVK	2	-3.1361	1
A0A1D8PCZ6-1306	A0A1D8PCZ6	1306	K	Chromatin-remodeling ATPase	orf19.3035	1	3.54772e-12	97.797	SSASASPALGHAK(1)FK	3	-0.0081335	1
A0A1D8PD05-217	A0A1D8PD05	217	K	Medium-chain fatty acid ethyl ester synthase/esterase	EHT1	1	1.66418e-05	105.98	EVLQDFK(1)K	2	2.2216	1	1.187	1.056	0.674	1.092	1.006	0.92	0.848	0.898	0.567
A0A1D8PD50-95	A0A1D8PD50	95	K	Phosphatidylinositol transporter	PDR16	1	4.95116e-05	77.744	IAISEETHK(1)HK	4	1.328	1
A0A1D8PD78-337	A0A1D8PD78	337	K	Ifd6p	IFD6	1	6.32802e-18	118.51	YLDEPYHAK(1)DLAK	3	1.2325	1	0.194	1.303	1.622	0.268	1.716	1.38	8.853	6.777	8.354
A0A1D8PD78-248	A0A1D8PD78	248	K	Ifd6p	IFD6	1	0.000611842	97.813	TQK(1)FFENK	3	0.16922	7	0.149	1.4	1.649	0.372	1.534	2.504	10.343	9.522	11.101
A0A1D8PD78-341	A0A1D8PD78	341	K	Ifd6p	IFD6	1	0.0119835	75.109	DLAK(1)EVN	2	-1.8394	2	0.675	1.306	1.184	0.715	1.187	1.06	1.759	1.952	1.752
A0A1D8PD97-56	A0A1D8PD97	56	K	Uncharacterized protein	orf19.5201.1	1	2.54024e-14	107.06	KHEAAQLK(1)K	3	-0.97505	2
A0A1D8PD97-49	A0A1D8PD97	49	K	Uncharacterized protein	orf19.5201.1	1	9.81911e-09	119.68	K(1)HEAAQLK	2	0.14279	4	0.9	1.188	1.178	0.639	1.161	0.709	1.289	1.331	1.306
A0A1D8PD97-80	A0A1D8PD97	80	K	Uncharacterized protein	orf19.5201.1	1	1.95463e-14	129.89	ELDDHK(1)NSK	2	-0.53864	2	0.795	1.238	1.292	0.599	1.149	0.754	1.446	1.572	1.624
A0A1D8PD97-48	A0A1D8PD97	48	K	Uncharacterized protein	orf19.5201.1	1	2.18515e-06	110.84	AQENVYIK(1)K	3	0.93794	5	0.963	1.299	1.101	0.697	1.012	0.724	1.053	1.362	1.143
A0A1D8PDC4-156	A0A1D8PDC4	156	K	ATP synthase subunit alpha	ATP1	1	2.25425e-05	58.079	VVDGLGNPIDGK(1)GPIK	3	2.0509	1
A0A1D8PDC4-529	A0A1D8PDC4	529	K	ATP synthase subunit alpha	ATP1	1	1.04096e-05	98.902	GELSK(1)DELEK	2	1.3146	1
A0A1D8PDC7-275	A0A1D8PDC7	275	K	Uncharacterized protein	orf19.6853	1	0.0210252	46.88	INPNEDVLK(1)ER	3	0.93848	1
A0A1D8PDC7-55	A0A1D8PDC7	55	K	Uncharacterized protein	orf19.6853	1	0.0015294	91.069	ATEFK(1)NK	2	2.0345	1	0.978	1.285	1.113	0.699	0.996	0.715	1.02	1.326	1.137
A0A1D8PDE3-917	A0A1D8PDE3	917	K	Coatomer subunit gamma	SEC21	1	0.00214183	88.495	IVAK(1)VEAK	2	-0.23083	1	0.982	1.04	0.976	0.917	1.111	0.933	1.132	1.069	0.991
A0A1D8PDE8-11	A0A1D8PDE8	11	K	Obg-like ATPase 1	YBN5	1	6.29425e-09	103.43	GVVEK(1)PVLLGR	2	0.10286	1
A0A1D8PDE8-191	A0A1D8PDE8	191	K	Obg-like ATPase 1	YBN5	1	0.00202939	89.08	EEAEFVK(1)K	2	-0.015366	1
A0A1D8PDJ0-192	A0A1D8PDJ0	192	K	Uncharacterized protein	orf19.419	1	1.93722e-21	139.46	TGLK(1)SILTDHTK	3	0.084446	1	0.972	1.206	1.476	0.685	0.724	0.705	0.744	1.253	1.517
A0A1D8PDK1-212	A0A1D8PDK1	212	K	Uncharacterized protein	orf19.411	1	0.0147346	53.124	SLEESK(1)SILR	2	2.591	1	0.961	1.106	0.956	0.881	1.132	0.917	1.178	1.161	0.994
A0A1D8PDK6-116	A0A1D8PDK6	116	K	6,7-dimethyl-8-ribityllumazine synthase	RIB4	1	0.000974804	95.741	LFVEK(1)QK	2	0.13785	1	0.912	1.106	0.845	0.941	1.226	1.032	1.345	1.223	0.925
A0A1D8PDK7-881	A0A1D8PDK7	881	K	Uncharacterized protein	orf19.2485	1	0.0120891	75.043	DVK(1)NLVK	2	1.2118	1
A0A1D8PDK7-506	A0A1D8PDK7	506	K	Uncharacterized protein	orf19.2485	1	0.00553889	78.342	SQLLK(1)NTK	2	-2.2559	1
A0A1D8PDL6-119	A0A1D8PDL6	119	K	Ribosomal 60S subunit protein L7A	orf19.2478.1	1	6.23676e-05	79.492	LTK(1)ATSELIK	2	0.14477	1	1.306	1.558	0.639	0.846	0.74	0.648	0.567	1.204	0.489
A0A1D8PDL6-216	A0A1D8PDL6	216	K	Ribosomal 60S subunit protein L7A	orf19.2478.1	1	1.72586e-119	232.78	K(1)FQHFIQGGDTGNR	2	-0.95644	2	0.85	1.117	1.029	0.882	1.158	1.039	1.364	1.327	1.211
A0A1D8PDL6-153	A0A1D8PDL6	153	K	Ribosomal 60S subunit protein L7A	orf19.2478.1	1	0.000661247	98.418	GFGK(1)VNK	2	-0.65501	2	1.023	1.113	0.897	0.964	1.032	0.942	1.009	1.098	0.875
A0A1D8PDM9-500	A0A1D8PDM9	500	K	Carboxypeptidase	PRC3	1	0.000262261	90.906	AAGEVK(1)NHK	3	0.49887	1	0.946	1.346	1.306	0.653	0.83	0.691	0.878	1.437	1.381
A0A1D8PDU9-1544	A0A1D8PDU9	1544	K	Glutamate synthase (NADH)	GLT1	1	0.000621924	97.965	VLPNDYK(1)K	2	2.8267	1
A0A1D8PDU9-755	A0A1D8PDU9	755	K	Glutamate synthase (NADH)	GLT1	1	1.1445e-32	145.43	HQGLLK(1)NESLTEEK	3	0.9121	1	1	1.028	0.995	0.948	1.05	0.948	1.051	1.038	0.994
A0A1D8PDZ1-70	A0A1D8PDZ1	70	K	Ribosomal 60S subunit protein L34B	orf19.6220.4	1	0.000767589	93.429	THK(1)TVQR	3	2.1277	1
A0A1D8PDZ1-29	A0A1D8PDZ1	29	K	Ribosomal 60S subunit protein L34B	orf19.6220.4	1	0.000640721	67.997	TPGGK(1)LVAQHVK	3	0.82414	1
A0A1D8PDZ3-85	A0A1D8PDZ3	85	K	Uncharacterized protein	orf19.6198.1	1	0.00223266	89.355	EANK(1)FIK	2	-0.71904	1	0.983	1.177	0.911	0.919	1.05	0.935	1.069	1.208	0.926
A0A1D8PE45-197	A0A1D8PE45	197	K	Nicotinate-nucleotide pyrophosphorylase [carboxylating]	orf19.5054	1	3.1785e-05	89.301	AK(1)SVCGFAVK	2	1.6225	1	1.063	1.055	0.896	0.938	1.075	0.882	1.012	1.001	0.842
A0A1D8PE62-117	A0A1D8PE62	117	K	DNA polymerase alpha subunit B	orf19.2796	1	2.48238e-06	102.87	K(1)FEDNTPEFK	2	-0.26853	1	0.891	0.86	0.817	1.077	1.347	1.209	1.512	0.973	0.916
A0A1D8PE62-79	A0A1D8PE62	79	K	DNA polymerase alpha subunit B	orf19.2796	1	8.12889e-05	70.942	LAK(1)NSTPVSK	3	0.35891	1
A0A1D8PEA2-170	A0A1D8PEA2	170	K	Dolichyl-phosphate beta-D-mannosyltransferase	DPM1	1	0.00867833	73.887	LYK(1)TDVLR	2	0.89329	2	1.521	1.679	0.577	0.994	0.318	0.654	0.21	1.114	0.379
A0A1D8PEC5-878	A0A1D8PEC5	878	K	Med15p	MED15	1	1.69569e-09	106.79	ASQK(1)SVAK(1)TNK	3	-2.8865	1	1.249	0.918	1.02	0.9	0.93	0.721	0.745	0.741	0.817
A0A1D8PEC5-882	A0A1D8PEC5	882	K	Med15p	MED15	1	1.69569e-09	106.79	ASQK(1)SVAK(1)TNK	3	-2.8865	1	1.249	0.918	1.02	0.9	0.93	0.721	0.745	0.741	0.817
A0A1D8PED5-251	A0A1D8PED5	251	K	Ymc2p	YMC2	1	0.00112572	71.879	DSK(1)FGGSSLK	2	-0.8817	1
A0A1D8PEE1-151	A0A1D8PEE1	151	K	Uncharacterized protein	orf19.4728	1	1.79085e-06	90.412	YSDGNDK(1)FISR	2	0.87212	1	0.919	1.014	0.93	0.891	1.272	0.969	1.386	1.113	1.011
A0A1D8PEE1-361	A0A1D8PEE1	361	K	Uncharacterized protein	orf19.4728	1	0.00040128	76.326	SDK(1)TINSEER	2	-0.026631	1
A0A1D8PEE1-167	A0A1D8PEE1	167	K	Uncharacterized protein	orf19.4728	1	1.54102e-05	84.753	K(1)SSDPTSNYDAK	2	0.95902	1	1.091	0.918	1.091	0.847	1.074	0.776	0.985	0.849	0.999
A0A1D8PEE2-138	A0A1D8PEE2	138	K	Succinate dehydrogenase assembly factor 2, mitochondrial	orf19.4727	1	3.19735e-06	86.463	IANNDEK(1)VIMR	3	0.98051	1
A0A1D8PEE2-79	A0A1D8PEE2	79	K	Succinate dehydrogenase assembly factor 2, mitochondrial	orf19.4727	1	0.00778023	77.732	FADK(1)YLK	2	1.3007	1
A0A1D8PEF5-168	A0A1D8PEF5	168	K	Uncharacterized protein	orf19.4721	1	1.34617e-08	97.797	TK(1)SSVSDSESDR	2	-0.12436	1	0.85	1.426	1.199	0.863	0.73	1.016	0.858	1.692	1.409
A0A1D8PEG2-349	A0A1D8PEG2	349	K	Glucose-6-phosphate 1-dehydrogenase	ZWF1	1	0.00634789	61.48	ALDESK(1)VEIR	2	-2.4447	1
A0A1D8PEG2-139	A0A1D8PEG2	139	K	Glucose-6-phosphate 1-dehydrogenase	ZWF1	1	0.00184341	67.93	K(1)NVYPPEESK	2	-1.0352	1
A0A1D8PEG2-157	A0A1D8PEG2	157	K	Glucose-6-phosphate 1-dehydrogenase	ZWF1	1	0.000367943	92.428	IIIEK(1)PFGR	2	-2.0012	1	1.333	1.088	0.907	0.953	0.751	0.715	0.564	0.824	0.68
A0A1D8PEH3-640	A0A1D8PEH3	640	K	Stress-responsive transcriptional activator	MSN4	1	6.02694e-23	119.46	SHSK(1)SASTNNTTTATK	3	1.18	1	1.495	1.032	1.466	0.599	0.465	0.401	0.311	0.697	0.979
A0A1D8PEH3-652	A0A1D8PEH3	652	K	Stress-responsive transcriptional activator	MSN4	1	1.19286e-16	112.63	SASTNNTTTATK(1)NER	3	1.5121	2	1.629	1.229	1.021	0.792	0.391	0.486	0.241	0.762	0.627
A0A1D8PEI2-439	A0A1D8PEI2	439	K	Dihydroxyacetone kinase	DAK2	1	0.00192717	75.819	ALK(1)EDDDFK	2	0.42033	1	1.15	1.131	0.774	0.825	1.167	0.718	1.016	0.993	0.673
A0A1D8PEI2-126	A0A1D8PEI2	126	K	Dihydroxyacetone kinase	DAK2	1	0.0256718	66.568	AK(1)SEGYK	2	0.23589	1	1.145	1.05	0.831	0.836	1.175	0.73	1.027	0.926	0.724
A0A1D8PEI6-410	A0A1D8PEI6	410	K	Bifunctional acetylglutamate kinase/N-acetyl-gamma-glutamyl-phosphate reductase	ARG5,6	1	0.00508411	79.659	LDK(1)FLSSK	2	0.55904	1	0.872	1.258	0.96	0.856	1.107	0.981	1.27	1.456	1.1
A0A1D8PEI7-573	A0A1D8PEI7	573	K	Lys143p	LYS143	1	0.0273319	46.462	HSK(1)VFIFCK	3	4.1327	1	0.934	0.738	0.877	1.198	1.224	1.284	1.312	0.797	0.939
A0A1D8PEJ8-299	A0A1D8PEJ8	299	K	Grp1p	GRP1	1	0.000969537	69.229	GNPGTEAEEFK(1)K	3	1.7173	1
A0A1D8PEL1-253	A0A1D8PEL1	253	K	Mevalonate kinase	ERG12	1	4.30684e-05	70.451	VPK(1)STADLVAGVGR	2	0.57749	1	1.009	1.289	0.811	1.043	0.886	1.033	0.878	1.289	0.803
A0A1D8PEM5-327	A0A1D8PEM5	327	K	Isocitrate dehydrogenase [NAD] subunit, mitochondrial	IDH1	1	0.00733948	43.03	HLGLNDHADK(1)ISK	4	0.03458	1
A0A1D8PEM5-90	A0A1D8PEM5	90	K	Isocitrate dehydrogenase [NAD] subunit, mitochondrial	IDH1	1	2.90851e-09	97.69	SHGVDEAVESLK(1)R	3	-2.0543	1	1.051	1.14	0.902	0.923	1.02	0.878	0.971	1.094	0.857
A0A1D8PEM5-298	A0A1D8PEM5	298	K	Isocitrate dehydrogenase [NAD] subunit, mitochondrial	IDH1	1	0.00728851	58.433	HVGLDIK(1)GK	3	1.8902	1	0.677	0.888	1.283	0.903	1.257	1.335	1.858	1.324	1.896
A0A1D8PEN1-178	A0A1D8PEN1	178	K	Bifunctional protein farnesyltransferase/protein geranylgeranyltransferase	RAM2	1	9.21839e-05	57.288	VIDTDLK(1)NNSAWSHR	3	2.0827	1
A0A1D8PEV4-24	A0A1D8PEV4	24	K	Ribosomal 60S subunit protein L42A	RPL42	1	9.01019e-08	112.83	HTQHK(1)VTQYK	3	2.2477	1	0.662	0.733	1.205	0.921	1.469	1.391	2.22	1.118	1.817
A0A1D8PEV4-97	A0A1D8PEV4	97	K	Ribosomal 60S subunit protein L42A	RPL42	1	0.00165615	77.662	HFELGGDK(1)K	3	-0.83036	1
A0A1D8PEV4-89	A0A1D8PEV4	89	K	Ribosomal 60S subunit protein L42A	RPL42	1	0.00026808	73.435	CK(1)HFELGGDKK	4	-0.93416	1
A0A1D8PEV4-78	A0A1D8PEV4	78	K	Ribosomal 60S subunit protein L42A	RPL42	1	1.82772e-09	116.55	LECVVCK(1)TK	2	-1.0614	1	1.046	1.086	1.041	0.883	0.979	0.844	0.937	1.048	0.995
A0A1D8PEV9-42	A0A1D8PEV9	42	K	Mitochondrial 37S ribosomal protein MRPS5	orf19.989	1	3.43688e-41	178.95	INK(1)HTEFLSK	3	1.2237	3	0.848	1.234	1.249	0.643	1.096	0.759	1.294	1.469	1.473
A0A1D8PEY9-14	A0A1D8PEY9	14	K	Ribosomal 40S subunit protein S17B	RPS17B	1	0.0189077	63.624	ASK(1)VLIER	2	1.2845	1	0.779	1.211	1.159	0.751	1.157	0.964	1.487	1.569	1.487
A0A1D8PEZ0-6	A0A1D8PEZ0	6	K	Asr1p	ASR1	1	1.64086e-07	81.296	GLTDK(1)LK	2	-0.22271	1
A0A1D8PEZ0-49	A0A1D8PEZ0	49	K	Asr1p	ASR1	1	0.00238713	73.435	AGK(1)TADSAK	2	2.8498	1	1.254	2.358	0.742	0.417	0.439	0.332	0.351	1.899	0.591
A0A1D8PEZ0-347	A0A1D8PEZ0	347	K	Asr1p	ASR1	1	0.000565227	72.705	FK(1)TGVDHLDAK	2	1.8936	2	1.733	1.383	0.807	0.577	0.6	0.333	0.347	0.806	0.465
A0A1D8PEZ0-380	A0A1D8PEZ0	380	K	Asr1p	ASR1	1	0.00741172	78.149	GYNDAK(1)K	2	1.1442	1
A0A1D8PEZ0-41	A0A1D8PEZ0	41	K	Asr1p	ASR1	1	0.000311324	62.055	DGQTGTDLAQDK(1)YK	2	-0.76843	1
A0A1D8PF08-46	A0A1D8PF08	46	K	Ribosomal 60S subunit protein L2A	RPL2	1	3.88487e-13	105.65	GVVK(1)QIIHDPGR	2	1.2472	3	0.978	1.142	0.95	0.846	1.127	0.864	1.154	1.179	0.97
A0A1D8PF08-177	A0A1D8PF08	177	K	Ribosomal 60S subunit protein L2A	RPL2	1	0.0285902	65.224	IDK(1)PLLK	2	3.377	1	1.069	0.994	0.891	0.926	1.142	0.866	1.068	0.939	0.833
A0A1D8PF11-15	A0A1D8PF11	15	K	Rpl82p	RPL82	1	8.9937e-08	93.345	VAPAPLATK(1)SK	2	1.603	2	0.764	1.749	0.922	0.793	0.881	1.038	1.153	2.309	1.205
A0A1D8PF42-294	A0A1D8PF42	294	K	Uncharacterized protein	orf19.2296	1	2.29284e-06	89.507	TK(1)AEYHDLSNLK	3	0.91011	1	1.51	1.12	0.876	0.838	0.702	0.555	0.465	0.749	0.579
A0A1D8PF42-1587	A0A1D8PF42	1587	K	Uncharacterized protein	orf19.2296	1	0.000778277	86.911	SQLDSDLK(1)K	2	1.1063	1	1.592	1.036	0.909	0.818	0.687	0.514	0.432	0.657	0.57
A0A1D8PF42-1144	A0A1D8PF42	1144	K	Uncharacterized protein	orf19.2296	0.996683	0.0153373	59.931	VDDK(0.997)ELK(0.003)R	3	-2.2	1	1.441	1.04	0.954	0.861	0.742	0.598	0.515	0.729	0.662
A0A1D8PF42-1293	A0A1D8PF42	1293	K	Uncharacterized protein	orf19.2296	0.999595	0.0280916	51.436	VDKDQLK(1)K	3	1.9629	1
A0A1D8PF42-943	A0A1D8PF42	943	K	Uncharacterized protein	orf19.2296	1	0.00939639	55.314	LPQHK(1)VDDK	3	0.40107	1	1.28	1.111	1	0.873	0.776	0.682	0.607	0.876	0.78
A0A1D8PF45-32	A0A1D8PF45	32	K	Ribosomal protein L37	RPL37B	1	9.31167e-11	103.76	K(1)TCSSCGYPAAK	2	1.1556	2	0.885	1.128	1.112	0.793	1.127	0.896	1.275	1.287	1.255
A0A1D8PF50-13	A0A1D8PF50	13	K	18S rRNA pseudouridine methyltransferase	NEP1	1	0.00700227	61.11	K(1)NETTQSDSK	2	1.2176	1	0.952	0.964	1.077	0.668	1.38	0.702	1.451	1.023	1.13
A0A1D8PF56-98	A0A1D8PF56	98	K	H/ACA ribonucleoprotein complex subunit	GAR1	1	0.000285047	76.759	EGDK(1)FYIGPDK	2	-1.7382	1	1.018	1.032	1.009	0.989	0.97	0.971	0.952	1.023	0.991
A0A1D8PF57-38	A0A1D8PF57	38	K	60S ribosomal protein L29	RPL29	1	0.00844446	77.318	GVDAK(1)FK	3	0.83818	2
A0A1D8PF57-33	A0A1D8PF57	33	K	60S ribosomal protein L29	RPL29	1	4.73615e-07	104.59	YPSLK(1)GVDAK	3	-2.0196	6	1.194	0.86	0.969	0.838	1.157	0.701	0.968	0.727	0.81
A0A1D8PF57-28	A0A1D8PF57	28	K	60S ribosomal protein L29	RPL29	1	0.0164589	60.019	TYK(1)YPSLK	3	1.8224	1	1.09	0.847	0.874	0.899	1.3	0.825	1.192	0.783	0.8
A0A1D8PF68-78	A0A1D8PF68	78	K	S-adenosylmethionine synthase	SAM2	1	0.00175026	52.599	DTIK(1)HIGYDDSEK	3	0.9838	1
A0A1D8PF68-279	A0A1D8PF68	279	K	S-adenosylmethionine synthase	SAM2	1	0.00374221	85.676	DFSK(1)VDR	2	0.90206	1	0.846	0.972	1.345	0.953	0.897	1.127	1.061	1.161	1.589
A0A1D8PF79-319	A0A1D8PF79	319	K	Glutamate decarboxylase	GAD1	1	0.0104415	57.401	DADLLPK(1)ELR	2	-1.8917	1	1.117	1.538	0.932	0.658	0.857	0.589	0.767	1.39	0.833
A0A1D8PF79-18	A0A1D8PF79	18	K	Glutamate decarboxylase	GAD1	1	0.000613386	98.048	LESQILK(1)K	2	-0.76953	1	1.455	1.373	0.849	0.658	0.755	0.452	0.519	0.951	0.582
A0A1D8PF90-715	A0A1D8PF90	715	K	Uncharacterized protein	orf19.5281	1	1.86255e-05	104.22	TK(1)VSALAK	2	2.2339	1	1.354	1.158	0.836	0.819	0.885	0.604	0.653	0.862	0.617
A0A1D8PF90-556	A0A1D8PF90	556	K	Uncharacterized protein	orf19.5281	1	0.0038399	83.862	K(1)VDEALNK	2	0.70856	1	1.15	1.017	0.904	0.968	0.982	0.842	0.854	0.892	0.785
A0A1D8PF90-1138	A0A1D8PF90	1138	K	Uncharacterized protein	orf19.5281	1	0.000588596	98.048	AAK(1)FINEK	2	0.76214	1	0.987	1.033	0.934	1.039	1.022	1.052	1.037	1.057	0.945
A0A1D8PF90-383	A0A1D8PF90	383	K	Uncharacterized protein	orf19.5281	1	0.0104533	76.064	VK(1)FIGDK	2	1.7983	1	1.022	1.061	0.863	0.993	1.083	0.972	1.059	1.048	0.843
A0A1D8PF90-1148	A0A1D8PF90	1148	K	Uncharacterized protein	orf19.5281	1	0.00986655	72.2	LDLAK(1)NSK	2	-1.3185	1
A0A1D8PFE1-11	A0A1D8PFE1	11	K	Csi2p	CSI2	1	0.000398091	99.973	ALQSK(1)SSK	2	1.4083	1
A0A1D8PFG4-27	A0A1D8PFG4	27	K	60S ribosomal protein L27	RPL27A	1	5.96957e-27	151.7	VVIVK(1)PHDEGTK	2	1.075	3	1.094	1.037	0.949	0.954	0.991	0.872	0.906	0.956	0.866
A0A1D8PFG4-121	A0A1D8PFG4	121	K	60S ribosomal protein L27	RPL27A	1	3.95173e-06	100.88	AFEEK(1)HQAGK	3	-1.0214	1	0.909	1.037	1.045	0.949	1.081	1.043	1.189	1.151	1.149
A0A1D8PFH2-22	A0A1D8PFH2	22	K	Ribosome biosynthesis protein	orf19.6355	1	1.9211e-10	115.29	STSHTAIK(1)TNK	3	-0.60758	1	1.026	0.9	1.513	1.484	0.035	1.446	0.035	0.886	1.473
A0A1D8PFM9-35	A0A1D8PFM9	35	K	Peptidylprolyl isomerase	orf19.4952.1	1	0.00368471	83.862	ILK(1)SVECK	2	1.2519	1	1.081	1.06	0.807	0.856	1.231	0.792	1.139	0.99	0.746
A0A1D8PFP3-983	A0A1D8PFP3	983	K	5'-3' exoribonuclease 1	KEM1	1	0.000835092	85.813	LTIEK(1)NEIK	2	0.88018	1
A0A1D8PFR4-329	A0A1D8PFR4	329	K	Actin	ACT1	1	0.00334222	68.484	VK(1)IIAPPER	2	3.2949	1
A0A1D8PFR4-114	A0A1D8PFR4	114	K	Actin	ACT1	1	7.38083e-09	63.869	VAPEEHPVLLTEAPMNPK(1)SNR	3	-1.5587	2	1.069	1.011	0.844	1.047	1.042	0.979	0.975	0.956	0.789
A0A1D8PFR4-62	A0A1D8PFR4	62	K	Actin	ACT1	1	0.0011991	66.989	DSYVGDEAQSK(1)R	3	1.3523	1
A0A1D8PFS4-472	A0A1D8PFS4	472	K	6-phosphogluconate dehydrogenase, decarboxylating	GND1	1	8.36149e-09	100.22	VLPGQENELLK(1)K	3	3.1582	2	1.283	1.115	0.713	0.926	1	0.722	0.779	0.877	0.555
A0A1D8PFS4-212	A0A1D8PFS4	212	K	6-phosphogluconate dehydrogenase, decarboxylating	GND1	1	0.00471525	74.464	VGK(1)FEDK	2	-1.9201	3	1.251	1.049	0.874	0.938	0.916	0.75	0.732	0.847	0.698
A0A1D8PFS4-321	A0A1D8PFS4	321	K	6-phosphogluconate dehydrogenase, decarboxylating	GND1	1	1.29275e-09	95.197	GPQVTGESPITDK(1)K	2	-0.2117	4	1.163	1.066	0.859	0.995	0.941	0.855	0.81	0.924	0.738
A0A1D8PFS4-41	A0A1D8PFS4	41	K	6-phosphogluconate dehydrogenase, decarboxylating	GND1	1	0.0250399	66.962	TTAK(1)VDR	2	1.7958	1	1.196	0.99	0.952	1.015	0.861	0.849	0.72	0.836	0.795
A0A1D8PFS4-121	A0A1D8PFS4	121	K	6-phosphogluconate dehydrogenase, decarboxylating	GND1	1	6.93096e-07	115.71	YEELAK(1)K	2	2.1597	4	0.837	0.87	0.992	1.126	1.163	1.345	1.39	1.049	1.184
A0A1D8PFT9-34	A0A1D8PFT9	34	K	Rab family GTPase	YPT52	1	0.0111705	53.08	FVK(1)NTFDDMR	2	1.6809	1	1.003	1.267	0.987	0.862	0.937	0.858	0.935	1.274	0.982
A0A1D8PFU8-9	A0A1D8PFU8	9	K	Uncharacterized protein	orf19.7215.3	1	2.59807e-06	89.43	SAK(1)SLQPLFDR	3	1.6857	1	0.774	1.128	1.072	0.87	1.194	1.123	1.543	1.47	1.383
A0A1D8PFV1-362	A0A1D8PFV1	362	K	Ribosomal 60S subunit protein L4B	RPL4B	1	0.00702097	63.076	GQFAEVLK(1)N	2	1.3735	1
A0A1D8PFV1-181	A0A1D8PFV1	181	K	Ribosomal 60S subunit protein L4B	RPL4B	1	0.00149301	91.318	DVVK(1)VIK	3	-3.006	3	0.943	1.01	0.894	0.954	1.218	1.012	1.291	1.081	0.947
A0A1D8PFV1-339	A0A1D8PFV1	339	K	Ribosomal 60S subunit protein L4B	RPL4B	1	0.00190174	66.393	AYAAEK(1)VGSAK	2	2.473	1
A0A1D8PFV1-344	A0A1D8PFV1	344	K	Ribosomal 60S subunit protein L4B	RPL4B	1	1.74539e-05	95.417	VGSAK(1)VEQAK	3	-0.23532	2	0.897	1.191	0.984	0.877	1.094	0.978	1.22	1.34	1.096
A0A1D8PFV1-113	A0A1D8PFV1	113	K	Ribosomal 60S subunit protein L4B	RPL4B	1	0.00102917	68.536	WNVK(1)VNHNEK	3	0.37168	1
A0A1D8PFV6-109	A0A1D8PFV6	109	K	Uncharacterized protein	orf19.7244	1	1.18603e-08	117.7	NVQDEAK(1)K	2	0.90508	1
A0A1D8PFZ8-156	A0A1D8PFZ8	156	K	Proteasome regulatory particle lid subunit	orf19.7264	1	0.000152469	99.174	GK(1)VVIDAFR	2	2.5228	1	0.938	0.964	0.879	1.031	1.196	1.099	1.276	1.038	0.936
A0A1D8PG16-21	A0A1D8PG16	21	K	Ribosomal 60S subunit protein L38	RPL38	1	0.0016874	77.062	SDIK(1)SAIVK	2	-0.5796	2	0.808	0.852	0.977	1.045	1.31	1.292	1.62	1.063	1.207
A0A1D8PG20-87	A0A1D8PG20	87	K	Bifunctional 2-aminoadipate transaminase/aromatic-amino-acid:2-oxoglutarate transaminase	ARO8	1	0.000444304	99.688	TTIEVFK(1)K	2	-0.89303	1	0.609	0.768	0.998	1.034	1.573	1.698	2.583	1.271	1.637
A0A1D8PG20-230	A0A1D8PG20	230	K	Bifunctional 2-aminoadipate transaminase/aromatic-amino-acid:2-oxoglutarate transaminase	ARO8	1	0.000102169	100.88	K(1)QIYDIACK	2	-0.96069	1	0.742	1.014	0.971	0.836	1.467	1.127	1.979	1.381	1.306
A0A1D8PG81-262	A0A1D8PG81	262	K	Hgt7p	HGT7	1	4.0788e-14	113.4	TNK(1)VSPEDPALYR	2	0.10719	1	0.958	1.162	0.913	1.045	0.948	1.091	0.99	1.226	0.952
A0A1D8PG88-348	A0A1D8PG88	348	K	Uncharacterized protein	orf19.2041	1	0.0146714	50.354	IGPSVAEPQLK(1)K	3	-0.9158	1
A0A1D8PG96-182	A0A1D8PG96	182	K	Hsp70 family ATPase	KAR2	1	1.36215e-07	113.22	SIAEDYLGK(1)K	3	1.1478	2	1.208	1.006	0.806	1.021	0.974	0.845	0.806	0.84	0.667
A0A1D8PG96-138	A0A1D8PG96	138	K	Hsp70 family ATPase	KAR2	1	6.49995e-07	113.66	HLPYK(1)IENK	3	3.029	1	1.136	1	0.824	1.047	1.005	0.921	0.885	0.889	0.725
A0A1D8PG96-539	A0A1D8PG96	539	K	Hsp70 family ATPase	KAR2	1	3.26723e-14	104.09	GTGK(1)SESITITNEK	3	-0.14056	1
A0A1D8PG96-133	A0A1D8PG96	133	K	Hsp70 family ATPase	KAR2	1	0.00847119	66.692	ELK(1)HLPYK	3	-0.73237	2	1.188	1.072	0.843	1.014	0.904	0.854	0.761	0.911	0.709
A0A1D8PGA6-114	A0A1D8PGA6	114	K	Proteasome regulatory particle lid subunit	orf19.1993	1	0.00350834	84.817	DFINDLK(1)R	2	0.52822	1	1.163	1.158	0.838	0.926	0.953	0.797	0.82	1.006	0.72
A0A1D8PGE6-358	A0A1D8PGE6	358	K	Hap42p	HAP42	1	0.000676215	87.789	AK(1)STTTTAR	2	-0.27821	2	1.599	0.855	0.924	1.001	0.625	0.626	0.391	0.54	0.577
A0A1D8PGF3-10	A0A1D8PGF3	10	K	Zcf6p (Fragment)	ZCF6	1	0.0100752	58.172	SQDQTPPVK(1)R	2	-1.4766	1	0.989	0.964	0.926	1.116	1.005	1.128	1.017	0.983	0.935
A0A1D8PGH7-172	A0A1D8PGH7	172	K	Ctf1p	CTF1	1	1.45488e-57	184.51	TATAATATK(1)SNTK	2	0.42091	1	0.87	0.612	1.933	0.821	0.75	0.944	0.862	0.71	2.219
A0A1D8PGK4-1255	A0A1D8PGK4	1255	K	SWI/SNF catalytic subunit	SNF2	1	2.49742e-23	153.95	VIQAGK(1)FDNK	2	-0.37336	3	1.203	1.136	0.792	0.883	1.029	0.733	0.855	0.953	0.658
A0A1D8PGK4-1153	A0A1D8PGK4	1153	K	SWI/SNF catalytic subunit	SNF2	1	3.66374e-13	103.13	LDGGTK(1)ADDRTDLLK	3	1.1193	2	1.178	1.028	0.937	0.883	1.005	0.75	0.853	0.881	0.795
A0A1D8PGL0-57	A0A1D8PGL0	57	K	Uncharacterized protein	orf19.1574	1	2.53234e-22	123.95	TPVSSTPDSSMALK(1)R	3	-1.3518	5	1.008	0.983	0.985	1.008	1.028	1	1.02	0.984	0.975
A0A1D8PGM1-104	A0A1D8PGM1	104	K	Uncharacterized protein	orf19.1576	1	0.0255132	50.354	NVSK(1)NISHLR	3	0.2531	2	1.162	1.152	0.753	1.023	0.94	0.881	0.81	1.001	0.647
A0A1D8PGM4-241	A0A1D8PGM4	241	K	U3 small nucleolar RNA-associated protein 22	UTP22	1	0.0124882	75.109	K(1)NNLPIK	2	0.6204	2	0.967	0.994	0.892	0.999	1.162	1.033	1.202	1.039	0.922
A0A1D8PGP5-124	A0A1D8PGP5	124	K	Uncharacterized protein	orf19.1588	1	0.00328036	78.939	QEPLK(1)HTK	3	-0.24697	1	0.875	1.182	1.283	0.757	0.954	0.865	1.09	1.363	1.465
A0A1D8PGR8-221	A0A1D8PGR8	221	K	Uncharacterized protein	orf19.5828	0.982608	3.6671e-05	78.864	K(0.017)SDSK(0.983)FSQPK	3	-0.1374	1
A0A1D8PGT1-50	A0A1D8PGT1	50	K	Putative carboxylic ester hydrolase	orf19.5782	1	0.000382077	74.611	ETTTSQTVK(1)HK	3	-1.4675	1	0.865	1.076	1.221	0.896	0.972	1.035	1.124	1.254	1.41
A0A1D8PGT3-1446	A0A1D8PGT3	1446	K	E3 ubiquitin-protein ligase	TOM1	1	0.0261156	60.91	K(1)EFDVATK	3	-2.4245	1	0.945	1.053	1.002	0.986	1.035	1.042	1.095	1.124	1.06
A0A1D8PGT3-382	A0A1D8PGT3	382	K	E3 ubiquitin-protein ligase	TOM1	1	1.4564e-09	119.53	ALECISFK(1)K	2	-2.4511	1	1.053	1.296	1.08	0.814	0.818	0.773	0.776	1.242	1.025
A0A1D8PGT5-263	A0A1D8PGT5	263	K	Aldehyde dehydrogenase (NAD(P)(+))	ALD5	1	0.00584644	64.103	LAAESNLK(1)K	2	1.3517	1	1.511	0.951	0.493	1.236	0.802	0.817	0.53	0.634	0.326
A0A1D8PGY0-97	A0A1D8PGY0	97	K	Ribosomal 60S subunit protein L21A	RPL21A	1	1.1171e-10	123.01	VEHVK(1)HSACR	3	-1.0829	5	0.505	0.685	1.203	1.087	1.488	2.152	2.947	1.369	2.379
A0A1D8PGY0-129	A0A1D8PGY0	129	K	Ribosomal 60S subunit protein L21A	RPL21A	1	0.00021195	77.541	ANGETVYLK(1)R	2	-1.5375	1	0.93	1.198	0.899	0.993	1.015	1.068	1.092	1.3	0.966
A0A1D8PGY8-37	A0A1D8PGY8	37	K	Ribosomal 40S subunit protein S9B	RPS9B	1	1.17408e-10	122.69	LAGEYGLK(1)NK	3	1.5391	3	0.956	1.099	0.798	1.042	1.126	1.089	1.178	1.16	0.834
A0A1D8PGY8-10	A0A1D8PGY8	10	K	Ribosomal 40S subunit protein S9B	RPS9B	1	4.27293e-22	142.89	TYSK(1)TYSVPK	3	0.44851	7	0.879	1.141	0.887	0.947	1.179	1.078	1.343	1.31	1.008
A0A1D8PH00-28	A0A1D8PH00	28	K	Asr3p	ASR3	1	0.000730699	69.864	LGDK(1)FFPISR	2	-1.1891	1
A0A1D8PH00-55	A0A1D8PH00	55	K	Asr3p	ASR3	1	0.00012457	63.682	VDANK(1)FPDVEPEQK	3	-0.53909	1	1.351	1.296	0.911	0.758	0.756	0.561	0.56	0.968	0.674
A0A1D8PH05-4	A0A1D8PH05	4	K	Uncharacterized protein	orf19.831	1	2.54643e-12	116.74	K(1)TLQAQAELAR	3	-0.26758	3	1.096	0.951	0.814	1.004	1.145	0.917	1.046	0.877	0.742
A0A1D8PH08-113	A0A1D8PH08	113	K	Cytochrome c oxidase subunit VI	COX6	1	0.00827113	74.464	TFEALK(1)FK	2	-2.0873	1	0.915	1.286	1.083	0.594	1.202	0.649	1.314	1.418	1.182
A0A1D8PH21-3	A0A1D8PH21	3	K	60S ribosomal protein L36	RPL39	1	1.03286e-09	112.44	AK(1)SGIAAGVNK	2	-0.15318	1	0.919	1.208	0.944	0.799	1.183	0.868	1.286	1.327	1.026
A0A1D8PH42-49	A0A1D8PH42	49	K	Branched-chain-amino-acid aminotransferase	BAT21	1	0.00300349	87.476	DK(1)LVFGK	2	-1.1487	1	0.564	1.228	1.238	0.63	1.406	1.118	2.494	2.197	2.192
A0A1D8PH52-165	A0A1D8PH52	165	K	Acetyl-CoA C-acetyltransferase	ERG10	1	0.00065525	43.764	LMGVAAEK(1)CAADHGFTR	3	1.1641	1
A0A1D8PH52-183	A0A1D8PH52	183	K	Acetyl-CoA C-acetyltransferase	ERG10	1	4.17959e-05	74.475	EQQDEFAIK(1)SYQK	3	-1.4704	2	0.906	1.337	0.973	0.832	1.015	0.919	1.121	1.489	1.072
A0A1D8PH72-387	A0A1D8PH72	387	K	Uncharacterized protein	orf19.4492	1	0.00577234	81.297	YGFGGK(1)K	3	0.64905	2	0.999	0.989	0.944	1.006	1.075	1.006	1.076	0.998	0.943
A0A1D8PH89-405	A0A1D8PH89	405	K	Uncharacterized protein	orf19.4127	1	1.03195e-08	85.554	GEQSGDLPFK(1)K	2	3.5299	2	0.921	0.984	0.991	0.95	1.169	1.032	1.27	1.079	1.075
A0A1D8PH91-340	A0A1D8PH91	340	K	Mitochondrial 37S ribosomal protein MRP51	orf19.185	1	6.82262e-10	99.069	YVPTK(1)TNFASSSER	2	2.1256	1	0.941	1.487	1	0.679	0.985	0.722	1.047	1.596	1.062
A0A1D8PH99-1415	A0A1D8PH99	1415	K	Uncharacterized protein	orf19.4123	1	0.0140383	56.936	K(1)SISSEDFK	2	1.9425	1
A0A1D8PHC9-197	A0A1D8PHC9	197	K	Aspartate transaminase	AAT1	1	6.8901e-11	125.54	NDLDYANLK(1)K	2	0.4548	3	0.962	1.314	1.086	0.679	1.036	0.706	1.077	1.379	1.128
A0A1D8PHC9-79	A0A1D8PHC9	79	K	Aspartate transaminase	AAT1	1	0.00175846	77.062	K(1)AEEILLGK	2	0.38333	1	0.934	1.335	1.042	0.741	1.02	0.793	1.093	1.443	1.115
A0A1D8PHC9-316	A0A1D8PHC9	316	K	Aspartate transaminase	AAT1	1	1.67211e-05	106.04	AVESQLK(1)K	3	0.50999	2	0.871	1.406	1.1	0.672	1.036	0.771	1.19	1.629	1.262
A0A1D8PHE0-235	A0A1D8PHE0	235	K	Mitochondrial 37S ribosomal protein MRPS35	orf19.3559	1	0.001936	67.385	LEPAEDTLK(1)K	2	0.9641	1
A0A1D8PHF5-37	A0A1D8PHF5	37	K	Ribosomal 60S subunit protein L31B	orf19.3572.3	1	5.70567e-09	91.812	K(1)FATLHMGTTDVR	3	-4.3428	4	0.838	0.941	0.981	0.997	1.251	1.191	1.495	1.133	1.169
A0A1D8PHF5-17	A0A1D8PHF5	17	K	Ribosomal 60S subunit protein L31B	orf19.3572.3	1	0.000324396	94.309	EYTINLHK(1)R	3	-0.49052	1
A0A1D8PHF8-32	A0A1D8PHF8	32	K	Wh11p	WH11	1	2.5689e-28	142.91	DK(1)VTDSLDSAAGK	2	0.86704	2	1.741	1.462	0.748	0.598	0.557	0.344	0.321	0.848	0.43
A0A1D8PHF8-30	A0A1D8PHF8	30	K	Wh11p	WH11	1	0.000835092	85.813	STPEQFK(1)DK	3	-0.88996	3	2.158	1.382	0.691	0.471	0.413	0.219	0.191	0.647	0.319
A0A1D8PHF8-12	A0A1D8PHF8	12	K	Wh11p	WH11	1	0.000382845	91.961	DIGDK(1)IESK	2	1.356	9	2.021	1.611	0.663	0.445	0.4	0.221	0.198	0.804	0.328
A0A1D8PHF9-50	A0A1D8PHF9	50	K	Uncharacterized protein	orf19.3583	1	0.0134843	74.173	ISK(1)LEAR	2	-2.551	1
A0A1D8PHG1-329	A0A1D8PHG1	329	K	Oxysterol-binding protein	orf19.6883	1	0.00712546	60.157	K(1)SDYNLIATEK	2	-1.7458	1	1.153	1.053	0.986	0.998	0.831	0.866	0.722	0.922	0.854
A0A1D8PHG1-288	A0A1D8PHG1	288	K	Oxysterol-binding protein	orf19.6883	1	4.74659e-15	91.401	GSSTPTSK(1)NDVFYDASK	3	1.4281	1	0.966	1.301	0.838	0.926	1.021	0.959	1.057	1.36	0.867
A0A1D8PHH4-42	A0A1D8PHH4	42	K	Ribosomal 60S subunit protein L33A	orf19.6882.1	1	0.000413741	99.815	DAK(1)FYLGK	2	1.0161	3	1.023	1.17	0.932	0.886	1.031	0.866	1.008	1.154	0.91
A0A1D8PHH4-12	A0A1D8PHH4	12	K	Ribosomal 60S subunit protein L33A	orf19.6882.1	1	0.0272928	52.482	GK(1)HISYQR	3	-0.14882	1
A0A1D8PHI0-868	A0A1D8PHI0	868	K	Replication factor C subunit 1	RFC1	1	0.00840904	74.269	VVPVGK(1)SK	3	1.2776	2
A0A1D8PHQ5-492	A0A1D8PHQ5	492	K	U4/U6-U5 snRNP complex subunit	orf19.1296	1	0.00108993	67.93	GAK(1)SNLNLSK	3	1.9939	1
A0A1D8PHR0-622	A0A1D8PHR0	622	K	Valine--tRNA ligase	VAS1	1	0.00165781	90.15	TEEEAFK(1)K	2	-2.0525	2	0.96	1.03	0.909	0.977	1.144	1.018	1.193	1.083	0.946
A0A1D8PHR0-1073	A0A1D8PHR0	1073	K	Valine--tRNA ligase	VAS1	0.799867	0.000809031	78.548	K(0.2)K(0.8)TDESISK	3	-0.016946	1	1.061	0.983	0.916	1.053	0.996	0.992	0.94	0.937	0.862
A0A1D8PHS1-78	A0A1D8PHS1	78	K	Uncharacterized protein	orf19.2237.1	1	0.00600324	80.165	SDK(1)FVNR	2	0.79593	1	0.942	0.908	0.986	0.932	1.244	0.99	1.322	0.972	1.045
A0A1D8PHT4-69	A0A1D8PHT4	69	K	Uncharacterized protein	orf19.2265	1	0.000570536	75.115	K(1)SLDFQAIQQK	3	2.8907	1	0.991	1.004	0.751	1.137	1.12	1.146	1.131	1.023	0.758
A0A1D8PHT8-778	A0A1D8PHT8	778	K	Uncharacterized protein	orf19.2266	1	2.88451e-10	124.81	K(1)RPIDYSDR	2	0.25661	2	1.115	0.853	1.191	0.935	0.912	0.837	0.818	0.771	1.066
A0A1D8PHU3-92	A0A1D8PHU3	92	K	Uncharacterized protein	orf19.2260	1	0.0015294	91.069	SAK(1)NVFK	2	0.75936	1	1.06	0.827	1.112	0.942	1.062	0.888	1.002	0.787	1.047
A0A1D8PHU6-200	A0A1D8PHU6	200	K	Putative phosphoric monoester hydrolase	orf19.2269	1	3.86791e-06	88.596	ETDLLFAK(1)HGK	3	-2.1922	1	0.932	0.94	0.984	1.055	1.092	1.132	1.172	1.018	1.054
A0A1D8PHW0-157	A0A1D8PHW0	157	K	Sedoheptulose-bisphosphatase	orf19.1889	1	0.00223266	89.355	FIEK(1)IQK	2	0.79301	1	1.232	1.348	0.678	1.012	0.782	0.822	0.634	1.104	0.55
A0A1D8PHW1-153	A0A1D8PHW1	153	K	Ribosomal 60S subunit protein L11B	RPL11	1	0.000495062	73.435	STIGNSHK(1)TNK	3	1.7775	1	0.733	0.908	1.016	1.053	1.288	1.437	1.758	1.25	1.385
A0A1D8PI15-93	A0A1D8PI15	93	K	Ribosomal 40S subunit protein S10A	RPS10	1	3.08309e-06	100.69	LK(1)NAPAERPR	2	0.23634	2	1.034	1.214	0.711	1.005	1.072	0.972	1.038	1.186	0.688
A0A1D8PI15-31	A0A1D8PI15	31	K	Ribosomal 40S subunit protein S10A	RPS10	1	3.27919e-21	126.26	DFNQPK(1)HDEIDTR	3	0.095658	5	0.769	0.794	1.067	1.069	1.284	1.39	1.671	1.042	1.386
A0A1D8PI17-3	A0A1D8PI17	3	K	Rnr22p	RNR22	1	1.9732e-13	106.32	SK(1)NTDNNKPSPK	4	0.89979	2	1.424	1.368	1.081	0.468	0.765	0.328	0.537	0.97	0.758
A0A1D8PI17-56	A0A1D8PI17	56	K	Rnr22p	RNR22	1	1.49986e-07	110.39	EFLAK(1)HVVNR	2	0.15872	2	1.042	1.35	1.011	0.73	0.942	0.702	0.905	1.309	0.97
A0A1D8PI34-30	A0A1D8PI34	30	K	Uncharacterized protein	orf19.2165	1	0.00119505	81.335	VDK(1)FNFGAR	2	-0.099022	1	1.382	1.11	0.894	0.873	0.783	0.631	0.567	0.81	0.646
A0A1D8PI71-102	A0A1D8PI71	102	K	Bifunctional farnesyl-diphosphate farnesyltransferase/squalene synthase	ERG9	1	0.0016874	77.062	EFDTK(1)LNTK	2	0.5215	1	0.97	1.233	1.036	0.871	0.939	0.899	0.969	1.283	1.068
A0A1D8PI86-246	A0A1D8PI86	246	K	Ribosome biosynthesis protein	orf19.2167	1	0.000162288	70.808	REELK(1)K(1)QQK(1)R	2	0.62206	6	1.21	0.908	1.039	1.009	0.841	0.833	0.695	0.757	0.858
A0A1D8PI86-250	A0A1D8PI86	250	K	Ribosome biosynthesis protein	orf19.2167	1	0.000162288	70.808	REELK(1)K(1)QQK(1)R	2	0.62206	6	1.21	0.908	1.039	1.009	0.841	0.833	0.695	0.757	0.858
A0A1D8PI86-224	A0A1D8PI86	224	K	Ribosome biosynthesis protein	orf19.2167	1	0.00195942	66.023	AIGSK(1)SNGALK	2	1.7404	1
A0A1D8PI86-247	A0A1D8PI86	247	K	Ribosome biosynthesis protein	orf19.2167	1	0.000162288	70.808	REELK(1)K(1)QQK(1)R	2	0.62206	6	1.21	0.908	1.039	1.009	0.841	0.833	0.695	0.757	0.858
A0A1D8PI96-305	A0A1D8PI96	305	K	Uncharacterized protein	orf19.3639	1	0.0094104	72.848	FANK(1)TDSK	3	-0.8693	2	1.104	1.085	1.035	0.879	0.932	0.797	0.844	0.991	0.936
A0A1D8PIB2-210	A0A1D8PIB2	210	K	Asparagine synthase (Glutamine-hydrolyzing) 2	ASN1	1	2.71355e-05	91.313	VPEQHVDFK(1)K	3	1.0376	3	0.802	1.118	0.915	0.924	1.272	1.151	1.587	1.407	1.14
A0A1D8PIB2-399	A0A1D8PIB2	399	K	Asparagine synthase (Glutamine-hydrolyzing) 2	ASN1	1	4.17729e-10	114.87	VK(1)NLHYADCLR	2	-1.4638	2	0.847	1.105	0.91	0.884	1.29	1.044	1.525	1.317	1.074
A0A1D8PIB2-570	A0A1D8PIB2	570	K	Asparagine synthase (Glutamine-hydrolyzing) 2	ASN1	1	6.47149e-13	123.79	YAATHDHK(1)VAQ	2	1.0879	5	0.698	1.059	1.003	0.877	1.391	1.256	1.994	1.53	1.436
A0A1D8PIB2-91	A0A1D8PIB2	91	K	Asparagine synthase (Glutamine-hydrolyzing) 2	ASN1	1	0.00219605	67.334	EQFPDYK(1)FK	3	1.8101	2	0.919	1.12	0.86	0.847	1.294	0.921	1.407	1.23	0.934
A0A1D8PIB2-396	A0A1D8PIB2	396	K	Asparagine synthase (Glutamine-hydrolyzing) 2	ASN1	1	4.05214e-21	147.2	EFHEECVK(1)R	2	-0.1858	2	0.831	0.987	1.036	0.81	1.366	0.976	1.647	1.199	1.247
A0A1D8PID4-60	A0A1D8PID4	60	K	Hydroxyacylglutathione hydrolase	GLO2	1	0.000143261	101.65	HK(1)TDFNLK	3	1.1354	1
A0A1D8PIF1-123	A0A1D8PIF1	123	K	Uncharacterized protein	orf19.200	1	8.67972e-21	121.99	AEK(1)FGDEQAANDAK	3	0.76662	1	0.981	0.967	0.915	1.102	1.037	1.124	1.057	0.994	0.932
A0A1D8PIF1-165	A0A1D8PIF1	165	K	Uncharacterized protein	orf19.200	1	1.37078e-13	106.58	EIGLVDNSLSNK(1)K	3	-2.502	1	1.08	1.022	1.255	0.843	0.832	0.781	0.77	0.956	1.161
A0A1D8PIF1-19	A0A1D8PIF1	19	K	Uncharacterized protein	orf19.200	1	0.000835092	85.813	GK(1)GLSIEGK	2	-0.55538	1
A0A1D8PIF6-526	A0A1D8PIF6	526	K	Sulfite reductase subunit alpha	MET10	1	0.0185743	58.433	DLAK(1)NHNK	3	1.2105	1
A0A1D8PII6-13	A0A1D8PII6	13	K	ATP-binding mismatch repair protein	PMS1	1	4.65649e-06	103.91	TISK(1)FDISK	2	-1.4737	1	0.857	0.964	0.911	1.006	1.27	1.174	1.482	1.136	1.062
A0A1D8PIL9-13	A0A1D8PIL9	13	K	Uncharacterized protein	orf19.1367.1	1	0.00658797	63.212	QFEK(1)FNVAR	2	-1.7312	1
A0A1D8PIP3-358	A0A1D8PIP3	358	K	Chromatin modification-related protein	PHO23	1	0.0212444	56.432	NDPHGK(1)LK	3	-1.6478	1
A0A1D8PIP5-722	A0A1D8PIP5	722	K	SsDNA endodeoxyribonuclease	RAD1	1	0.000207764	101.9	IAGGSK(1)FK	3	0.22546	2	1.218	0.943	1.036	0.948	0.869	0.778	0.714	0.782	0.849
A0A1D8PIS4-281	A0A1D8PIS4	281	K	Trehalose 6-phosphate synthase/phosphatase complex subunit	TPS3	1	0.00228802	88.056	VK(1)SEISQK	2	-0.18899	1	1.198	1.142	0.915	0.897	0.888	0.75	0.741	0.962	0.764
A0A1D8PIS4-89	A0A1D8PIS4	89	K	Trehalose 6-phosphate synthase/phosphatase complex subunit	TPS3	1	2.21821e-22	121.32	NSAK(1)SEHQFIQPISK	3	-0.6393	1	1.017	1.058	0.973	0.967	1.008	0.95	0.991	1.048	0.955
A0A1D8PIS4-834	A0A1D8PIS4	834	K	Trehalose 6-phosphate synthase/phosphatase complex subunit	TPS3	1	0.00253091	61.593	LVESK(1)VER	2	-0.77626	1
A0A1D8PIS4-788	A0A1D8PIS4	788	K	Trehalose 6-phosphate synthase/phosphatase complex subunit	TPS3	1	0.00663628	51.949	SDLDIMFK(1)R	2	0.08417	1	1.299	1.111	0.93	0.839	0.865	0.646	0.666	0.863	0.715
A0A1D8PIS4-647	A0A1D8PIS4	647	K	Trehalose 6-phosphate synthase/phosphatase complex subunit	TPS3	1	0.00461711	83.998	K(1)FSETIK	2	1.1238	1
A0A1D8PIW1-356	A0A1D8PIW1	356	K	Etr1p	ETR1	1	0.0106227	52.391	DGVANSK(1)SGK	3	1.5447	1	1.055	1.176	1.194	0.686	0.951	0.65	0.902	1.124	1.13
A0A1D8PJ01-362	A0A1D8PJ01	362	K	Plasma membrane ATPase	PMA1	1	0.00454327	81.263	TGTLTK(1)NK	3	0.048398	2	1.033	1.089	0.926	0.929	1.054	0.901	1.022	1.064	0.897
A0A1D8PJ01-621	A0A1D8PJ01	621	K	Plasma membrane ATPase	PMA1	1	1.01026e-16	107.65	K(1)ADTGIAVEGATDAAR	2	-1.3786	1	0.87	0.999	0.927	0.954	1.268	1.095	1.458	1.158	1.064
A0A1D8PJ01-72	A0A1D8PJ01	72	K	Plasma membrane ATPase	PMA1	1	0.00365678	63.966	VGLTDDEVTK(1)R	2	-0.70396	1
A0A1D8PJ01-419	A0A1D8PJ01	419	K	Plasma membrane ATPase	PMA1	1	0.0014241	91.906	AALPK(1)YK	3	-1.6282	2	0.949	1.078	0.844	1.01	1.141	1.064	1.202	1.147	0.889
A0A1D8PJ01-394	A0A1D8PJ01	394	K	Plasma membrane ATPase	PMA1	1	0.00482716	81.017	K(1)GLDAIDK	2	-0.5681	2	0.78	0.882	0.775	1.272	1.266	1.63	1.623	1.14	0.992
A0A1D8PJ10-418	A0A1D8PJ10	418	K	Uncharacterized protein	orf19.6160	1	1.12072e-07	111.94	DVEAK(1)HAEEK	3	1.0941	1	1.451	1.121	0.808	0.86	0.805	0.592	0.555	0.78	0.557
A0A1D8PJ26-383	A0A1D8PJ26	383	K	Alpha-ketoglutarate dehydrogenase	KGD1	1	0.00482716	81.017	QDIGSFK(1)K	2	0.90581	1	0.988	1.266	1.024	0.71	1.08	0.718	1.093	1.292	1.035
A0A1D8PJ29-336	A0A1D8PJ29	336	K	Chs8p	CHS8	1	0.000412681	91.549	TLLETYGK(1)K	2	-0.39356	1	1.003	1.119	0.847	0.979	1.08	0.976	1.076	1.126	0.843
A0A1D8PJ75-179	A0A1D8PJ75	179	K	Bzz1p	BZZ1	1	0.0205985	56.916	APNDK(1)HQK	3	0.82221	1
A0A1D8PJ75-146	A0A1D8PJ75	146	K	Bzz1p	BZZ1	1	0.00977598	60.305	NK(1)FEDEVNK	2	-0.38564	1	1.083	1.136	0.918	0.894	1.008	0.825	0.932	1.058	0.846
A0A1D8PJ95-983	A0A1D8PJ95	983	K	Met18p (Fragment)	MET18	1	0.00393263	85.212	VK(1)NLQVK	2	-2.8445	1
A0A1D8PJ96-121	A0A1D8PJ96	121	K	Zcf7p	ZCF7	1	2.81955e-07	115.78	ACDTCAAK(1)K	3	0.28144	2	0.989	0.929	0.994	1	1.095	1.011	1.108	0.948	1.005
A0A1D8PJE0-252	A0A1D8PJE0	252	K	Metalloaminopeptidase	LAP41	1	0.00357397	61.344	NAPLYGK(1)HPLK	3	0.6993	1
A0A1D8PJE0-45	A0A1D8PJE0	45	K	Metalloaminopeptidase	LAP41	1	0.00119644	81.92	K(1)FTDDYYSK	2	1.7158	1	1.064	1.01	0.902	0.889	1.162	0.836	1.093	0.959	0.847
A0A1D8PJE8-1198	A0A1D8PJE8	1198	K	Condensin subunit	YCG1	1	0.0111271	70.412	ADK(1)SITFK	2	1.2457	1
A0A1D8PJF0-84	A0A1D8PJF0	84	K	Uncharacterized protein	orf19.1632	1	0.0153593	67.032	YK(1)NNHIK	3	0.50394	1	1.284	1.276	1.03	0.643	0.845	0.501	0.658	1.002	0.801
A0A1D8PJF9-383	A0A1D8PJF9	383	K	Acetolactate synthase	ILV2	1	3.26926e-14	114.01	VTGNISK(1)FAPEAK	2	-1.4368	1	0.706	1.558	1.072	0.557	1.214	0.788	1.72	2.227	1.516
A0A1D8PJG0-61	A0A1D8PJG0	61	K	Cytochrome c oxidase subunit VII	COX7	1	1.12549e-06	84.753	IIELQK(1)HYQNTPK	4	1.6355	2
A0A1D8PJG4-1112	A0A1D8PJG4	1112	K	RSC chromatin remodeling complex ATPase subunit	orf19.239	1	0.00974326	69.176	EERIAK(1)R	2	1.6	1	1.097	1.289	1.027	0.788	0.862	0.719	0.785	1.184	0.935
A0A1D8PJI7-659	A0A1D8PJI7	659	K	Medium-chain fatty acid-CoA ligase	FAA21	1	0.000447778	73.927	SIGK(1)HLQGFEK	3	1.0717	1
A0A1D8PJK5-102	A0A1D8PJK5	102	K	D-lactate dehydrogenase	AIP2	1	0.00399576	61.344	GQSQLVLK(1)PK	2	1.8826	2	0.875	1.154	0.945	0.959	1.1	1.097	1.258	1.331	1.079
A0A1D8PJK7-104	A0A1D8PJK7	104	K	Structural maintenance of chromosomes protein	SMC3	1	1.7553e-26	127.03	TIGLK(1)K(1)DDYSLDGK	3	0.99044	4	0.423	0.877	0.515	1.793	1.315	4.241	3.11	2.09	1.216
A0A1D8PJK7-105	A0A1D8PJK7	105	K	Structural maintenance of chromosomes protein	SMC3	1	1.7553e-26	127.03	TIGLK(1)K(1)DDYSLDGK	3	0.99044	6	0.701	0.911	0.678	1.528	1.135	2.178	1.618	1.31	0.966
A0A1D8PJQ4-59	A0A1D8PJQ4	59	K	Uncharacterized protein	orf19.341	1	4.18995e-06	95.531	SLEAIK(1)K	2	1.6697	5	0.269	0.306	0.267	1.984	2.021	7.38	7.518	1.148	0.994
A0A1D8PJR4-427	A0A1D8PJR4	427	K	Uncharacterized protein	orf19.6952	1	2.8847e-05	84.479	DANCQLFK(1)SK	3	-0.94095	1	1.053	1.179	0.838	0.933	1.036	0.886	0.985	1.13	0.795
A0A1D8PJS7-35	A0A1D8PJS7	35	K	Retromer subunit	PEP8	1	0.00935374	72.928	VEK(1)LPIYK	2	0.56425	1	0.894	0.972	0.765	1.145	1.221	1.28	1.367	1.098	0.855
A0A1D8PJT2-197	A0A1D8PJT2	197	K	Prohibitin subunit	orf19.357	1	0.00666345	78.556	SK(1)FLVER	2	2.5575	1	1.013	1.008	0.848	1.005	1.141	0.991	1.126	1.003	0.835
A0A1D8PJT8-80	A0A1D8PJT8	80	K	Ubiquinol--cytochrome-c reductase subunit 6	orf19.913.2	1	1.34141e-06	61.477	TAACK(1)PFDHHFHECIER	3	-0.24105	2	1.097	0.843	1.075	0.984	1.002	0.897	0.914	0.776	0.979
A0A1D8PK11-180	A0A1D8PK11	180	K	RNA-binding protein	orf19.5917.3	1	4.91613e-20	129.37	AAAAAK(1)TAGGK(1)K	2	0.10829	1	0.848	1.086	0.856	1.036	1.193	1.222	1.408	1.292	1.009
A0A1D8PK11-86	A0A1D8PK11	86	K	RNA-binding protein	orf19.5917.3	1	0.00211591	84.615	DLK(1)HDNIK	3	0.32931	1	1.167	0.998	0.918	0.991	0.943	0.85	0.809	0.863	0.785
A0A1D8PK11-175	A0A1D8PK11	175	K	RNA-binding protein	orf19.5917.3	1	4.91613e-20	134.99	AAAAAK(1)TAGGK(1)K	2	0.10829	5	1.141	1.003	1.046	0.906	0.928	0.794	0.814	0.888	0.916
A0A1D8PK11-126	A0A1D8PK11	126	K	RNA-binding protein	orf19.5917.3	1	1.36732e-09	111.12	SSK(1)FATAAVDK	2	1.8992	2	1.205	1.109	0.777	0.977	0.962	0.81	0.798	0.929	0.644
A0A1D8PK22-77	A0A1D8PK22	77	K	Ribosomal 40S subunit protein S15	RPS15	1	4.11714e-20	111.02	AATEPNERPAVVK(1)THLR	3	-0.38971	2	0.825	0.907	1.112	0.986	1.173	1.193	1.421	1.108	1.346
A0A1D8PK22-58	A0A1D8PK22	58	K	Ribosomal 40S subunit protein S15	RPS15	0.999982	4.94034e-07	64.534	GLDSKPMGLIK(1)K	3	0.56552	1
A0A1D8PK28-110	A0A1D8PK28	110	K	DNA polymerase	POL1	1	4.21276e-09	124.95	VAK(1)TSQIR	2	0.56438	1	0.92	0.837	1.065	1.04	1.132	1.129	1.231	0.918	1.156
A0A1D8PK30-94	A0A1D8PK30	94	K	Ribosomal 60S subunit protein L35A	RPL35	1	7.09037e-47	177.88	LTK(1)FEASQETEK	2	1.152	2	0.785	0.969	1.108	0.886	1.27	1.129	1.618	1.247	1.411
A0A1D8PK30-73	A0A1D8PK30	73	K	Ribosomal 60S subunit protein L35A	RPL35	1	0.0143828	73.975	AFYAGK(1)K	2	-0.089328	1
A0A1D8PK30-78	A0A1D8PK30	78	K	Ribosomal 60S subunit protein L35A	RPL35	0.999989	0.00217765	83.456	KYIPK(1)DLR	3	1.5936	1	0.569	0.899	1.135	0.959	1.442	1.687	2.538	1.597	1.994
A0A1D8PK30-5	A0A1D8PK30	5	K	Ribosomal 60S subunit protein L35A	RPL35	1	0.000909906	84.882	AGVK(1)TFELR	2	-0.87467	1
A0A1D8PK40-53	A0A1D8PK40	53	K	Ribosomal protein L19	RPL19A	1	0.0246337	61.56	K(1)PETVHSR	3	0.096273	1	0.827	1.019	0.985	1.032	1.149	1.248	1.39	1.243	1.189
A0A1D8PK40-117	A0A1D8PK40	117	K	Ribosomal protein L19	RPL19A	1	4.89603e-10	113.38	IDK(1)HLYHNLYK	3	-0.96882	2	0.703	0.802	0.878	1.174	1.418	1.67	2.019	1.151	1.247
A0A1D8PK43-46	A0A1D8PK43	46	K	Ribosomal 60S subunit protein L18A	RPL18	1	2.57987e-13	108.72	TDAPFNK(1)VILK	2	1.5297	4	1.18	1.755	0.624	0.854	0.695	0.724	0.589	1.501	0.528
A0A1D8PK48-78	A0A1D8PK48	78	K	Prefoldin subunit 3	orf19.5985	1	0.00710919	58.699	NLDVIK(1)HIK	3	1.2099	1
A0A1D8PK61-119	A0A1D8PK61	119	K	Ribosomal 40S subunit protein S19A	RPS19A	1	7.18114e-06	88.021	IGVLEISPK(1)GGR	3	0.1945	2	1.123	1.151	1.042	0.768	0.968	0.684	0.862	1.034	0.927
A0A1D8PK65-1090	A0A1D8PK65	1090	K	Trifunctional fatty acid synthase subunit	FAS2	1	0.0101092	41.695	SK(1)YEEEILEHSGIR	3	2.0587	1
A0A1D8PK65-1731	A0A1D8PK65	1731	K	Trifunctional fatty acid synthase subunit	FAS2	1	0.00741172	78.149	K(1)LVFSDK	2	-0.14494	2	1.352	0.829	0.865	1.106	0.841	0.817	0.622	0.619	0.639
A0A1D8PK65-357	A0A1D8PK65	357	K	Trifunctional fatty acid synthase subunit	FAS2	1	0.0104533	76.064	GAK(1)SFIK	2	-0.87513	1	1.238	0.76	0.839	1.149	0.994	0.929	0.804	0.619	0.677
A0A1D8PK65-1854	A0A1D8PK65	1854	K	Trifunctional fatty acid synthase subunit	FAS2	1	1.96927e-06	111.46	VILHGEAK(1)K	3	-0.31507	1	1.231	0.92	0.784	1.013	1.061	0.824	0.862	0.754	0.636
A0A1D8PK65-1068	A0A1D8PK65	1068	K	Trifunctional fatty acid synthase subunit	FAS2	1	4.70975e-06	89.231	GK(1)PYSGWVDAK	3	2.76	2	1.36	0.831	0.859	1.101	0.842	0.809	0.619	0.617	0.631
A0A1D8PK65-1143	A0A1D8PK65	1143	K	Trifunctional fatty acid synthase subunit	FAS2	1	1.37542e-22	135.47	ETAEQYK(1)HEHGEK	3	0.23253	5	0.851	0.422	1.119	1.525	0.988	1.791	1.162	0.5	1.313
A0A1D8PK71-38	A0A1D8PK71	38	K	Uncharacterized protein	orf19.5943.1	1	6.18062e-15	116.06	K(1)SDAAPASADPAK	2	-0.12771	2	1.15	0.887	0.909	1.006	1.052	0.874	0.915	0.778	0.789
A0A1D8PK71-82	A0A1D8PK71	82	K	Uncharacterized protein	orf19.5943.1	1	3.09835e-27	138.19	DVAPPQSTATK(1)HSK	3	1.5637	1	1.047	1.149	0.888	0.958	0.992	0.916	0.948	1.108	0.848
A0A1D8PKC3-25	A0A1D8PKC3	25	K	Translation elongation factor EF1B gamma	CAM1	1	0.00523781	77.282	HFK(1)LDIK	2	1.2829	2	0.786	0.673	0.995	1.249	1.253	1.589	1.596	0.864	1.266
A0A1D8PKC3-251	A0A1D8PKC3	251	K	Translation elongation factor EF1B gamma	CAM1	1	0.00048559	73.951	PK(1)HPLEALGK	3	-1.1264	1	1.008	1.01	0.898	1.075	1.016	1.066	1.008	1.011	0.89
A0A1D8PKC3-33	A0A1D8PKC3	33	K	Translation elongation factor EF1B gamma	CAM1	1	0.0109083	56.936	LSDK(1)DEAFNK	2	-1.0638	1	1.025	1.179	0.875	0.936	1.023	0.914	0.999	1.161	0.853
A0A1D8PKC3-259	A0A1D8PKC3	259	K	Translation elongation factor EF1B gamma	CAM1	1	0.00657431	57.174	HPLEALGK(1)PK	3	0.87806	1	0.983	0.78	0.962	1.074	1.188	1.092	1.209	0.8	0.977
A0A1D8PKC3-383	A0A1D8PKC3	383	K	Translation elongation factor EF1B gamma	CAM1	1	0.00210446	66.393	LDGSNEEDK(1)K	2	-0.60725	1
A0A1D8PKD1-91	A0A1D8PKD1	91	K	Rct1p	RCT1	1	0.000846667	73.435	K(1)HEQQYGGSGK	3	1.7843	2	2.01	0.961	0.723	0.721	0.632	0.359	0.315	0.483	0.36
A0A1D8PKH5-28	A0A1D8PKH5	28	K	Uracil-DNA glycosylase	UNG1	1	9.63535e-05	100.93	VK(1)NENLVSK	2	-1.1044	1	1.119	0.959	1.108	0.827	1.013	0.739	0.906	0.864	0.988
A0A1D8PKI6-277	A0A1D8PKI6	277	K	Uncharacterized protein	orf19.7386	1	4.43386e-05	85.274	FLK(1)TSSDIYR	2	-3.1423	1
A0A1D8PKJ3-379	A0A1D8PKJ3	379	K	E1 ubiquitin-activating protein	UBA1	1	4.73615e-07	104.59	NCSSK(1)FTPIK	3	-2.7255	2	1.126	1.231	1.043	0.716	0.949	0.637	0.843	1.103	0.926
A0A1D8PKR8-119	A0A1D8PKR8	119	K	Uncharacterized protein	orf19.6753	0.995658	0.0152345	49.025	FK(0.004)DDK(0.996)HPLIVR	3	-1.7714	1
A0A1D8PKU3-15	A0A1D8PKU3	15	K	Uncharacterized protein	orf19.6731.1	1	0.0090018	59.198	EFGQLGDIK(1)K	2	-0.29738	1	1.03	1.001	0.885	0.883	1.227	0.858	1.193	0.982	0.858
A0A1D8PKV4-448	A0A1D8PKV4	448	K	Fum12p	FUM12	1	0.00515005	62.088	IGYDAASK(1)VAK	3	3.6109	2	0.836	1.316	1.098	0.645	1.183	0.772	1.416	1.589	1.312
A0A1D8PKV4-451	A0A1D8PKV4	451	K	Fum12p	FUM12	1	0.00132634	89.55	VAK(1)NAHK	3	0.93757	2	1.001	1.175	1.255	0.565	1.077	0.563	1.075	1.183	1.251
A0A1D8PKY7-375	A0A1D8PKY7	375	K	Histidine biosynthesis trifunctional protein	HIS4	1	0.000438182	99.568	NLDVK(1)SLK	2	-0.52188	1	0.746	1.418	0.971	0.821	1.116	1.101	1.498	1.92	1.3
A0A1D8PKZ3-159	A0A1D8PKZ3	159	K	ATP-dependent RNA helicase	SUB2	1	1.34675e-05	85.554	TDVFYGGTPIK(1)R	2	-1.8303	1	1.127	1.219	0.992	0.882	0.83	0.783	0.737	1.092	0.881
A0A1D8PKZ3-166	A0A1D8PKZ3	166	K	ATP-dependent RNA helicase	SUB2	0.991275	7.35914e-21	115.53	LK(0.991)NK(0.009)DTCPHIVVATPGR	3	0.5949	1	0.853	1.095	1.028	0.925	1.128	1.084	1.324	1.296	1.205
A0A1D8PKZ4-170	A0A1D8PKZ4	170	K	Uncharacterized protein	orf19.5648	1	0.000452171	97.798	EHGAK(1)FK	2	-0.96013	2	0.791	0.954	1.207	0.872	1.195	1.102	1.511	1.218	1.524
A0A1D8PKZ7-26	A0A1D8PKZ7	26	K	Pyrroline-5-carboxylate reductase	PRO3	1	0.0122297	68.847	SK(1)FDPYPK	2	1.6724	1	1.211	1.177	0.71	1.011	0.925	0.835	0.764	0.98	0.586
A0A1D8PKZ9-468	A0A1D8PKZ9	468	K	ATP synthase subunit beta	ATP2	1	0.0144027	56.087	SFK(1)DVLEGK	2	-0.45199	1	1.094	1.424	0.829	0.731	1.007	0.667	0.921	1.313	0.758
A0A1D8PKZ9-498	A0A1D8PKZ9	498	K	ATP synthase subunit beta	ATP2	1	0.00281419	71.221	AEK(1)LAAESN	2	0.68097	1
A0A1D8PKZ9-465	A0A1D8PKZ9	465	K	ATP synthase subunit beta	ATP2	1	1.74914e-09	117.09	LQDTVK(1)SFK	2	0.48719	1	0.999	1.533	1.107	0.573	0.897	0.573	0.898	1.548	1.107
A0A1D8PL01-377	A0A1D8PL01	377	K	Zinc metalloprotease	STE24	1	0.0119892	70.056	K(1)HEYEADK	3	-0.14728	1	1.073	1.219	0.883	0.94	0.927	0.876	0.864	1.147	0.822
A0A1D8PL12-101	A0A1D8PL12	101	K	Uncharacterized protein	orf19.5671	1	7.02626e-21	123.36	TEHDNNEAVNK(1)HLR	3	-0.12838	3
A0A1D8PL12-117	A0A1D8PL12	117	K	Uncharacterized protein	orf19.5671	1	0.000925327	68.657	ELIEK(1)DVR	2	0.46335	1
A0A1D8PL14-237	A0A1D8PL14	237	K	Ornithine-oxo-acid transaminase	CAR2	1	1.85857e-05	109.11	VQELCK(1)K	2	-0.49554	1	1.355	1.278	0.826	0.806	0.8	0.594	0.591	0.951	0.609
A0A1D8PL14-433	A0A1D8PL14	433	K	Ornithine-oxo-acid transaminase	CAR2	1	1.2489e-06	103.43	ELPNVAK(1)TEH	2	-0.77292	2
A0A1D8PL14-268	A0A1D8PL14	268	K	Ornithine-oxo-acid transaminase	CAR2	1	1.1828e-08	90.614	GVK(1)PDIVLLGK	2	-0.25347	1
A0A1D8PL36-253	A0A1D8PL36	253	K	Uncharacterized protein	orf19.4184	1	0.000104883	77.744	VAK(1)HLEYATK	3	0.022738	1
A0A1D8PL39-73	A0A1D8PL39	73	K	Ribonuclease P/MRP protein subunit	orf19.4168	1	1.97783e-05	72.523	NSHTINK(1)FQNEQYK	3	2.7529	1
A0A1D8PL46-635	A0A1D8PL46	635	K	Translocase	orf19.5675	1	0.00944381	57.175	IQPYCSEEK(1)FR	2	-2.4273	1	0.843	1.306	1.055	0.775	1.086	0.92	1.289	1.564	1.25
A0A1D8PL61-3489	A0A1D8PL61	3489	K	Midasin	MDN1	1	0.00303841	62.338	AFK(1)NHAFEINK	3	-2.3046	1	1.035	1.438	0.944	0.968	0.679	0.935	0.656	1.403	0.911
A0A1D8PL84-85	A0A1D8PL84	85	K	Uncharacterized protein	orf19.4686	1	0.0263796	41.448	K(1)NVIQHMK	3	-1.1645	1
A0A1D8PL85-170	A0A1D8PL85	170	K	Aspartate aminotransferase	AAT22	1	0.02039	63.32	K(1)TLIEAPK	2	-1.7248	1	0.977	1.238	0.708	0.998	1.118	1.022	1.145	1.279	0.724
A0A1D8PL86-415	A0A1D8PL86	415	K	Mlp1p	MLP1	1	0.00966796	58.172	LEQQITK(1)ASK	2	0.99185	1
A0A1D8PL97-32	A0A1D8PL97	32	K	Uncharacterized protein	orf19.4677	1	6.92986e-26	126.25	SLGK(1)STNTGESTSNSNK	3	0.19648	1	1.055	1.06	1.096	0.848	0.977	0.804	0.927	1.014	1.038
A0A1D8PL99-149	A0A1D8PL99	149	K	40S ribosomal protein S6	RPS6A	1	2.58105e-05	80.69	FFGLTK(1)EDDVR	2	-0.41505	1	0.895	1.287	0.923	0.968	0.974	1.08	1.089	1.452	1.03
A0A1D8PL99-196	A0A1D8PL99	196	K	40S ribosomal protein S6	RPS6A	1	9.69727e-06	110.12	VK(1)NAQQQR	2	0.42021	1	1.022	1.24	0.813	0.971	0.995	0.949	0.973	1.223	0.794
A0A1D8PL99-167	A0A1D8PL99	167	K	40S ribosomal protein S6	RPS6A	1	7.89099e-09	102.52	GDK(1)TYTK	2	0.69221	3	1.07	1.283	0.947	0.992	0.752	0.928	0.704	1.21	0.885
A0A1D8PLB7-229	A0A1D8PLB7	229	K	Acetolactate synthase regulatory subunit	ILV6	1	1.93221e-08	95.183	QFGGK(1)IVDISDR	2	-1.3968	1	0.515	1.402	1.123	0.732	1.303	1.42	2.53	2.744	2.176
A0A1D8PLC9-149	A0A1D8PLC9	149	K	60S ribosomal protein L20	RPL20B	1	0.000704826	82.831	DLK(1)FPLPHR	2	-0.59711	3	0.898	1.053	0.974	1.01	1.082	1.126	1.205	1.183	1.084
A0A1D8PLC9-131	A0A1D8PLC9	131	K	60S ribosomal protein L20	RPL20B	0.999998	9.00531e-09	96.756	VVELEK(1)TDDVKR	3	2.2939	1	1.045	1.14	0.711	1.044	1.085	0.999	1.039	1.102	0.681
A0A1D8PLC9-146	A0A1D8PLC9	146	K	60S ribosomal protein L20	RPL20B	1	1.11443e-06	115.78	QFLTK(1)DLK	3	-1.0739	2	1.08	1.247	0.773	0.937	1.009	0.868	0.935	1.164	0.715
A0A1D8PLN1-465	A0A1D8PLN1	465	K	rRNA-processing protein	SAS10	1	0.0184704	53.237	K(1)SAHEAAVK	3	-0.38819	1
A0A1D8PLN3-203	A0A1D8PLN3	203	K	T-complex protein 1 subunit delta	orf19.2720	1	0.00388464	66.486	K(1)NVDLNDIR	2	2.0363	1
A0A1D8PLN9-182	A0A1D8PLN9	182	K	Uncharacterized protein	orf19.2710	1	0.000968383	77.662	ELTAEEK(1)HK	3	4.4786	1
A0A1D8PLQ3-356	A0A1D8PLQ3	356	K	Gly-Xaa carboxypeptidase	orf19.2686	1	0.000848863	86.18	NNIPSSFK(1)K	3	2.2016	1
A0A1D8PLQ3-366	A0A1D8PLQ3	366	K	Gly-Xaa carboxypeptidase	orf19.2686	1	1.47706e-05	96.745	AGYDK(1)FANSK	2	-0.0035992	2	1.233	1.214	0.865	0.86	0.881	0.698	0.716	0.993	0.701
A0A1D8PLR7-166	A0A1D8PLR7	166	K	NADPH--cytochrome P450 reductase	NCP1	1	0.0022513	74.611	K(1)FDQLLEEK	2	0.79289	1	1.027	1.327	0.978	0.856	0.874	0.834	0.852	1.304	0.952
A0A1D8PLT5-64	A0A1D8PLT5	64	K	Uncharacterized protein	orf19.2664	1	0.014573	65.627	DYIK(1)SDLK	2	2.9361	1	1.054	1.137	0.859	0.915	1.074	0.868	1.02	1.089	0.814
A0A1D8PLY4-697	A0A1D8PLY4	697	K	Pyruvate carboxylase	PYC2	1	0.0240648	61.691	VGIDAVK(1)K	2	-1.8906	1
A0A1D8PLY4-1126	A0A1D8PLY4	1126	K	Pyruvate carboxylase	PYC2	1	2.30125e-13	103.55	AHK(1)HQQIAK	2	1.0378	1
A0A1D8PLY4-144	A0A1D8PLY4	144	K	Pyruvate carboxylase	PYC2	1	1.57716e-13	113.8	TIDSVGDK(1)VSAR	2	0.41679	1	0.67	1.068	0.934	0.928	1.425	1.384	2.127	1.609	1.391
A0A1D8PLY8-255	A0A1D8PLY8	255	K	Uncharacterized protein	orf19.5311	1	5.3095e-21	112.44	K(1)STAATTTTSASKPSETR	3	-0.15557	1	1.199	1.171	1.182	0.709	0.799	0.591	0.666	0.987	0.984
A0A1D8PM35-116	A0A1D8PM35	116	K	Translation elongation factor 1 subunit beta	EFB1	1	1.73592e-05	105.52	LAEYAAK(1)K	2	-1.3198	2	0.806	2.33	0.791	0.513	0.753	0.636	0.935	2.917	0.979
A0A1D8PM53-221	A0A1D8PM53	221	K	Reticulon-like protein	orf19.3799	1	5.88967e-07	113.93	TK(1)SAEFTEK	2	-0.73345	2	1.129	1.799	0.753	0.744	0.697	0.659	0.618	1.609	0.667
A0A1D8PM53-242	A0A1D8PM53	242	K	Reticulon-like protein	orf19.3799	1	2.47042e-08	93.345	AAGPHIDTLIK(1)K	2	-1.5504	3	1.109	1.185	0.857	0.867	1.029	0.782	0.928	1.078	0.772
A0A1D8PMA1-369	A0A1D8PMA1	369	K	Saccharopine dehydrogenase [NAD(+), L-lysine-forming]	LYS1	1	0.00333415	86.67	AK(1)QLFDK	2	-0.92366	1	0.891	1.155	0.911	1.005	1.068	1.127	1.198	1.307	1.022
A0A1D8PMA1-374	A0A1D8PMA1	374	K	Saccharopine dehydrogenase [NAD(+), L-lysine-forming]	LYS1	1	0.000834435	85.821	QLFDK(1)HVAR	2	0.063702	1	0.876	1.165	0.878	1.031	1.077	1.176	1.229	1.341	1.001
A0A1D8PMA1-196	A0A1D8PMA1	196	K	Saccharopine dehydrogenase [NAD(+), L-lysine-forming]	LYS1	1	1.21521e-06	113.22	IELEK(1)ALTK	2	0.13183	1	0.968	1.348	0.82	0.905	1.018	0.936	1.053	1.406	0.846
A0A1D8PMA1-111	A0A1D8PMA1	111	K	Saccharopine dehydrogenase [NAD(+), L-lysine-forming]	LYS1	1	0.00854847	58.595	DQAGWQDVLK(1)R	2	-3.0798	1
A0A1D8PMB3-376	A0A1D8PMB3	376	K	Xylulokinase	XKS1	1	0.0243623	61.679	K(1)HNVSDNK	3	-0.15065	1	0.811	0.973	1.476	0.841	0.921	1.036	1.136	1.21	1.817
A0A1D8PMB7-579	A0A1D8PMB7	579	K	Oxidative DNA demethylase	OFD1	1	0.00356409	67.334	DPSVLK(1)FIK	2	-0.069473	1	0.86	1.279	0.784	1.004	1.115	1.167	1.297	1.501	0.911
A0A1D8PMD1-532	A0A1D8PMD1	532	K	Phosphate-sensing transcription factor	PHO4	1	0.000139541	70.54	LAEGGAGTVADK(1)K	3	0.52359	1
A0A1D8PMF5-85	A0A1D8PMF5	85	K	Uncharacterized protein	orf19.1267.1	1	1.84874e-13	130.75	LVVEPLK(1)K	2	1.2883	1	0.883	1.295	1.097	0.717	1.076	0.812	1.219	1.48	1.241
A0A1D8PMH6-114	A0A1D8PMH6	114	K	Tryptophan synthase	TRP5	1	0.0113973	70.028	YGEQK(1)FLK	2	-2.3926	1	0.909	1.21	0.844	0.939	1.138	1.033	1.252	1.343	0.927
A0A1D8PMJ1-284	A0A1D8PMJ1	284	K	RNA-binding GTPase	orf19.2917	1	4.08353e-06	105.46	SYASK(1)SNLK	2	4.0151	1	0.789	1.04	1.005	1.022	1.156	1.296	1.466	1.33	1.273
A0A1D8PMQ0-86	A0A1D8PMQ0	86	K	Proteasome regulatory particle lid subunit	orf19.3122.2	1	0.000710191	93.429	LREELK(1)K	3	-0.23569	1	0.996	0.977	0.901	0.988	1.153	0.991	1.159	0.989	0.903
A0A1D8PMQ4-357	A0A1D8PMQ4	357	K	Proteasome regulatory particle base subunit	RPT5	1	0.000689213	82.287	ESVLK(1)IHAR	3	-0.48121	1
A0A1D8PMQ4-110	A0A1D8PMQ4	110	K	Proteasome regulatory particle base subunit	RPT5	1	0.00702847	76.228	AGK(1)SAVIK	2	1.0852	1	1.119	1.201	0.848	0.914	0.961	0.816	0.859	1.083	0.757
A0A1D8PMS3-9	A0A1D8PMS3	9	K	Uncharacterized protein	orf19.3084	1	0.00040592	98.105	SK(1)SSK(1)VESK	3	1.6239	3	1.199	0.739	0.865	1.079	1.102	0.9	0.92	0.622	0.72
A0A1D8PMS3-12	A0A1D8PMS3	12	K	Uncharacterized protein	orf19.3084	1	0.00040592	98.105	SK(1)SSK(1)VESK	3	1.6239	3	1.199	0.739	0.865	1.079	1.102	0.9	0.92	0.622	0.72
A0A1D8PMU8-51	A0A1D8PMU8	51	K	Importin subunit alpha	orf19.5682	1	0.00111627	89.047	REEVLAK(1)R	3	-0.94541	1
A0A1D8PMU9-112	A0A1D8PMU9	112	K	Inositol polyphosphate kinase	AFL1	1	0.00321047	85.676	GLFIDAK(1)K	2	2.1082	1	0.947	1.217	0.914	0.954	1.009	1.008	1.065	1.298	0.964
A0A1D8PN49-115	A0A1D8PN49	115	K	Mitochondrial 54S ribosomal protein IMG1	orf19.1967	1	0.000270358	95.483	LNK(1)VGSELR	2	-0.63565	1
A0A1D8PN62-378	A0A1D8PN62	378	K	Pseudouridine synthase	PUS4	1	1.69889e-09	110.08	ESTSETIPQK(1)R	2	-0.0601	1	0.899	0.829	1.207	0.964	1.101	1.072	1.226	0.93	1.341
A0A1D8PN83-56	A0A1D8PN83	56	K	Ribosomal 40S subunit protein S11A	orf19.4149.1	1	1.13851e-23	144.57	AAIEGSYIDK(1)K	3	-1.2793	5	0.87	1.016	1.074	0.996	1.059	1.144	1.218	1.178	1.233
A0A1D8PN83-43	A0A1D8PN83	43	K	Ribosomal 40S subunit protein S11A	orf19.4149.1	1	5.46148e-06	101.35	DVGLGFK(1)TPK	2	-0.054131	5	1.211	1.085	0.828	1.042	0.856	0.86	0.707	0.904	0.683
A0A1D8PN90-8	A0A1D8PN90	8	K	Hsp90 cochaperone	STI1	1	0.0229554	40.475	TTADEYK(1)AEGNK	3	-1.6626	1
A0A1D8PN90-462	A0A1D8PN90	462	K	Hsp90 cochaperone	STI1	1	0.00606263	61.765	AIEK(1)DPNFIR	2	-0.11785	1
A0A1D8PN90-277	A0A1D8PN90	277	K	Hsp90 cochaperone	STI1	1	0.000102169	100.88	AEGNALYK(1)K	2	-0.39874	1	1.06	1.129	0.942	0.915	0.992	0.863	0.937	1.076	0.889
A0A1D8PN90-336	A0A1D8PN90	336	K	Hsp90 cochaperone	STI1	1	0.00214183	88.495	ADYK(1)LIAK	2	2.0674	2	0.996	1.132	0.956	0.915	1.036	0.92	1.041	1.148	0.958
A0A1D8PNE5-81	A0A1D8PNE5	81	K	Uncharacterized protein	orf19.4246	1	0.0272021	66.299	K(1)VDSLAK	2	-0.83817	1	1.377	1.15	0.754	0.87	0.895	0.632	0.65	0.843	0.548
A0A1D8PNF5-151	A0A1D8PNF5	151	K	Translation initiation factor eIF5	TIF5	1	1.0845e-06	78.814	K(1)SATATANVVGGGK	3	-1.3584	1
A0A1D8PNF5-132	A0A1D8PNF5	132	K	Translation initiation factor eIF5	TIF5	1	0.000435142	77.662	ISMIDPK(1)HK	3	0.75927	2	0.885	1.138	1.004	0.953	1.052	1.076	1.189	1.297	1.133
A0A1D8PNF5-389	A0A1D8PNF5	389	K	Translation initiation factor eIF5	TIF5	0.999961	0.00275001	64.82	KYVPK(1)DVSK	3	0.60463	1
A0A1D8PNG9-99	A0A1D8PNG9	99	K	Threonine synthase	THR4	1	0.0012721	81.017	SSEVTPLK(1)K	2	1.7547	2
A0A1D8PNK3-323	A0A1D8PNK3	323	K	Trifunctional aldehyde reductase/xylose reductase/glucose 1-dehydrogenase (NADP(+))	GRE3	1	4.60341e-18	124.42	NIAVIPK(1)SNNPDR	3	1.2163	2	1.301	1.036	0.793	1	0.891	0.769	0.685	0.803	0.609
A0A1D8PNK3-300	A0A1D8PNK3	300	K	Trifunctional aldehyde reductase/xylose reductase/glucose 1-dehydrogenase (NADP(+))	GRE3	1	0.00159081	90.15	SIADK(1)HGK	2	0.86339	2	1.271	1.097	0.834	0.823	1.02	0.647	0.803	0.871	0.655
A0A1D8PNQ6-35	A0A1D8PNQ6	35	K	Ribosomal 40S subunit protein S25B	RPS25B	1	3.2926e-09	91.969	DK(1)AQHIVILDQEK	3	0.13992	1	0.96	0.93	1.001	0.967	1.151	1.007	1.2	0.978	1.042
A0A1D8PNQ6-21	A0A1D8PNQ6	21	K	Ribosomal 40S subunit protein S25B	RPS25B	1	4.54224e-05	85.67	AAAALAGGK(1)K	3	-0.01379	2	1.345	1.396	0.697	0.928	0.7	0.69	0.52	1.048	0.517
A0A1D8PNQ6-46	A0A1D8PNQ6	46	K	Ribosomal 40S subunit protein S25B	RPS25B	1	3.1466e-14	104.55	AQHIVILDQEK(1)YDR	3	0.35991	1
A0A1D8PNQ6-94	A0A1D8PNQ6	94	K	Ribosomal 40S subunit protein S25B	RPS25B	1	6.46248e-17	106.93	QLEEDGIITPVLK(1)HSK	3	0.77248	1	0.914	1.072	0.954	1.024	1.054	1.12	1.153	1.183	1.041
A0A1D8PNQ8-72	A0A1D8PNQ8	72	K	Mdj1p	MDJ1	1	1.73592e-05	105.52	AYYDLVK(1)K	2	-2.0277	1	0.877	1.234	1.065	0.814	1.064	0.929	1.214	1.42	1.213
A0A1D8PNS0-25	A0A1D8PNS0	25	K	Guanylate kinase	GUK1	1	0.0182661	53.237	K(1)LFAEYPDK	2	-0.10397	1	1.089	1.098	0.829	0.969	1.043	0.89	0.958	1.017	0.761
A0A1D8PNS0-114	A0A1D8PNS0	114	K	Guanylate kinase	GUK1	1	0.00133306	93.143	K(1)TDLNAR	2	-2.2681	1	1.023	1.087	0.909	0.932	1.079	0.91	1.055	1.071	0.887
A0A1D8PP14-28	A0A1D8PP14	28	K	Ribosomal 60S subunit protein L43A	RPL43A	1	0.000539942	89.827	K(1)LEVQQHAK	3	0.60701	1
A0A1D8PP21-183	A0A1D8PP21	183	K	Methionine--tRNA ligase	MES1	1	0.0140455	66.27	ILPK(1)SDER	2	4.1977	1
A0A1D8PP43-209	A0A1D8PP43	209	K	Adh1p	ADH1	1	0.00013585	58.079	VVAIDGGDEK(1)GEFVK	2	0.1083	1	1.083	0.831	0.928	0.98	1.178	0.906	1.089	0.774	0.856
A0A1D8PP43-294	A0A1D8PP43	294	K	Adh1p	ADH1	1	2.37495e-13	112.42	SIEIK(1)GSYVGNR	2	-0.016329	1	0.988	0.964	0.901	0.949	1.214	0.96	1.229	0.984	0.909
A0A1D8PP43-339	A0A1D8PP43	339	K	Adh1p	ADH1	1	4.39155e-07	105.46	LMEEGK(1)ILGR	2	0.67184	2	0.984	1.11	0.87	0.916	1.152	0.931	1.171	1.138	0.884
A0A1D8PP43-7	A0A1D8PP43	7	K	Adh1p	ADH1	1	0.000466983	76.332	SEQIPK(1)TQK	2	1.2469	1	0.993	1.218	0.819	0.936	1.077	0.942	1.084	1.237	0.824
A0A1D8PP45-383	A0A1D8PP45	383	K	Uncharacterized protein	orf19.4001	1	0.017182	52.576	K(1)TSELPESIK	2	-0.62679	1	0.693	1.264	1.241	0.752	1.111	1.085	1.605	1.84	1.788
A0A1D8PP59-84	A0A1D8PP59	84	K	Ubiquinol--cytochrome-c reductase subunit	orf19.4016	1	0.00900896	58.829	GSLLTAK(1)NDR	2	-0.88063	1	0.93	1.05	0.93	0.931	1.186	1.003	1.277	1.14	0.999
A0A1D8PP59-126	A0A1D8PP59	126	K	Ubiquinol--cytochrome-c reductase subunit	orf19.4016	1	0.000881293	91.853	TDLTK(1)HK	3	-2.5236	1
A0A1D8PP59-355	A0A1D8PP59	355	K	Ubiquinol--cytochrome-c reductase subunit	orf19.4016	1	0.000246521	96.229	AQVK(1)TALAK	2	1.2814	1	1.126	1.111	1.096	0.819	0.892	0.728	0.793	0.997	0.973
A0A1D8PPE5-597	A0A1D8PPE5	597	K	Uncharacterized protein	orf19.4203	1	0.00939081	56.434	K(1)HSCLMGK	3	1.5489	1
A0A1D8PPE8-144	A0A1D8PPE8	144	K	Cox15p	COX15	1	0.0163191	64.82	YK(1)NSPEFK	2	-0.41952	1	0.942	0.99	0.993	0.957	1.135	1.017	1.205	1.061	1.054
A0A1D8PPG2-25	A0A1D8PPG2	25	K	Uncharacterized protein	orf19.4193	1	0.00162413	90.05	FQSAK(1)VDK	2	1.005	1	0.998	1.276	0.961	0.798	1.03	0.798	1.032	1.289	0.961
A0A1D8PPK1-347	A0A1D8PPK1	347	K	Ebp1p	EBP1	1	1.46182e-05	96.82	TLINDLK(1)NDR	2	-2.7834	1	0.887	0.847	0.592	0.947	1.731	1.066	1.952	0.962	0.666
A0A1D8PPM9-55	A0A1D8PPM9	55	K	Oye23p	OYE23	1	7.40835e-17	105.53	AAK(1)NHTPSDLQLEYYK	3	0.58434	1	0.232	1.766	0.835	0.264	2.057	1.135	8.844	7.664	3.588
A0A1D8PPN6-9	A0A1D8PPN6	9	K	Ribosomal 60S subunit protein L32	RPL32	1	1.10649e-06	90.689	ATSVPHPK(1)IVK	2	-0.69671	1	0.813	1.105	1.023	0.948	1.139	1.166	1.401	1.371	1.257
A0A1D8PPR6-203	A0A1D8PPR6	203	K	Mitochondrial 37S ribosomal protein YmS18	orf19.688	1	5.18477e-05	60.657	VCDATVLK(1)FGGDRPK	3	-0.30463	1	0.803	1.536	0.86	0.824	1.059	1.026	1.319	1.93	1.069
A0A1D8PPS1-92	A0A1D8PPS1	92	K	Ribosomal 60S subunit protein L25	RPL25	1	0.020473	69.812	SNK(1)HQIK	2	-2.0842	1
A0A1D8PPS1-49	A0A1D8PPS1	49	K	Ribosomal 60S subunit protein L25	RPL25	1	1.80211e-05	105.1	K(1)SVPHYNR	3	-0.39198	6	0.763	0.971	1.054	1.053	1.162	1.38	1.524	1.283	1.379
A0A1D8PPS1-96	A0A1D8PPS1	96	K	Ribosomal 60S subunit protein L25	RPL25	1	0.00075748	96.342	HQIK(1)SAVK	3	0.40066	2	0.847	0.811	1.038	0.986	1.313	1.165	1.552	0.968	1.226
A0A1D8PPS9-621	A0A1D8PPS9	621	K	Clathrin heavy chain (Fragment)	CHC1	1	0.0122712	55.578	LCEK(1)SGLFQR	2	0.022286	1
A0A1D8PPS9-64	A0A1D8PPS9	64	K	Clathrin heavy chain (Fragment)	CHC1	1	0.00143425	58.32	K(1)NMTADNAIMHPK	3	-0.80894	1	0.951	1.12	0.942	0.976	1.041	1.027	1.095	1.19	0.99
A0A1D8PPS9-1533	A0A1D8PPS9	1533	K	Clathrin heavy chain (Fragment)	CHC1	1	1.82772e-09	116.55	AISILK(1)TDK	3	-1.1237	2
A0A1D8PPS9-1496	A0A1D8PPS9	1496	K	Clathrin heavy chain (Fragment)	CHC1	1	0.000557455	89.266	FNK(1)LDLAER	2	-0.1064	1	1.066	1.167	0.851	0.907	1.051	0.851	0.986	1.104	0.798
A0A1D8PPW7-67	A0A1D8PPW7	67	K	NAD(+) diphosphatase	orf19.3482	1	9.04074e-14	113.99	QQPLIHK(1)NFDNK	3	-1.4576	1	0.955	1.147	0.882	0.934	1.117	0.977	1.17	1.212	0.922
A0A1D8PPW7-225	A0A1D8PPW7	225	K	NAD(+) diphosphatase	orf19.3482	1	3.62377e-06	107.21	K(1)HYLGFEQK	3	-1.2879	2	0.766	0.863	0.896	1.097	1.367	1.432	1.786	1.137	1.167
A0A1D8PPY8-268	A0A1D8PPY8	268	K	Fimbrin	SAC6	1	1.57785e-09	118.28	GLLSK(1)VDIK	2	-0.22941	1	1.697	1.493	0.612	0.728	0.568	0.429	0.335	0.888	0.361
A0A1D8PPY8-135	A0A1D8PPY8	135	K	Fimbrin	SAC6	1	7.39323e-57	155.49	TFLGGK(1)TSGTTHTINDEER	3	0.21189	1	0.956	1.53	0.85	0.851	0.896	0.89	0.938	1.614	0.889
A0A1D8PQ26-22	A0A1D8PQ26	22	K	Adenosine kinase	ADO1	1	0.00368471	83.862	VEK(1)DYLQK	2	1.3124	1
A0A1D8PQ38-48	A0A1D8PQ38	48	K	Uncharacterized protein	orf19.5597.1	1	0.00601747	77.662	VITFK(1)DGK	2	0.53609	1	0.977	1.318	1.027	0.646	1.11	0.66	1.136	1.361	1.05
A0A1D8PQ43-178	A0A1D8PQ43	178	K	Ribonuclease H	orf19.5614	1	0.000420319	56.527	HALK(1)NIHNDLQSGK	3	0.028963	1	0.906	0.988	0.985	1.034	1.097	1.141	1.211	1.1	1.085
A0A1D8PQ89-68	A0A1D8PQ89	68	K	Mitochondrial 37S ribosomal protein MRP4	orf19.5747	1	0.0240368	51.445	EEEAILK(1)TK	2	0.027868	1	0.986	1.108	1.198	0.714	1.046	0.724	1.06	1.133	1.213
A0A1D8PQD4-197	A0A1D8PQD4	197	K	E2 ubiquitin-conjugating protein	orf19.1085	1	1.60291e-05	105.94	DK(1)TIQVLR	2	2.7681	1	0.991	1.387	0.774	0.902	1.01	0.91	1.02	1.412	0.78
A0A1D8PQD4-216	A0A1D8PQD4	216	K	E2 ubiquitin-conjugating protein	orf19.1085	1	7.40816e-13	123.01	GVGNK(1)SELENK	3	0.084386	1
A0A1D8PQD5-76	A0A1D8PQD5	76	K	Cytochrome c oxidase subunit	orf19.1082.1	1	0.000901252	70.942	AAGK(1)FPVNMDA	2	-0.96266	4	0.915	1.167	0.855	0.905	1.198	0.988	1.31	1.287	0.933
A0A1D8PQE5-255	A0A1D8PQE5	255	K	RNA export factor	GLE2	1	8.68118e-44	134.86	K(1)SGGNTTGTTNTTGGAGAGLR	3	-0.036809	1
A0A1D8PQH1-225	A0A1D8PQH1	225	K	Uncharacterized protein	orf19.7116	1	0.00489074	80.24	LQEEK(1)WER	2	-0.83877	1	1.034	0.91	0.835	1.006	1.221	0.972	1.181	0.888	0.807
A0A1D8PQJ7-272	A0A1D8PQJ7	272	K	Uncharacterized protein	orf19.7086	1	0.00325608	87.181	LALEVK(1)R	2	1.944	1
A0A1D8PQJ8-250	A0A1D8PQJ8	250	K	Uncharacterized protein	orf19.7085	1	7.37172e-33	132.51	ANALSAGAQAAAEAK(1)HK	3	-1.2925	1	1.169	1.234	0.832	0.903	0.913	0.772	0.782	1.064	0.71
A0A1D8PQK3-99	A0A1D8PQK3	99	K	Uncharacterized protein	orf19.7074	1	1.72636e-16	126.32	QAAQK(1)QTPTK(1)K	4	-1.1665	3	1.092	1.078	0.947	1.056	0.845	0.967	0.775	0.997	0.866
A0A1D8PQK3-116	A0A1D8PQK3	116	K	Uncharacterized protein	orf19.7074	1	8.79667e-10	119.22	RNSSK(1)SK(1)QTK	3	0.089981	4	1.259	0.878	1.047	0.931	0.895	0.739	0.712	0.703	0.831
A0A1D8PQK3-118	A0A1D8PQK3	118	K	Uncharacterized protein	orf19.7074	1	8.79667e-10	119.22	RNSSK(1)SK(1)QTK	3	0.089981	4	1.259	0.878	1.047	0.931	0.895	0.739	0.712	0.703	0.831
A0A1D8PQK3-94	A0A1D8PQK3	94	K	Uncharacterized protein	orf19.7074	1	1.72636e-16	126.32	QAAQK(1)QTPTK(1)K	4	-1.1665	3	1.092	1.078	0.947	1.056	0.845	0.967	0.775	0.997	0.866
A0A1D8PQK3-100	A0A1D8PQK3	100	K	Uncharacterized protein	orf19.7074	0.97333	0.0068605	82.954	K(0.973)K(0.027)PNADTK(1)R	2	0.86719	3	1.038	1.058	1.025	0.912	0.996	0.878	0.96	1.029	0.986
A0A1D8PQK3-121	A0A1D8PQK3	121	K	Uncharacterized protein	orf19.7074	1	3.05226e-05	89.231	NSSK(1)SK(1)QTK(1)K	2	0.68961	1	1.275	0.912	1.056	0.854	0.925	0.67	0.725	0.722	0.828
A0A1D8PQK3-107	A0A1D8PQK3	107	K	Uncharacterized protein	orf19.7074	1	0.0068605	82.954	K(0.752)K(0.248)PNADTK(1)R	3	0.80529	3	1.038	1.058	1.025	0.912	0.996	0.878	0.96	1.029	0.986
A0A1D8PQM1-180	A0A1D8PQM1	180	K	Single-stranded telomeric DNA-binding/mRNA-binding protein	GBP2	1	0.00391441	83.647	K(1)HDYGPPR	2	0.34113	1	0.668	0.917	1.093	0.862	1.475	1.291	2.211	1.386	1.635
A0A1D8PQM5-333	A0A1D8PQM5	333	K	Uncharacterized protein	orf19.7067	1	0.00412193	54.784	GITGSDNLK(1)K	2	0.25917	1
A0A1D8PQM5-1060	A0A1D8PQM5	1060	K	Uncharacterized protein	orf19.7067	1	0.0011548	82.417	AADDAGGK(1)K	2	-0.93089	2	1.095	0.861	0.967	0.953	1.13	0.87	1.033	0.793	0.882
A0A1D8PQM9-251	A0A1D8PQM9	251	K	Glutamine--tRNA ligase	GLN4	1	0.000724819	87.184	FICDK(1)VYTR	2	-0.96577	1	1.011	1.066	0.973	0.926	1.053	0.914	1.042	1.063	0.961
A0A1D8PQN1-168	A0A1D8PQN1	168	K	Rtf1p	RTF1	1	0.0249893	52.579	DK(1)LTELRK	3	-0.53903	1	0.889	0.999	1.013	0.899	1.222	1.012	1.376	1.134	1.138
A0A1D8PQN2-390	A0A1D8PQN2	390	K	Protein phosphatase regulator	GAC1	1	0.0104533	76.064	IDQFK(1)FK	2	0.17018	1
A0A1D8PQN7-13	A0A1D8PQN7	13	K	rRNA-binding ribosome biosynthesis protein	NOP15	1	0.0154788	72.928	VAEK(1)VEK	3	0.89934	4	1.132	1.038	0.973	0.934	0.95	0.825	0.84	0.927	0.858
A0A1D8PQP8-347	A0A1D8PQP8	347	K	RNA-processing protein	orf19.7041	1	0.001936	67.385	K(1)FEGFYNSSK	2	1.2817	1	0.924	1.069	1.037	0.835	1.17	0.903	1.267	1.168	1.121
A0A1D8PQQ3-792	A0A1D8PQQ3	792	K	Alpha-1,4 glucan phosphorylase	GPH1	1	6.51808e-10	96.464	HVYEGVK(1)VPESLQK	3	1.107	1	1.191	1.125	0.884	0.946	0.89	0.794	0.747	0.953	0.741
A0A1D8PQQ3-655	A0A1D8PQQ3	655	K	Alpha-1,4 glucan phosphorylase	GPH1	1	6.50635e-16	138.63	GVSIEEIK(1)TK	2	1.2948	1	1.426	1.14	0.862	0.78	0.846	0.548	0.594	0.808	0.604
A0A1D8PQQ5-49	A0A1D8PQQ5	49	K	Ribosomal 40S subunit protein S18B	RPS18	1	0.00169254	90.05	K(1)ADVELTK	2	-1.8527	3	1.09	1.169	0.862	0.877	1.046	0.804	0.96	1.082	0.79
A0A1D8PQQ5-48	A0A1D8PQQ5	48	K	Ribosomal 40S subunit protein S18B	RPS18	1	0.000469672	99.442	YANLVCK(1)K	3	1.6241	2	1.132	1.233	0.8	0.899	0.985	0.795	0.871	1.1	0.706
A0A1D8PQS0-8	A0A1D8PQS0	8	K	60S acidic ribosomal protein P0	RPP0	1	0.00389982	85.676	K(1)VQYFSK	2	1.5511	1	0.914	0.948	0.936	0.987	1.225	1.079	1.34	1.046	1.022
A0A1D8PQT8-200	A0A1D8PQT8	200	K	Uncharacterized protein	orf19.6921	1	0.0128562	42.802	QQQQQRQRQK(1)R	2	3.3921	1	1.181	0.943	1.183	0.915	0.796	0.775	0.674	0.806	1.001
A0A1D8PQW6-154	A0A1D8PQW6	154	K	Transcription factor TFIIIC subunit	orf19.6559	1	0.0276494	60.102	K(1)FIPEFEK	2	0.68346	1	1.17	0.984	0.846	1.025	0.987	0.876	0.844	0.849	0.722
A0A1D8PR55-25	A0A1D8PR55	25	K	Uncharacterized protein (Fragment)	CAALFM_C702610CA	1	0.00606653	72.23	VDEHIK(1)AR	3	-0.14095	1
A0A1D8PR55-19	A0A1D8PR55	19	K	Uncharacterized protein (Fragment)	CAALFM_C702610CA	1	1.00568e-16	88.385	VMESVDQANAISK(1)VDEHIK	3	1.0973	2	0.848	0.929	0.909	0.964	1.359	1.137	1.604	1.106	1.071
A0A1D8PR55-133	A0A1D8PR55	133	K	Uncharacterized protein (Fragment)	CAALFM_C702610CA	1	4.56784e-22	142.08	AAYDAVTK(1)SK	2	1.2903	1	0.941	1.373	0.836	0.774	1.15	0.823	1.223	1.473	0.889
A0A1D8PR78-5	A0A1D8PR78	5	K	Taf19p	TAF19	1	5.73505e-23	127.18	SSTK(1)HPPLPSVTNQK	4	1.5937	8	0.915	0.952	0.963	1.091	1.08	1.192	1.18	1.05	1.05
A0A1D8PR93-35	A0A1D8PR93	35	K	Histone	HHO1	1	0.000346613	93.096	SAILTLK(1)ER	2	1.4302	1	1.034	1.291	0.741	1.069	0.903	1.034	0.873	1.261	0.716
A0A1D8PR93-8	A0A1D8PR93	8	K	Histone	HHO1	1	1.46182e-05	96.82	ATAATAK(1)STK	2	2.0663	5	1.438	0.948	1.014	0.875	0.751	0.608	0.522	0.666	0.704
A0A1D8PR93-119	A0A1D8PR93	119	K	Histone	HHO1	1	0.00357866	84.615	ATAAAPK(1)K	3	0.89319	3	1.214	1.08	0.982	0.858	0.904	0.706	0.744	0.898	0.807
A0A1D8PR93-165	A0A1D8PR93	165	K	Histone	HHO1	1	0.00056441	98.523	AAAAAPK(1)K	3	0.072523	2	1.095	0.808	0.863	1.132	1.086	1.034	0.992	0.744	0.787
A0A1D8PR93-143	A0A1D8PR93	143	K	Histone	HHO1	1	0.00421782	82.261	AK(1)AEASTK	2	2.1752	1
A0A1D8PR99-214	A0A1D8PR99	214	K	Protein disulfide isomerase	PDI1	1	0.000724819	87.184	FK(1)NVDITGK	2	0.19661	2	1.19	1.135	0.848	0.953	0.909	0.801	0.764	0.962	0.712
A0A1D8PR99-89	A0A1D8PR99	89	K	Protein disulfide isomerase	PDI1	1	1.68971e-06	81.565	AADSLNESHPK(1)IK	3	-0.3294	1	1.011	1.162	1.009	0.893	0.965	0.882	0.953	1.16	0.997
A0A1D8PRA6-79	A0A1D8PRA6	79	K	Uncharacterized protein	orf19.5126	1	0.0011496	71.513	K(1)TLAPAPVPSK	2	-0.079006	1	0.817	1.709	0.732	0.911	0.923	1.114	1.13	2.109	0.896
A0A1D8PRB3-472	A0A1D8PRB3	472	K	Serine hydroxymethyltransferase	SHM1	1	0.00110812	82.417	LADESDK(1)VK	2	-0.062635	1	0.936	1.126	1.157	0.788	1.041	0.842	1.113	1.214	1.235
A0A1D8PRB3-464	A0A1D8PRB3	464	K	Serine hydroxymethyltransferase	SHM1	1	7.75134e-06	111.61	ELLASFK(1)K	2	-0.71718	1	0.899	1.225	1.275	0.595	1.079	0.662	1.201	1.374	1.417
A0A1D8PRB3-465	A0A1D8PRB3	465	K	Serine hydroxymethyltransferase	SHM1	0.999929	0.0135438	50.786	K(1)LADESDKVK	3	2.9521	1	0.861	1.15	1.046	0.858	1.127	0.997	1.31	1.348	1.215
A0A1D8PRE9-135	A0A1D8PRE9	135	K	Imidazoleglycerol-phosphate synthase	HIS7	1	0.00310367	69.721	FDNDDEK(1)FK	3	1.3479	2	0.707	1.048	0.879	0.838	1.561	1.184	2.207	1.493	1.24
A0A1D8PRF4-79	A0A1D8PRF4	79	K	Uncharacterized protein	orf19.7197	1	5.96895e-09	123.42	K(1)SDGTIER	2	0.85559	1	0.826	0.719	0.856	1.078	1.497	1.304	1.812	0.878	1.034
A0A1D8PRG5-52	A0A1D8PRG5	52	K	Ribosomal protein P1B	RPP1B	1	8.75362e-22	113.62	AVEGK(1)NFK	2	-0.2099	1
A0A1D8PRH1-338	A0A1D8PRH1	338	K	Hsp70 family ATPase	SSQ1	1	0.00667999	78.516	DAELK(1)FK	2	0.057013	1	0.884	1.258	1.225	0.64	1.066	0.723	1.206	1.436	1.383
A0A1D8PRH6-180	A0A1D8PRH6	180	K	Proteasome endopeptidase complex	PRE5	1	0.0108339	76.1	NLEEIK(1)K	2	1.3081	1
A0A1D8PRJ6-139	A0A1D8PRJ6	139	K	Translation initiation factor eIF2 subunit beta	SUI3	1	0.00200927	66.953	K(1)NNPELAGDR	2	1.3905	1	1.271	1.097	0.774	0.936	0.956	0.736	0.752	0.871	0.608
A0A1D8PRL3-27	A0A1D8PRL3	27	K	Uncharacterized protein	CAALFM_CR00090CA	1	0.00863799	59.198	LLADK(1)TSVFR	2	-1.7093	1	1.168	1.152	0.967	0.609	1.173	0.522	1.005	0.996	0.827
A0A1D8PRM5-52	A0A1D8PRM5	52	K	F1F0 ATP synthase subunit f	ATP17	1	0.0119606	69.915	K(1)SNNPFAR	2	0.97866	1
A0A1D8PRM5-21	A0A1D8PRM5	21	K	F1F0 ATP synthase subunit f	ATP17	1	1.23075e-14	111.83	IASAK(1)NLGSNPNAK	3	0.74832	1	1.014	1.201	1.04	0.834	0.961	0.822	0.947	1.196	1.024
A0A1D8PRM5-37	A0A1D8PRM5	37	K	F1F0 ATP synthase subunit f	ATP17	1	8.326e-05	76.943	MAEVVK(1)FYNK	3	0.4044	3	0.923	1.284	1.309	0.546	1.02	0.591	1.105	1.402	1.416
A0A1D8PRM5-51	A0A1D8PRM5	51	K	F1F0 ATP synthase subunit f	ATP17	1	0.00788598	59.418	LPQGPAPAAK(1)K	3	-1.0332	2
A0A1D8PRM9-361	A0A1D8PRM9	361	K	Uncharacterized protein	CAALFM_CR00280CA	1	1.23623e-23	143.25	LK(1)NTENIDTGK	2	-1.1156	2	1.249	0.653	0.941	0.999	1.141	0.8	0.915	0.528	0.753
A0A1D8PRQ3-123	A0A1D8PRQ3	123	K	Ran GTPase-binding protein	YRB1	1	4.54902e-05	102.52	GTGDVK(1)FLK	2	0.79341	2	1.005	1.152	0.878	1.042	0.948	1.037	0.943	1.157	0.872
A0A1D8PRQ3-99	A0A1D8PRQ3	99	K	Ran GTPase-binding protein	YRB1	1	5.20987e-09	92.265	TNEEDEEVLYK(1)VR	2	-0.17381	1	0.901	0.902	0.875	1.077	1.242	1.195	1.379	1.01	0.97
A0A1D8PRR2-450	A0A1D8PRR2	450	K	Bud22p	BUD22	1	0.00142482	91.9	NVK(1)FQGK	2	0.56628	1	0.73	0.795	0.996	0.981	1.489	1.344	2.04	1.099	1.364
A0A1D8PRR4-448	A0A1D8PRR4	448	K	Trans-hexaprenyltranstransferase	CAALFM_CR00570WA	1	6.00909e-13	106.58	K(1)FNQPGDVEIAR	2	-0.51196	1	0.961	1.067	1.102	0.745	1.17	0.775	1.219	1.121	1.146
A0A1D8PRR5-240	A0A1D8PRR5	240	K	Argininosuccinate synthase	ARG1	1	0.000242299	101.65	LILDDSK(1)K	2	1.9966	1	1.097	0.944	0.853	0.94	1.181	0.857	1.077	0.869	0.777
A0A1D8PRR7-367	A0A1D8PRR7	367	K	Acetyl-CoA carboxylase	ACC1	1	6.40522e-07	78.69	HQK(1)IIEEAPVTIAR	3	0.42934	1
A0A1D8PRR7-2265	A0A1D8PRR7	2265	K	Acetyl-CoA carboxylase	ACC1	0.996058	0.00757986	67.334	EDK(0.004)EK(0.996)FLK	3	-0.94596	1	1.039	0.8	0.94	1.104	1.103	1.061	1.062	0.777	0.903
A0A1D8PS12-155	A0A1D8PS12	155	K	Leucine--tRNA ligase	CDC60	1	0.00282732	71.153	EDVTK(1)FSSK	2	2.0705	1	0.796	1.05	0.948	0.974	1.252	1.224	1.574	1.331	1.189
A0A1D8PS16-458	A0A1D8PS16	458	K	Phenylalanine--tRNA ligase subunit beta	FRS1	1	0.0246657	67.981	K(1)HSLPIK	3	0.045032	1	0.867	0.969	0.991	0.973	1.213	1.122	1.399	1.128	1.141
A0A1D8PS45-21	A0A1D8PS45	21	K	Adh5p	ADH5	1	0.0118566	70.056	ASGLNLK(1)K	2	-2.7325	1	1.403	1.072	0.854	0.92	0.783	0.656	0.558	0.771	0.608
A0A1D8PS45-202	A0A1D8PS45	202	K	Adh5p	ADH5	1	0.00655173	79.474	VTVLDK(1)K	2	1.4544	1
A0A1D8PS56-89	A0A1D8PS56	89	K	Omega-class glutathione transferase	ECM4	1	0.0184922	63.816	FPTK(1)EELK	2	0.71563	1	1.244	1.179	0.885	0.797	0.951	0.641	0.765	0.957	0.71
A0A1D8PSA9-518	A0A1D8PSA9	518	K	Phosphoglucomutase	PGM2	1	0.000173313	77.062	LYLEK(1)HCDDK	3	0.76258	2
A0A1D8PSB0-223	A0A1D8PSB0	223	K	Apl4p	APL4	1	0.018531	71.491	LVADLK(1)R	2	-0.0097864	1
A0A1D8PSC5-132	A0A1D8PSC5	132	K	Ribosomal 60S subunit protein L28	RPL28	1	3.01659e-06	108.35	FVSK(1)LAEEK	2	0.76286	1	0.883	1.167	0.963	0.898	1.128	1.016	1.278	1.333	1.089
A0A1D8PSC5-19	A0A1D8PSC5	19	K	Ribosomal 60S subunit protein L28	RPL28	1	0.00122875	80.916	GNVSAGK(1)GR	2	1.0542	1
A0A1D8PSC8-365	A0A1D8PSC8	365	K	Arc1p	ARC1	1	3.56967e-07	107.53	NSSIVK(1)ADVK	2	-1.3036	1	1.076	1.051	0.938	0.818	1.155	0.76	1.074	0.986	0.871
A0A1D8PSC8-215	A0A1D8PSC8	215	K	Arc1p	ARC1	1	0.00310367	69.721	VGFIEK(1)AEK	3	0.20519	2	1.115	0.977	0.858	0.835	1.244	0.749	1.116	0.883	0.768
A0A1D8PSE0-284	A0A1D8PSE0	284	K	Uncharacterized protein	CAALFM_CR03120WA	1	7.6653e-09	86.488	VK(1)TECDADGNCTVTR	2	2.0493	1	1.215	0.819	1.106	0.933	0.93	0.768	0.765	0.68	0.909
A0A1D8PSH0-22	A0A1D8PSH0	22	K	Uncharacterized protein	CAALFM_CR03320CA	1	0.00495586	83.206	EIAALK(1)K	2	1.4673	1
A0A1D8PSH3-190	A0A1D8PSH3	190	K	Citrate synthase	CIT1	1	1.12763e-14	130.66	GANK(1)SEYWK	2	-1.1074	6	0.738	1.301	1.361	0.537	1.147	0.729	1.557	1.782	1.844
A0A1D8PSH3-450	A0A1D8PSH3	450	K	Citrate synthase	CIT1	1	1.85418e-20	150.27	PK(1)SFSTEK	2	0.067512	4	0.839	1.345	1.459	0.46	0.994	0.549	1.185	1.619	1.737
A0A1D8PSH3-102	A0A1D8PSH3	102	K	Citrate synthase	CIT1	1	4.53705e-06	89.301	TIPDIQK(1)ELPK	2	-1.1686	1	0.858	1.095	1.397	0.617	1.09	0.719	1.272	1.288	1.628
A0A1D8PSH3-148	A0A1D8PSH3	148	K	Citrate synthase	CIT1	1	3.03416e-05	76.759	SALPK(1)HVEELIDR	2	0.39554	1	1.037	1.162	1.253	0.649	0.963	0.626	0.93	1.132	1.208
A0A1D8PSH3-48	A0A1D8PSH3	48	K	Citrate synthase	CIT1	1	5.29268e-09	123.86	AEEVK(1)QFK	3	1.5362	2	0.796	1.293	1.361	0.503	1.135	0.631	1.426	1.638	1.707
A0A1D8PSJ3-317	A0A1D8PSJ3	317	K	Sgd1p	SGD1	1	0.00321737	69.721	K(1)NGK(1)SEK(1)TK	2	0.5429	3	1.023	0.97	1.292	0.939	0.79	0.918	0.772	0.957	1.262
A0A1D8PSJ3-320	A0A1D8PSJ3	320	K	Sgd1p	SGD1	1	0.00321737	69.721	K(1)NGK(1)SEK(1)TK	2	0.5429	3	1.023	0.97	1.292	0.939	0.79	0.918	0.772	0.957	1.262
A0A1D8PSJ3-245	A0A1D8PSJ3	245	K	Sgd1p	SGD1	0.998993	2.92393e-05	83.045	NK(0.001)PTK(0.999)TSEIR	3	1.4524	1
A0A1D8PSJ3-323	A0A1D8PSJ3	323	K	Sgd1p	SGD1	1	0.00321737	69.721	K(1)NGK(1)SEK(1)TK	2	0.5429	3	1.023	0.97	1.292	0.939	0.79	0.918	0.772	0.957	1.262
A0A1D8PSN8-38	A0A1D8PSN8	38	K	rRNA (Cytosine-C5-)-methyltransferase	CAALFM_CR04170WA	1	2.83193e-05	90.412	EQK(1)NDLPVSK	3	-0.16026	3	0.937	0.855	0.932	0.989	1.289	1.056	1.378	0.922	0.994
A0A1D8PSR2-83	A0A1D8PSR2	83	K	tRNA (Cytosine-5-)-methyltransferase	CAALFM_CR04300WA	1	0.0139928	74.301	K(1)HAEEIR	2	1.5875	2
A0A1D8PSR2-256	A0A1D8PSR2	256	K	tRNA (Cytosine-5-)-methyltransferase	CAALFM_CR04300WA	1	2.44445e-28	125.22	LNNSSQDLK(1)FDR	2	1.441	1
A0A1D8PSS1-365	A0A1D8PSS1	365	K	Chromatin modification protein	CAALFM_CR04450CA	1	0.0277241	44.511	LGK(1)LPIDPDVAK	2	1.0692	1	1.211	1.329	0.714	1.004	0.789	0.829	0.651	1.108	0.589
A0A1D8PSS1-393	A0A1D8PSS1	393	K	Chromatin modification protein	CAALFM_CR04450CA	1	2.58032e-09	106.32	IEPVNNK(1)TLTK	2	0.12238	2	1.323	1.147	0.932	0.745	0.911	0.563	0.689	0.876	0.703
A0A1D8PSU2-211	A0A1D8PSU2	211	K	Pyridoxamine-phosphate oxidase	PDX3	0.999947	0.0138185	61.161	DKYNDK(1)FK	3	1.7167	1	0.743	0.823	1.199	1.015	1.212	1.366	1.632	1.118	1.611
A0A1D8PSV5-152	A0A1D8PSV5	152	K	Ribosomal 40S subunit protein S3	RPS3	1	2.04514e-09	71.263	SQK(1)YADGFMIHSGQPTR	3	1.0374	2	0.798	1.032	0.88	1.108	1.187	1.387	1.487	1.304	1.1
A0A1D8PSV5-46	A0A1D8PSV5	46	K	Ribosomal 40S subunit protein S3	RPS3	1	3.1785e-05	89.301	TPSK(1)LEVIVK	2	1.0777	1	0.965	0.971	0.871	0.949	1.261	0.984	1.307	1.016	0.901
A0A1D8PSW9-35	A0A1D8PSW9	35	K	Mitochondrial 54S ribosomal protein YmL44	CAALFM_CR05150WA	1	2.5574e-07	110.08	VPTGTK(1)IDCK	3	0.78285	2	0.935	1.29	1.047	0.682	1.118	0.731	1.197	1.393	1.12
A0A1D8PSY1-116	A0A1D8PSY1	116	K	Glutamine synthetase	GLN1	1	0.0154833	50.04	HECAK(1)LMK	3	1.4677	1
A0A1D8PSY8-249	A0A1D8PSY8	249	K	Crg1p	CRG1	1	0.020126	70.028	IK(1)SDVEK	2	1.8313	1
A0A1D8PT56-456	A0A1D8PT56	456	K	Adenylosuccinate lyase	ADE13	1	5.47982e-05	81.92	APQQTEK(1)FVK	2	-1.038	1	1.253	1.07	0.746	0.909	1.055	0.726	0.842	0.862	0.596
A0A1D8PTB5-413	A0A1D8PTB5	413	K	Succinate--CoA ligase [ADP-forming] subunit beta, mitochondrial	LSC2	1	0.00343247	68.016	IVQLAPK(1)NN	2	-0.070692	1	0.901	1.159	0.885	0.965	1.123	1.071	1.247	1.298	0.981
A0A1D8PTB5-56	A0A1D8PTB5	56	K	Succinate--CoA ligase [ADP-forming] subunit beta, mitochondrial	LSC2	1	0.0226407	51.286	K(1)LGTNELVIK	2	1.2619	1	0.997	1.184	1.065	0.846	0.955	0.849	0.957	1.198	1.067
A0A1D8PTB5-75	A0A1D8PTB5	75	K	Succinate--CoA ligase [ADP-forming] subunit beta, mitochondrial	LSC2	1	6.55397e-07	78.401	GK(1)GHFDSGLQGGVK	3	0.26217	1
A0A1D8PTB5-55	A0A1D8PTB5	55	K	Succinate--CoA ligase [ADP-forming] subunit beta, mitochondrial	LSC2	1	1.9382e-12	95.067	GYPATTPEGAYDAAK(1)K	3	2.4677	1	0.896	1.354	1.109	0.752	0.961	0.838	1.071	1.524	1.235
A0A1D8PTD1-216	A0A1D8PTD1	216	K	Bifunctional carbamoylphosphate synthetase/aspartate transcarbamylase	URA2	1	0.00625608	80.165	K(1)TNENIK	2	-1.2078	1	1.076	1.022	0.974	1.01	0.935	0.939	0.869	0.959	0.903
A0A1D8PTD8-68	A0A1D8PTD8	68	K	Thiosulfate sulfurtransferase	CAALFM_CR07020WA	1	0.00601747	77.662	VYK(1)YADVK	2	-1.1597	1	0.832	1.082	1.244	0.632	1.265	0.759	1.522	1.313	1.494
A0A1D8PTH3-256	A0A1D8PTH3	256	K	Alpha-ketoglutarate dehydrogenase	KGD2	1	0.00162413	90.05	YK(1)DEFIEK	2	0.89529	1	0.921	1.142	1.319	0.657	1.019	0.712	1.106	1.251	1.43
A0A1D8PTH3-340	A0A1D8PTH3	340	K	Alpha-ketoglutarate dehydrogenase	KGD2	1	0.000613386	98.048	EISNLGK(1)K	2	1.0312	2	0.985	1.11	1.237	0.65	1.076	0.659	1.093	1.138	1.254
A0A1D8PTI7-72	A0A1D8PTI7	72	K	40S ribosomal protein S27	RPS27	1	1.53748e-07	112.64	AK(1)LTEGCSFR	2	-1.1724	1	0.926	1.154	0.872	0.936	1.148	1.009	1.239	1.257	0.94
A0A1D8PTK1-151	A0A1D8PTK1	151	K	Chorismate synthase	ARO2	1	0.00185262	66.708	YGTK(1)SSSGGGR	2	-2.2701	1	0.89	1.05	0.901	0.927	1.258	1.042	1.414	1.191	1.011
A0A1D8PTN4-40	A0A1D8PTN4	40	K	snoRNP complex protein	NOP10	1	0.0175279	53.237	FSPDDK(1)YSR	2	0.33535	1
A0A1D8PTP9-203	A0A1D8PTP9	203	K	Chaperone ATPase	HSP104	1	4.95212e-05	61.265	SK(1)SNSVLIGDAGVGK	3	2.0952	1
A0A1D8PTP9-480	A0A1D8PTP9	480	K	Chaperone ATPase	HSP104	1	0.00482716	81.017	K(1)LDELEIK	2	-0.40766	1	1.297	0.769	0.785	0.959	1.187	0.74	0.916	0.598	0.605
A0A1D8PTR4-54	A0A1D8PTR4	54	K	Ribosomal 40S subunit protein S29A	CAALFM_CR08480CA	1	4.21909e-05	85.963	AADIGFNK(1)YR	2	1.5871	1	0.759	1.105	0.948	0.973	1.241	1.282	1.636	1.469	1.246
A0A1D8PTR7-78	A0A1D8PTR7	78	K	Tropomyosin	TPM2	1	4.53489e-26	118.05	EAADESHSLK(1)TSNENYTK	3	-0.23363	1	0.997	1.011	0.753	1.102	1.143	1.105	1.147	1.023	0.755
A0A1D8PTU7-33	A0A1D8PTU7	33	K	Asr2p	ASR2	1	0.00144063	78.342	ESAK(1)VLFGK	2	1.2235	1	1.763	1.789	0.796	0.447	0.358	0.253	0.203	1.024	0.451
A0A1D8PTU7-179	A0A1D8PTU7	179	K	Asr2p	ASR2	1	0.00127632	51.252	TGEVLSDGIK(1)K	2	0.47137	1
A0A1D8PTU9-218	A0A1D8PTU9	218	K	Protein kinase	PDK2	1	0.00547546	79.148	ETLEIIK(1)K	2	1.6906	1
A0A1D8PTV0-125	A0A1D8PTV0	125	K	Proteasome regulatory particle lid subunit	RPN7	1	0.0011242	93.096	NATETFK(1)K	2	0.61968	1	1.164	1.11	0.852	0.939	0.968	0.807	0.833	0.963	0.731
A0A1D8PTV4-395	A0A1D8PTV4	395	K	Tubulin alpha chain	TUB1	1	0.0130222	52.725	K(1)FDLMYSK	2	-0.23276	1	0.946	1.141	0.93	0.971	1.043	1.026	1.103	1.218	0.981
A0A1D8PTV7-219	A0A1D8PTV7	219	K	Putative cystathionine beta-lyase	CAALFM_CR09010CA	1	0.0257058	66.546	NK(1)LLLDR	2	-0.5391	1
A0A1D8PTW2-656	A0A1D8PTW2	656	K	Uncharacterized protein	CAALFM_CR09140CA	1	5.76555e-06	112.71	DYVTYK(1)SK	3	0.97835	4	1.911	1.937	0.494	0.451	0.378	0.236	0.198	1.023	0.258
A0A1D8PTW6-71	A0A1D8PTW6	71	K	Hydroxymethylglutaryl-CoA synthase	ERG13	1	3.56266e-17	131.69	LIK(1)NYSIDTNK	3	-0.38219	2	0.87	1.257	0.816	0.941	1.161	1.082	1.336	1.459	0.938
A0A1D8PTW6-224	A0A1D8PTW6	224	K	Hydroxymethylglutaryl-CoA synthase	ERG13	1	6.98884e-10	113.76	AVDNCYK(1)NYSK	3	-0.6127	3	0.798	1.161	0.867	0.979	1.225	1.227	1.535	1.469	1.085
A0A1D8PTW9-4	A0A1D8PTW9	4	K	Pyridoxine 4-dehydrogenase	CAALFM_CR09100CA	1	0.0239584	47.712	SFK(1)PVEISGK	3	1.9181	2	0.104	1.483	1.515	0.291	1.727	2.797	16.616	14.383	14.547
A0A1D8PTW9-241	A0A1D8PTW9	241	K	Pyridoxine 4-dehydrogenase	CAALFM_CR09100CA	1	1.40931e-18	126.83	HHLDK(1)FQPDTFNK	4	0.37248	3	0.377	1.211	1.388	0.57	1.523	1.513	4.048	3.244	3.681
A0A1D8PTW9-259	A0A1D8PTW9	259	K	Pyridoxine 4-dehydrogenase	CAALFM_CR09100CA	1	1.1431e-10	118.9	ELYK(1)FAHEVK	3	-0.9535	2	0.113	1.392	1.703	0.342	1.555	3.016	13.718	12.38	15.002
A0A1D8PTY4-950	A0A1D8PTY4	950	K	Elf1p	ELF1	1	0.00529823	79.659	K(1)SFQYEVK	2	-1.036	1
A0A1D8PTY4-867	A0A1D8PTY4	867	K	Elf1p	ELF1	1	0.0235242	54.722	VEK(1)HPNLR	3	-0.41805	1
A0A1D8PTZ1-202	A0A1D8PTZ1	202	K	Uncharacterized protein	CAALFM_CR09330CA	1	1.63075e-12	85.563	TDDTTQPPHIVK(1)VAQQAK	3	0.77815	1	1.005	1.107	0.861	1	1.053	0.995	1.048	1.111	0.855
A0A1D8PU19-126	A0A1D8PU19	126	K	rRNA-binding ribosome biosynthesis protein	SSF1	1	0.0128255	69.598	HPK(1)SISK	3	-0.7133	1
A0A1D8PU33-548	A0A1D8PU33	548	K	SAGA histone acetyltransferase complex subunit	SPT7	1	2.62954e-26	122.29	RDEEEDSLGGK(1)SMK(1)K(1)GR	3	0.28927	12	0.919	0.928	0.947	1.127	1.073	1.227	1.167	1.019	1.029
A0A1D8PU33-551	A0A1D8PU33	551	K	SAGA histone acetyltransferase complex subunit	SPT7	1	2.62954e-26	122.29	RDEEEDSLGGK(1)SMK(1)K(1)GR	3	0.28927	12	0.919	0.928	0.947	1.127	1.073	1.227	1.167	1.019	1.029
A0A1D8PU33-552	A0A1D8PU33	552	K	SAGA histone acetyltransferase complex subunit	SPT7	1	2.62954e-26	122.29	RDEEEDSLGGK(1)SMK(1)K(1)GR	3	0.28927	5	1.101	1.016	0.979	0.924	1.004	0.838	0.912	0.93	0.888
A0A1D8PU44-404	A0A1D8PU44	404	K	Mss51p	MSS51	1	0.021093	52.167	FACTK(1)YDIR	2	0.3973	1
A0A1D8PU46-499	A0A1D8PU46	499	K	snoRNP complex protein	SIK1	1	0.00825263	52.576	RK(1)SDDGEETPK	3	1.4508	1	1	0.65	0.994	1.143	1.179	1.143	1.179	0.656	0.993
A0A1D8PU53-94	A0A1D8PU53	94	K	Uncharacterized protein	CAALFM_CR10040WA	1	0.00130491	93.374	IDVALK(1)K	2	-3.2455	1
A0A1D8PU56-517	A0A1D8PU56	517	K	Long-chain fatty acid-CoA ligase	FAA4	1	2.19367e-15	116.24	GGPVVSEYYK(1)NEK	3	0.40618	1
A0A1D8PU61-111	A0A1D8PU61	111	K	S-(hydroxymethyl)glutathione dehydrogenase	FDH3	1	0.00117178	81.625	SGK(1)TNLCGK	3	0.84636	2	1.025	1.036	0.86	0.983	1.117	0.959	1.09	1.02	0.838
A0A1D8PU61-347	A0A1D8PU61	347	K	S-(hydroxymethyl)glutathione dehydrogenase	FDH3	1	7.23422e-11	122.69	LK(1)VEEFITHR	3	-0.66438	2	0.818	1.048	0.893	0.936	1.329	1.143	1.626	1.293	1.091
A0A1D8PU69-51	A0A1D8PU69	51	K	Thioredoxin	TRX1	1	1.60094e-13	113.76	FQNEYSNIK(1)FLK	2	-0.54841	2	1.095	1.161	0.78	0.93	1.072	0.849	0.979	1.07	0.711
A0A1D8PUB4-35	A0A1D8PUB4	35	K	L-iditol 2-dehydrogenase	XYL2	1	7.75134e-06	111.61	DVIVEVK(1)K	2	1.2363	1	1.342	1.177	0.96	0.676	0.912	0.505	0.68	0.886	0.715
A0A1D8PUB4-228	A0A1D8PUB4	228	K	L-iditol 2-dehydrogenase	XYL2	1	7.50516e-08	59.351	DMGAATHTFNSK(1)TGDDLVK	3	2.2732	2	1.24	1.146	0.992	0.76	0.916	0.613	0.739	0.932	0.799
A0A1D8PUC3-126	A0A1D8PUC3	126	K	Uncharacterized protein	CAALFM_CR10750CA	1	0.0111031	71.342	ITK(1)VDGK	3	0.52517	2
G1UB11-264	G1UB11	264	K	C-22 sterol desaturase	ERG5	1	0.000454826	75.819	K(1)HINENNGTPK	3	0.3927	1
O13289-83	O13289	83	K	Peroxisomal catalase	CAT1	1	0.00391441	83.647	FLDTVGK(1)K	2	1.8629	1
O13289-138	O13289	138	K	Peroxisomal catalase	CAT1	1	3.96495e-18	118.24	DPSK(1)FPHFIHTQK	3	0.31406	2	1.407	1.086	1.004	0.839	0.706	0.596	0.501	0.779	0.713
O13318-164	O13318	164	K	pH-responsive protein 2	PHR2	1	2.89965e-05	79.875	K(1)SNTDASAFVK	2	0.66136	1	1.004	0.877	0.857	1.019	1.244	1.014	1.24	0.88	0.852
O13426-385	O13426	385	K	Serine hydroxymethyltransferase, cytosolic	SHM2	1	1.6919e-17	114.96	NSIPGDK(1)SALVPGGVR	2	-2.6897	1	1.356	1.161	0.799	0.814	0.921	0.6	0.68	0.864	0.589
O13426-411	O13426	411	K	Serine hydroxymethyltransferase, cytosolic	SHM2	1	3.11165e-06	108.43	GLGEEDFK(1)K	3	-1.356	2	1.419	1.068	0.774	0.837	0.944	0.59	0.665	0.76	0.546
O13426-442	O13426	442	K	Serine hydroxymethyltransferase, cytosolic	SHM2	1	3.21666e-13	110.97	DFK(1)NAVSGDSEK	2	0.44139	2	1.535	1.127	0.741	0.821	0.826	0.535	0.538	0.741	0.483
O13426-336	O13426	336	K	Serine hydroxymethyltransferase, cytosolic	SHM2	1	1.37377e-14	133.81	ALESEFTK(1)K	2	-0.11949	1	1.342	1.009	0.842	0.877	0.961	0.654	0.717	0.759	0.627
O42766-89	O42766	89	K	14-3-3 protein homolog	BMH1	1	0.00124694	80.69	AK(1)IEAELSK	2	-1.5303	1	1.158	1.04	0.969	0.867	0.999	0.749	0.862	0.906	0.835
O42766-126	O42766	126	K	14-3-3 protein homolog	BMH1	1	0.0166228	55.676	MK(1)GDYHR	3	-2.0126	1
O42817-34	O42817	34	K	40S ribosomal protein S0	RPS0	1	0.017036	44.543	NVQVHNK(1)PYVYK	3	1.1198	1
O59931-128	O59931	128	K	60S ribosomal protein L13	RPL13	1	2.10057e-05	108.24	LVIFDK(1)K	2	1.8028	3	1.05	0.988	0.926	0.954	1.1	0.909	1.049	0.95	0.881
O59931-120	O59931	120	K	60S ribosomal protein L13	RPL13	1	0.00025375	101.9	LQEYK(1)SK	2	0.98488	3	1.038	1.002	0.955	1.006	1.014	0.969	0.977	0.974	0.919
O59931-122	O59931	122	K	60S ribosomal protein L13	RPL13	1	0.00210833	88.596	SK(1)LVIFDK	2	0.11378	1	0.882	0.926	0.856	1.054	1.283	1.195	1.455	1.059	0.969
O74198-27	O74198	27	K	Sterol 24-C-methyltransferase	ERG6	1	8.14263e-10	123.86	ALHGESYK(1)K	3	0.057472	1	0.93	0.972	1.031	1.054	1.019	1.135	1.098	1.056	1.108
O74261-447	O74261	447	K	Heat shock protein 60, mitochondrial	HSP60	1	1.32232e-05	107.79	ILDEVK(1)EK	3	0.065238	2	1.065	1.389	1.122	0.59	0.926	0.553	0.869	1.317	1.052
O74261-23	O74261	23	K	Heat shock protein 60, mitochondrial	HSP60	1	0.00156934	77.674	ELK(1)FGVEGR	2	-3.672	1	0.885	0.941	1.075	0.968	1.141	1.093	1.29	1.072	1.214
O93827-163	O93827	163	K	Mannose-1-phosphate guanyltransferase	MPG1	1	4.101e-27	149.57	FVEK(1)PVEFVGNR	3	0.79349	3	1.046	0.971	0.927	1.063	0.999	1.017	0.955	0.938	0.885
O93827-98	O93827	98	K	Mannose-1-phosphate guanyltransferase	MPG1	1	0.00491795	80.755	LAEEVLK(1)K	2	0.93256	2	1.006	1.181	0.887	0.932	1.032	0.926	1.026	1.184	0.881
O94030-250	O94030	250	K	Mitochondrial intermembrane space import and assembly protein 40	MIA40	0.999971	0.00287834	77.192	VKPNTK(1)SD	2	1.1884	1	1.146	1.228	0.964	0.83	0.888	0.724	0.775	1.082	0.84
P0CB54-325	P0CB54	325	K	ATPase GET3	GET3	1	0.00440351	84.498	GVENLK(1)K	2	1.4387	1	1.052	0.958	0.888	0.946	1.172	0.899	1.115	0.919	0.843
P0CH96-374	P0CH96	374	K	Adenylosuccinate synthetase	ADE12	1	0.00527811	82.452	VEVVYK(1)K	2	0.67322	1	1.121	1.078	0.837	0.906	1.09	0.807	0.972	0.97	0.746
P0CT51-53	P0CT51	53	K	Blood-induced peptide 1	BLP1	1	6.60789e-10	107.09	SLK(1)NLEMENEK	3	1.729	1	1.251	0.93	0.834	1.125	0.858	0.9	0.686	0.75	0.666
P0CY34-423	P0CY34	423	K	Transcriptional repressor TUP1	TUP1	1	0.00745913	54.276	K(1)STCEVTYIGHK	3	1.5969	1
P10613-156	P10613	156	K	Lanosterol 14-alpha demethylase	ERG11	1	0.00113631	72.096	FALTTDSFK(1)R	2	-2.5731	1	1.011	1.271	1.017	0.847	0.91	0.837	0.9	1.269	1.005
P22011-42	P22011	42	K	Peptidyl-prolyl cis-trans isomerase	CYP1	1	1.60094e-13	113.76	ALCTGEK(1)GFGYK	2	-2.1576	1	1.044	1.283	0.966	0.738	1.037	0.707	0.993	1.24	0.924
P22011-88	P22011	88	K	Peptidyl-prolyl cis-trans isomerase	CYP1	1	0.00298895	70.942	FADENFVK(1)R	2	0.81576	2
P22011-80	P22011	80	K	Peptidyl-prolyl cis-trans isomerase	CYP1	1	1.4421e-20	117.2	SIYGTK(1)FADENFVK	3	0.58102	1	0.977	1.288	0.798	0.842	1.152	0.862	1.179	1.33	0.817
P22011-29	P22011	29	K	Peptidyl-prolyl cis-trans isomerase	CYP1	1	7.14222e-07	82.578	LYDDVVPK(1)TAENFR	3	1.205	2	1.044	1.298	0.78	0.958	0.969	0.919	0.929	1.256	0.747
P25997-635	P25997	635	K	Elongation factor 3	CEF3	1	0.000206833	97.734	GNLSEFVK(1)K	2	1.5558	3	1.067	1.118	0.864	0.915	1.071	0.857	1.005	1.058	0.809
P25997-207	P25997	207	K	Elongation factor 3	CEF3	1	0.000512962	73.415	STETIDNK(1)DIEK	2	0.33708	1	0.877	1.05	0.865	1.101	1.116	1.254	1.273	1.209	0.984
P25997-794	P25997	794	K	Elongation factor 3	CEF3	1	0.00217594	74.53	IFK(1)IEGTPR	2	0.78377	1	1.127	1.018	0.78	1.148	0.932	1.018	0.828	0.912	0.692
P30575-6	P30575	6	K	Enolase 1	ENO1	1	4.88214e-15	137.05	SYATK(1)IHAR	3	-1.725	1	0.742	0.779	0.824	1.603	0.985	2.161	1.327	1.059	1.109
P30575-142	P30575	142	K	Enolase 1	ENO1	1	5.1463e-07	104.22	HIANISNAK(1)K	3	0.80789	2	0.721	0.868	1.096	1.087	1.217	1.507	1.689	1.213	1.518
P30575-259	P30575	259	K	Enolase 1	ENO1	1	1.60374e-15	99.273	DGK(1)YDLDFK	2	0.16565	3	1.069	0.86	0.919	1.04	1.11	0.972	1.039	0.812	0.858
P30575-335	P30575	335	K	Enolase 1	ENO1	1	0.00922136	73.248	IK(1)TAIEK	2	-2.9118	4	1.049	1.019	0.882	0.997	1.071	0.95	1.022	0.98	0.839
P30575-400	P30575	400	K	Enolase 1	ENO1	1	0.00150867	67.997	SGQIK(1)TGAPAR	2	0.27308	3	0.953	1.059	0.822	0.987	1.201	1.035	1.261	1.121	0.862
P30575-82	P30575	82	K	Enolase 1	ENO1	1	9.47828e-11	123.95	AK(1)IDVVDQAK	2	-0.13056	7	1.078	0.999	0.89	0.997	1.052	0.924	0.976	0.934	0.825
P31353-33	P31353	33	K	Phosphomannomutase	PMM1	1	0.000853381	86.014	LTISEEMK(1)K	2	1.0127	1
P31353-166	P31353	166	K	Phosphomannomutase	PMM1	1	0.000102169	100.88	ETMVEALK(1)K	2	1.1575	4	1.084	1.051	0.909	1	0.977	0.922	0.901	0.979	0.837
P31353-150	P31353	150	K	Phosphomannomutase	PMM1	1	0.00695524	76.332	NDYEK(1)FDK	2	0.96628	2	1.11	1.241	0.887	0.921	0.888	0.829	0.8	1.128	0.798
P40910-152	P40910	152	K	40S ribosomal protein S1	RPS1	1	0.00034366	93.623	K(1)TTYAQSSK	3	-2.6103	2	0.976	1.028	1.024	0.956	1.037	0.979	1.063	1.062	1.048
P40910-55	P40910	55	K	40S ribosomal protein S1	RPS1	1	1.92476e-16	123.76	STGLK(1)NAADGLK	2	-1.9311	2	1.013	1.057	0.914	1.007	1.029	0.993	1.017	1.053	0.9
P41797-75	P41797	75	K	Heat shock protein SSA1	SSA1	1	5.96264e-56	183.96	K(1)FDDPEVINDAK	2	0.67919	4	1.698	1.194	0.752	0.68	0.748	0.401	0.441	0.71	0.442
P41797-566	P41797	566	K	Heat shock protein SSA1	SSA1	1	0.00267372	86.898	IGADDK(1)EK	3	0.17747	4	1.639	1.167	0.822	0.7	0.74	0.427	0.452	0.719	0.501
P41797-511	P41797	511	K	Heat shock protein SSA1	SSA1	1	0.00508411	79.659	LSK(1)EEIDK	2	1.5113	1	1.497	1.115	0.769	0.811	0.857	0.542	0.572	0.751	0.513
P42800-387	P42800	387	K	Inositol-3-phosphate synthase	INO1	1	1.83465e-06	80.746	ESGDK(1)VDHCIVIK	3	3.3031	1
P42800-225	P42800	225	K	Inositol-3-phosphate synthase	INO1	1	0.00513277	82.287	AK(1)NELDK	2	0.15011	1	1.27	0.882	0.682	1.111	1.051	0.875	0.828	0.701	0.536
P42800-54	P42800	54	K	Inositol-3-phosphate synthase	INO1	1	0.0204523	69.825	VDLK(1)VPK	2	2.9672	1
P43075-717	P43075	717	K	tRNA ligase	LIG1	0.964134	0.00379507	60.364	GDPNK(0.036)PK(0.964)SALK	3	-0.86909	1
P46273-271	P46273	271	K	Phosphoglycerate kinase	PGK1	1	1.15641e-05	94.767	NVEHLVEK(1)AK	2	0.0091366	2	0.923	0.93	1.037	0.979	1.139	1.061	1.234	1.016	1.121
P46273-74	P46273	74	K	Phosphoglycerate kinase	PGK1	1	6.19754e-30	131.45	NDK(1)YSLAPVATELEK	3	-0.23463	4	1.213	1.121	0.853	0.924	0.925	0.761	0.762	0.932	0.702
P46273-416	P46273	416	K	Phosphoglycerate kinase	PGK1	1	0.0167384	49.448	DLPGVVALSNK(1)N	2	1.4883	1
P46273-132	P46273	132	K	Phosphoglycerate kinase	PGK1	0.997127	3.09106e-39	143.93	YHIEEEGSSK(0.997)DK(0.003)DGK	4	-1.1333	4	0.806	0.551	1.053	1.278	1.253	1.586	1.555	0.689	1.304
P46273-381	P46273	381	K	Phosphoglycerate kinase	PGK1	1	0.0106306	76.221	K(1)YGVVEK	2	0.18278	1	1.157	0.997	0.842	1.002	1.018	0.866	0.88	0.869	0.727
P46273-17	P46273	17	K	Phosphoglycerate kinase	PGK1	1	0.00252906	87.639	DLDVAGK(1)R	2	0.55909	1	1.08	0.994	0.875	1.038	1.024	0.961	0.949	0.93	0.81
P46273-54	P46273	54	K	Phosphoglycerate kinase	PGK1	1	0.0115499	69.812	YVEEHK(1)PK	2	-0.59948	7	1.091	1.021	0.963	0.999	0.943	0.915	0.864	0.944	0.882
P46587-559	P46587	559	K	Heat shock protein SSA2	SSA2	1	0.00771143	47.037	SK(1)LDASEIEEVTK	3	0.086509	1
P46587-421	P46587	421	K	Heat shock protein SSA2	SSA2	1	0.00177017	89.827	NSTIPTK(1)K	2	0.64048	1
P46587-69	P46587	69	K	Heat shock protein SSA2	SSA2	1	9.45106e-14	102.15	NQAAMNPANTVFDAK(1)R	3	-1.7042	2	0.968	1.033	0.933	0.993	1.091	1.026	1.128	1.077	0.963
P46587-510	P46587	510	K	Heat shock protein SSA2	SSA2	1	0.00986655	72.2	LSK(1)EEIEK	2	-0.17082	1	1.026	1.001	0.798	1.006	1.184	0.981	1.155	0.984	0.778
P46587-328	P46587	328	K	Heat shock protein SSA2	SSA2	1	3.95942e-10	101.05	SK(1)VDEIVLVGGSTR	3	-0.089996	2	0.941	0.941	0.992	1.067	1.06	1.134	1.127	1.009	1.053
P46587-75	P46587	75	K	Heat shock protein SSA2	SSA2	1	1.30212e-27	153.09	K(1)FDDHEVQGDIK	2	-0.042251	2	0.945	0.909	0.905	1.021	1.225	1.08	1.298	0.971	0.957
P46587-323	P46587	323	K	Heat shock protein SSA2	SSA2	1	0.00209265	74.962	VLSDAK(1)IDK	2	-1.9534	1	0.9	1.155	0.825	1.037	1.11	1.152	1.234	1.296	0.915
P46587-557	P46587	557	K	Heat shock protein SSA2	SSA2	1	1.69152e-09	109.83	NTLGEEQFK(1)SK	2	-0.18581	1	0.993	0.982	0.823	1.036	1.176	1.042	1.184	0.998	0.828
P46598-384	P46598	384	K	Heat shock protein 90 homolog	HSP90	1	0.00892288	56.043	EMLQQNK(1)ILK	2	-1.745	1	1.123	1.018	0.89	0.933	1.062	0.832	0.946	0.914	0.792
P46598-549	P46598	549	K	Heat shock protein 90 homolog	HSP90	1	0.00995562	57.885	EYEPLTK(1)ALK	2	-3.7046	1	0.918	0.992	0.917	1.07	1.109	1.165	1.207	1.089	0.997
P46598-608	P46598	608	K	Heat shock protein 90 homolog	HSP90	1	0.000781442	62.287	K(1)TFEISPSSPIIK	3	0.2858	1	0.912	0.901	0.866	1.025	1.297	1.124	1.423	0.997	0.949
P46598-332	P46598	332	K	Heat shock protein 90 homolog	HSP90	1	0.00783119	52.79	RAPFDAFESK(1)K	3	3.0506	2	0.777	0.837	0.896	1.181	1.288	1.521	1.659	1.088	1.153
P46598-517	P46598	517	K	Heat shock protein 90 homolog	HSP90	1	0.016667	72.607	K(1)LVDITK	2	1.6131	1	1.216	1.036	0.739	1.008	1.022	0.829	0.84	0.859	0.608
P46598-198	P46598	198	K	Heat shock protein 90 homolog	HSP90	1	1.23611e-12	85.676	IKEVVK(1)K	2	-2.5394	1
P46598-73	P46598	73	K	Heat shock protein 90 homolog	HSP90	1	0.0184922	63.816	IIPQK(1)DQK	2	0.92974	2	0.975	0.902	0.917	1.05	1.156	1.077	1.185	0.933	0.939
P46614-128	P46614	128	K	Pyruvate kinase	CDC19	1	0.00036692	70.089	CDDK(1)VMYIDYK	2	-0.34064	3	1.132	1.057	0.878	0.956	1.003	0.844	0.887	0.942	0.775
P46614-90	P46614	90	K	Pyruvate kinase	CDC19	1	1.76569e-09	82.663	GRPLAIALDTK(1)GPEIR	3	0.97698	1	0.978	1.072	0.773	1.053	1.141	1.076	1.167	1.106	0.79
P46614-204	P46614	204	K	Pyruvate kinase	CDC19	1	1.47444e-10	121.02	DIADIK(1)FGVK	2	-0.28954	3	1.103	0.915	0.855	1.097	1.027	0.995	0.931	0.838	0.774
P46614-419	P46614	419	K	Pyruvate kinase	CDC19	1	0.000584314	72.681	YK(1)PDVPILMVTR	2	-0.77453	3	1.014	1.008	0.765	1.119	1.099	1.103	1.084	1.002	0.754
P46614-73	P46614	73	K	Pyruvate kinase	CDC19	1	0.00652184	79.713	K(1)SEEVYK	2	-0.061438	3	1.135	0.904	0.941	1.081	0.938	0.953	0.828	0.804	0.829
P46614-43	P46614	43	K	Pyruvate kinase	CDC19	1	4.70975e-06	89.231	TNNVDVLVK(1)LR	2	1.9093	1	0.963	0.88	0.929	1.125	1.094	1.168	1.137	0.922	0.963
P46614-230	P46614	230	K	Pyruvate kinase	CDC19	1	0.00932809	73.499	K(1)VLGEEGK	2	0.69264	1
P46614-435	P46614	435	K	Pyruvate kinase	CDC19	1	0.00156928	72.607	AAK(1)FSHLYR	3	0.074847	1
P53698-93	P53698	93	K	Cytochrome c	CYC1	1	0.0045945	64.567	MAFGGLK(1)K	3	1.7405	1
P82610-309	P82610	309	K	5-methyltetrahydropteroyltriglutamate--homocysteine methyltransferase	MET6	1	0.00482385	64.82	NIWK(1)TDFAK	2	-1.2449	1	1.224	1.24	0.749	0.818	1.029	0.668	0.841	1.023	0.612
P82610-714	P82610	714	K	5-methyltetrahydropteroyltriglutamate--homocysteine methyltransferase	MET6	1	0.00134373	70.54	IPSK(1)QEFVSR	2	-2.1946	1	1.222	1.224	0.804	0.862	0.941	0.705	0.77	1.01	0.658
P82611-44	P82611	44	K	Aconitate hydratase, mitochondrial	ACO1	1	1.35577e-07	113.24	K(1)HLENVEIVK	2	0.52824	2	0.89	0.798	1.167	0.904	1.243	1.014	1.396	0.904	1.309
P82612-127	P82612	127	K	Phosphoglycerate mutase	GPM1	1	3.43452e-40	155.57	IDPK(1)DEYSQVGDRR	3	-0.80221	4	0.93	0.972	0.778	1.163	1.154	1.251	1.243	1.056	0.836
P82612-98	P82612	98	K	Phosphoglycerate mutase	GPM1	1	1.77244e-36	156.49	DK(1)AQTLEAYGQEK	3	-0.6593	2	1.216	1.042	0.927	0.997	0.838	0.819	0.689	0.866	0.762
P83773-213	P83773	213	K	Acetyl-CoA hydrolase	ACH1	1	0.00634013	55.724	IGK(1)TAIPVDPEK	2	-0.28322	1	1.067	1.192	0.963	0.894	0.929	0.837	0.871	1.128	0.901
P83773-331	P83773	331	K	Acetyl-CoA hydrolase	ACH1	1	0.00932809	73.499	LTNDGFK(1)K	2	-1.5138	1	1.171	1.215	1.042	0.799	0.83	0.683	0.71	1.048	0.889
P83773-491	P83773	491	K	Acetyl-CoA hydrolase	ACH1	1	6.71039e-06	92.866	K(1)TLHEPHILR	4	0.65202	1
P83774-59	P83774	59	K	Guanine nucleotide-binding protein subunit beta-like protein	ASC1	1	6.38115e-07	83.877	LTGGEDNQYGIPK(1)K	3	-2.477	1	0.841	1.023	0.997	1.082	1.063	1.288	1.266	1.229	1.185
P83774-226	P83774	226	K	Guanine nucleotide-binding protein subunit beta-like protein	ASC1	1	1.79596e-30	156.36	NK(1)TLYTLEAK	3	-0.094891	4	1.076	1.17	0.955	0.875	0.968	0.814	0.899	1.097	0.887
P83775-306	P83775	306	K	Putative NADPH-dependent methylglyoxal reductase GRP2	GRP2	1	8.3733e-10	113.38	GDPSQADAWK(1)K	2	0.49985	2	0.436	1.606	1.254	0.471	1.352	1.08	3.101	3.716	2.87
P83775-77	P83775	77	K	Putative NADPH-dependent methylglyoxal reductase GRP2	GRP2	1	3.35943e-06	107.79	GAFDDALK(1)K	2	2.1615	5	0.569	1.525	1.323	0.446	1.251	0.784	2.199	2.706	2.322
P83775-311	P83775	311	K	Putative NADPH-dependent methylglyoxal reductase GRP2	GRP2	1	3.63754e-06	106.67	AESK(1)IENEK	3	0.40214	2	0.472	1.722	1.09	0.489	1.356	1.036	2.876	3.683	2.308
P83775-126	P83775	126	K	Putative NADPH-dependent methylglyoxal reductase GRP2	GRP2	1	5.4489e-09	123.98	THGPQIK(1)R	3	2.7717	3	0.571	1.072	1.403	0.545	1.467	0.953	2.57	1.894	2.454
P83776-7	P83776	7	K	Hexokinase-2	HXK2	1	0.000463369	74.173	VHLGPK(1)PAQK	3	0.26462	1
P83776-368	P83776	368	K	Hexokinase-2	HXK2	1	0.000662362	71.879	EK(1)LGIETTEPERK	3	-0.047094	2	1.407	0.998	0.844	0.84	0.945	0.597	0.671	0.716	0.599
P83776-248	P83776	248	K	Hexokinase-2	HXK2	1	1.86255e-05	104.22	DIPK(1)LEGK	2	-1.1959	3	1.428	1.098	0.852	0.822	0.846	0.576	0.593	0.777	0.596
P83776-111	P83776	111	K	Hexokinase-2	HXK2	1	8.12549e-31	131.86	DFDTTQSK(1)FALPAHMR	3	0.33238	3	1.075	0.988	0.881	0.971	1.102	0.904	1.026	0.928	0.819
P83776-335	P83776	335	K	Hexokinase-2	HXK2	1	0.00208956	88.495	GQNLDK(1)LK	3	1.2166	2
P83776-477	P83776	477	K	Hexokinase-2	HXK2	1	0.02616	50.194	EGK(1)SVGLLGA	2	1.2853	1	0.856	1.139	0.817	0.951	1.269	1.111	1.483	1.342	0.954
P83776-423	P83776	423	K	Hexokinase-2	HXK2	1	3.48705e-26	120.63	TAHCAADGSVYNK(1)YPGFK	3	2.9598	1	0.915	0.857	0.944	1.398	0.848	1.528	0.927	0.946	1.031
P83776-410	P83776	410	K	Hexokinase-2	HXK2	1	6.17276e-13	99.044	RGYK(1)TAHCAADGSVYNK	3	1.07	4	0.841	0.928	0.9	1.381	0.92	1.644	1.095	1.114	1.07
P83777-75	P83777	75	K	Inorganic pyrophosphatase	IPP1	1	1.60237e-15	134.13	LNPIIQDTK(1)K	2	-0.65187	1	1.224	1.162	0.801	0.952	0.9	0.778	0.735	0.959	0.654
P83779-271	P83779	271	K	Pyruvate decarboxylase	PDC11	1	2.87122e-12	98.942	FGGVYVGSLSK(1)PEVK	3	-0.68239	1	1.093	0.966	0.882	1.044	1.023	0.955	0.937	0.892	0.806
P83779-180	P83779	180	K	Pyruvate decarboxylase	PDC11	1	0.00382595	83.438	VPK(1)SLLDK	3	-1.251	2	1.075	1.128	0.885	0.908	1.041	0.844	0.968	1.059	0.823
P83779-536	P83779	536	K	Pyruvate decarboxylase	PDC11	1	2.54455e-07	115.82	AFAVPDK(1)IR	2	0.25833	1
P83779-341	P83779	341	K	Pyruvate decarboxylase	PDC11	1	7.18688e-31	136.66	K(1)SINPNYTPVPVPETK	2	-0.036255	3	1.067	1.155	0.924	0.923	0.969	0.864	0.909	1.092	0.865
P83780-38	P83780	38	K	Glucose-6-phosphate isomerase	PGI1	0.994667	0.00149194	72.243	DAFAK(0.005)DPK(0.995)R	3	0.27699	1	0.916	0.969	1.086	0.971	1.07	1.061	1.168	1.068	1.184
P83780-131	P83780	131	K	Glucose-6-phosphate isomerase	PGI1	1	1.13519e-07	86.214	DTAQEVDDVLK(1)HMK	3	-2.481	2	0.989	0.942	0.922	0.965	1.195	0.975	1.209	0.961	0.931
P83780-241	P83780	241	K	Glucose-6-phosphate isomerase	PGI1	1	0.00300349	87.476	DSK(1)HIAK	2	0.60587	3	0.87	0.878	1.099	0.955	1.202	1.096	1.383	1.018	1.262
P83780-26	P83780	26	K	Glucose-6-phosphate isomerase	PGI1	1	4.67004e-06	103.87	SVGEK(1)FSVR	2	0.14079	1	0.965	1.072	0.91	1.024	1.048	1.061	1.087	1.121	0.942
P83780-15	P83780	15	K	Glucose-6-phosphate isomerase	PGI1	1	0.00534894	82.287	K(1)LEETYK	3	-0.20674	2	1.108	0.949	0.955	0.915	1.091	0.825	0.984	0.864	0.86
P83782-141	P83782	141	K	Cytochrome b-c1 complex subunit 2, mitochondrial	QCR2	1	0.000127468	66.004	LANANPAFK(1)GVEK	3	3.3362	1	0.97	1.23	0.905	0.9	1.043	0.928	1.076	1.281	0.932
P83783-387	P83783	387	K	Adenosylhomocysteinase	SAH1	1	0.00368471	83.862	EK(1)FPEFAK	2	1.1011	4	1.164	1.253	0.924	0.883	0.829	0.759	0.713	1.087	0.793
P83783-192	P83783	192	K	Adenosylhomocysteinase	SAH1	1	1.94048e-07	111.63	SK(1)FDNLYGCR	3	0.090725	2	1.223	1.141	1.055	0.82	0.808	0.672	0.661	0.942	0.863
P83783-208	P83783	208	K	Adenosylhomocysteinase	SAH1	1	0.000215561	97.472	ESLVDGIK(1)R	2	-0.42382	1
P83784-445	P83784	445	K	Heat shock protein SSC1, mitochondrial	SSC1	1	0.00255735	87.639	NTTIPAK(1)K	3	-1.8957	2	1.011	1.096	1.135	0.798	1.003	0.789	0.993	1.094	1.121
P83784-345	P83784	345	K	Heat shock protein SSC1, mitochondrial	SSC1	1	0.00119193	94.407	TIEPCK(1)K	2	0.60245	3	0.887	1.181	1.107	0.802	1.073	0.905	1.21	1.344	1.247
P83784-269	P83784	269	K	Heat shock protein SSC1, mitochondrial	SSC1	1	1.73592e-05	105.52	YIVDAFK(1)K	2	0.38019	1
P83784-545	P83784	545	K	Heat shock protein SSC1, mitochondrial	SSC1	1	0.000214242	62.081	MVNDAEK(1)FAESDK	2	-1.2171	2	0.826	1.152	1.345	0.625	1.113	0.756	1.348	1.407	1.627
P83784-278	P83784	278	K	Heat shock protein SSC1, mitochondrial	SSC1	1	1.20204e-05	98.105	ESGIDLEK(1)DK	2	1.5937	2	0.98	0.904	0.993	1.001	1.125	1.022	1.148	0.932	1.013
P83784-383	P83784	383	K	Heat shock protein SSC1, mitochondrial	SSC1	1	0.0131538	57.225	SIFGK(1)EPSK	3	-0.32306	2
P83784-73	P83784	73	K	Heat shock protein SSC1, mitochondrial	SSC1	1	2.37944e-14	107.46	TTPSIVAFTK(1)DGER	2	0.7387	2	0.864	1.186	1.184	0.71	1.114	0.822	1.29	1.386	1.368
P83784-54	P83784	54	K	Heat shock protein SSC1, mitochondrial	SSC1	1	0.0121793	51.092	TPK(1)ILENSEGGR	2	0.96096	1	0.895	1.223	0.968	0.918	1.04	1.025	1.164	1.379	1.08
P87206-274	P87206	274	K	ATP-dependent RNA helicase eIF4A	TIF1	1	0.0016874	77.062	SK(1)VEFLTNK	2	0.48719	1	0.987	1.295	0.855	0.905	1.011	0.917	1.025	1.324	0.865
P87206-306	P87206	306	K	ATP-dependent RNA helicase eIF4A	TIF1	1	0.000191404	102.06	DTIMK(1)EFR	2	0.44816	4	1.083	1.071	0.887	0.964	1.022	0.89	0.944	0.998	0.818
P87220-35	P87220	35	K	V-type proton ATPase subunit D	VMA8	1	0.00486892	62.694	GAQQGHSLLK(1)R	3	0.54424	1
Q3MNT0-120	Q3MNT0	120	K	Transcription elongation factor SPT6	SPT6	1	0.00122069	81.017	GSSSSGK(1)FK	2	-1.3763	1	1.113	0.898	1.061	0.971	0.964	0.872	0.866	0.814	0.953
Q3MNT0-736	Q3MNT0	736	K	Transcription elongation factor SPT6	SPT6	1	1.87137e-22	149.49	FFK(1)STENPSR	2	-0.74805	1	1.33	0.859	0.988	0.97	0.86	0.731	0.647	0.652	0.742
Q59KF3-763	Q59KF3	763	K	AdoMet-dependent rRNA methyltransferase SPB1	SPB1	1	0.0204926	51.135	K(1)SDLINEDSGK	3	1.3089	1
Q59KG2-125	Q59KG2	125	K	Respiratory growth induced protein 1	RGI1	1	0.000212391	72.891	DLQHHIQK(1)HLIK	4	-1.666	1	1.162	0.835	0.998	1.137	0.854	0.977	0.735	0.726	0.858
Q59KG2-129	Q59KG2	129	K	Respiratory growth induced protein 1	RGI1	1	0.00301778	80.219	HLIK(1)DLEK	3	2.1292	1
Q59KI0-308	Q59KI0	308	K	UTP--glucose-1-phosphate uridylyltransferase	UGP1	1	3.54995e-05	81.017	EHVEEFK(1)SIK	3	2.5086	1	0.917	0.927	1.002	1.049	1.106	1.143	1.205	1.019	1.091
Q59KQ3-91	Q59KQ3	91	K	Uncharacterized protein	CAALFM_CR05200CA	1	2.41782e-21	149.96	VEDK(1)LTCAK	2	-0.0036054	1	1.148	1.108	0.976	0.913	0.89	0.795	0.776	0.974	0.849
Q59KZ1-477	Q59KZ1	477	K	Aminopeptidase 2	APE2	1	4.63147e-05	103.55	GVSNYLK(1)K	3	-2.1019	2	1.027	1.1	1.078	0.826	1.01	0.805	0.984	1.082	1.049
Q59KZ3-173	Q59KZ3	173	K	Uridylate kinase	URA6	1	0.00158976	69.03	TK(1)FLVDGFPR	2	-1.1544	1
Q59LS1-353	Q59LS1	353	K	Ribosomal 60S subunit protein L3	RPL3	1	1.65403e-13	131.5	AVEK(1)VNLK	3	1.1981	2	0.926	1.186	1.028	0.746	1.169	0.805	1.263	1.291	1.108
Q59LS1-136	Q59LS1	136	K	Ribosomal 60S subunit protein L3	RPL3	1	1.04096e-05	98.902	YSGK(1)YATDAK	2	-0.64875	2	0.868	1.19	1.156	0.796	1.041	0.917	1.2	1.384	1.331
Q59LS1-376	Q59LS1	376	K	Ribosomal 60S subunit protein L3	RPL3	1	2.01617e-12	96.208	FQTPAEK(1)HAFMGTLK	3	-0.3991	4	1.078	1.078	1.047	0.745	1.1	0.691	1.021	1.009	0.97
Q59LS1-332	Q59LS1	332	K	Ribosomal 60S subunit protein L3	RPL3	1	0.000755737	96.668	GSIPGVK(1)K	2	-2.7288	1	0.899	1.067	0.976	0.871	1.219	0.968	1.356	1.197	1.084
Q59LS1-66	Q59LS1	66	K	Ribosomal 60S subunit protein L3	RPL3	1	0.00310724	53.237	DLDRPGSK(1)MHK	4	0.080555	2	0.567	0.595	1.229	1.062	1.511	1.874	2.67	1.06	2.167
Q59LS1-357	Q59LS1	357	K	Ribosomal 60S subunit protein L3	RPL3	1	2.43589e-05	81.278	VNLK(1)WIDTASR	2	-1.2573	1	0.884	1.036	1.236	0.672	1.22	0.759	1.381	1.182	1.396
Q59LZ5-610	Q59LZ5	610	K	Protein channel	TOM70	1	4.71906e-08	115.33	IK(1)NDPILNNK	3	0.93611	2	1.048	0.963	0.806	1.063	1.125	1.015	1.074	0.929	0.768
Q59LZ5-151	Q59LZ5	151	K	Protein channel	TOM70	1	6.48225e-05	78.705	EDGNQEFK(1)NK	2	0.049843	1	1.13	0.986	0.973	0.957	0.973	0.848	0.862	0.881	0.86
Q59LZ5-9	Q59LZ5	9	K	Protein channel	TOM70	1	0.000886345	69.216	SSDNFFIK(1)NR	2	-1.2118	1
Q59LZ5-555	Q59LZ5	555	K	Protein channel	TOM70	1	0.00459075	59.155	ACALDPK(1)SELAR	2	-0.58556	1	0.933	1.127	0.867	0.883	1.228	0.946	1.318	1.22	0.929
Q59LZ5-513	Q59LZ5	513	K	Protein channel	TOM70	1	0.00692813	78.264	LQEK(1)LDR	2	1.9298	1	1.072	1.038	0.869	0.99	1.05	0.924	0.98	0.978	0.81
Q59M30-66	Q59M30	66	K	F1F0 ATP synthase subunit g	ATP20	1	1.00391e-28	150.05	TPSEQQK(1)FLEQAK	2	1.2027	2	0.956	1.362	1.258	0.52	1	0.543	1.047	1.437	1.313
Q59M32-197	Q59M32	197	K	Mitochondrial 54S ribosomal protein YmL15	orf19.3755	1	1.74539e-05	95.417	NK(1)AEQFITEK	2	-0.22115	1	0.916	1.165	1.12	0.708	1.148	0.773	1.254	1.283	1.221
Q59MB6-43	Q59MB6	43	K	Amino-acid acetyltransferase, mitochondrial	ARG2	1	0.00162413	90.05	EAK(1)NYLTK	2	0.37519	1	0.626	1.161	1.266	0.635	1.372	1.014	2.193	1.872	2.02
Q59MN2-1287	Q59MN2	1287	K	Bifunctional 4-alpha-glucanotransferase/amylo-alpha-1,6-glucosidase	GDB1	1	0.00416588	82.417	QGK(1)FEYTK	2	-0.48049	1	1.52	0.942	0.804	0.853	0.909	0.561	0.599	0.626	0.528
Q59MQ0-925	Q59MQ0	925	K	Myosin-5	MYO5	1	0.0037142	67.334	TELVAQLK(1)K	2	2.5761	1
Q59MR4-96	Q59MR4	96	K	Coproporphyrinogen oxidase	HEM13	1	1.40316e-05	81.92	ADHSNLK(1)GSSK	3	-0.014833	1	0.964	0.962	1.005	0.898	1.189	0.932	1.235	1.007	1.042
Q59MU3-193	Q59MU3	193	K	Phenylpyruvate decarboxylase	ARO10	1	0.00741172	78.149	IDNVLK(1)K	2	3.245	1	1.147	1.279	0.877	0.696	1.074	0.608	0.937	1.127	0.765
Q59MZ5-296	Q59MZ5	296	K	Phosphoribosylformylglycinamidine synthase	ADE6	1	0.00634068	61.78	MIK(1)NTHEK	3	1.2895	2
Q59N42-241	Q59N42	241	K	Serine/threonine-protein phosphatase	GLC7	1	0.000315055	66.989	FLQK(1)HDMDLICR	3	-0.67131	1	0.985	1.017	0.93	0.905	1.187	0.919	1.205	1.041	0.942
Q59N80-182	Q59N80	182	K	Inosine triphosphate pyrophosphatase	HAM1	1	0.0231783	54.982	VK(1)NSISHR	3	1.1104	1
Q59NG5-93	Q59NG5	93	K	Crossover junction endonuclease MUS81	MUS81	1	0.00347087	55.314	GFMDVAEK(1)HR	3	1.4881	1
Q59NG6-11	Q59NG6	11	K	Mitochondrial 37S ribosomal protein PET123	orf19.4204	1	4.68174e-05	84.479	YGGK(1)SGILPK	3	0.52038	2	0.923	0.8	0.753	1.181	1.318	1.278	1.427	0.874	0.815
Q59NH3-245	Q59NH3	245	K	Yhm2p	YHM2	1	1.35546e-06	62.469	TNDPNRPK(1)NLSVAGAFK	3	0.50532	1	1.008	1.289	1.235	0.63	0.914	0.625	0.907	1.29	1.224
Q59P03-77	Q59P03	77	K	NADH-cytochrome b5 reductase 1	CBR1	1	0.000307853	94.309	FGLPK(1)STDR	2	0.64081	1	1.053	1.367	0.986	0.809	0.855	0.769	0.813	1.311	0.935
Q59P03-49	Q59P03	49	K	NADH-cytochrome b5 reductase 1	CBR1	1	9.38279e-05	77.124	HTPVLK(1)PDEFQK	3	-2.4706	1
Q59P43-139	Q59P43	139	K	GTP-binding nuclear protein	GSP1	1	2.277e-12	117.93	K(1)NLQYYDISAK	3	1.8417	2	1.054	1.132	0.938	0.942	0.969	0.893	0.92	1.084	0.89
Q59P52-231	Q59P52	231	K	Phosphoserine aminotransferase	SER1	1	1.55162e-18	127.66	K(1)SLLDQASDDELR	2	0.89112	1	0.875	1.035	0.941	0.858	1.322	0.98	1.512	1.192	1.073
Q59PD3-49	Q59PD3	49	K	Pre-mRNA-splicing factor CWC15	CWC15	1	0.000261383	77.185	TINK(1)FDDLQK	2	-1.1105	2	1.194	1.038	0.859	0.746	1.207	0.625	1.011	0.877	0.718
Q59PD3-75	Q59PD3	75	K	Pre-mRNA-splicing factor CWC15	CWC15	1	0.0261027	66.299	LK(1)IESTK	2	2.5432	1	1.022	1.109	0.91	0.764	1.244	0.747	1.217	1.096	0.89
Q59PG6-41	Q59PG6	41	K	COP9 signalosome complex subunit 5	JAB1	1	1.89355e-12	71.148	TIDLYQQNELSGK(1)HPQDQDK	4	-1.0883	1	1.048	0.964	0.77	1.068	1.155	1.02	1.103	0.929	0.734
Q59PL9-99	Q59PL9	99	K	Eukaryotic translation initiation factor 3 subunit A	RPG1A	1	0.0112066	70.942	K(1)FIDLAEK	2	1.0295	1	1.077	1.119	0.974	0.843	1.029	0.783	0.956	1.048	0.902
Q59PL9-827	Q59PL9	827	K	Eukaryotic translation initiation factor 3 subunit A	RPG1A	1	0.00416588	82.417	EAQIK(1)FEK	3	1.219	2	1.158	1.127	0.856	0.914	0.983	0.789	0.849	0.982	0.738
Q59PL9-806	Q59PL9	806	K	Eukaryotic translation initiation factor 3 subunit A	RPG1A	1	0.00463207	81.017	FK(1)SEIDAK	2	0.090915	1	0.973	1.06	0.858	0.958	1.175	0.985	1.208	1.099	0.881
Q59PL9-80	Q59PL9	80	K	Eukaryotic translation initiation factor 3 subunit A	RPG1A	1	0.00752801	76.064	DALHQYK(1)K	3	2.596	1
Q59PU1-41	Q59PU1	41	K	Transcription elongation factor 1 homolog	CAALFM_CR05910WA	1	0.00564663	62.466	K(1)NLLGELHCK	3	-0.66432	1	0.988	1.16	0.938	0.894	1.059	0.905	1.072	1.186	0.948
Q59PV8-92	Q59PV8	92	K	ATP synthase subunit d, mitochondrial	ATP7	1	5.74024e-32	159.5	NLK(1)NIEIFESK	2	1.5086	1	0.9	1.268	1.22	0.599	1.09	0.665	1.21	1.42	1.353
Q59PV8-106	Q59PV8	106	K	ATP synthase subunit d, mitochondrial	ATP7	1	4.87468e-07	104.24	AIENAK(1)LTEK	2	-0.42957	1	0.894	1.26	1.17	0.689	1.055	0.77	1.181	1.422	1.307
Q59PV8-167	Q59PV8	167	K	ATP synthase subunit d, mitochondrial	ATP7	1	0.00264002	67.704	EK(1)FGDLAAM	2	-1.9058	2	0.871	1.238	0.879	0.873	1.188	1.004	1.366	1.436	1.009
Q59PZ4-265	Q59PZ4	265	K	Ribosome-binding protein	NMD3	1	0.00288658	71.451	DDLVVLPK(1)K	3	1.4702	2	1.018	0.953	0.938	1.142	0.945	1.121	0.929	0.944	0.92
Q59PZ5-434	Q59PZ5	434	K	Histone acetyltransferase	GCN5	1	0.00374221	85.676	NANK(1)LEK	2	-0.95672	1	1.061	1.132	1.055	0.873	0.918	0.823	0.866	1.078	0.994
Q59QB7-471	Q59QB7	471	K	Chaperonin-containing T-complex alpha subunit	TCP1	1	0.0148457	53.013	DASDLVAK(1)LR	2	0.5397	1	0.955	0.949	0.87	1.126	1.098	1.179	1.15	1.002	0.91
Q59QB8-77	Q59QB8	77	K	Gcf1p	GCF1	1	0.0028654	86.67	K(1)NLQQQIK	2	-0.060332	1
Q59QC1-61	Q59QC1	61	K	Mitochondrial 54S ribosomal protein YmL28	orf19.397	1	0.0116539	51.979	LCNEDFIK(1)HK	3	-0.45472	1
Q59QC2-29	Q59QC2	29	K	Chromatin modification-related protein EAF6	EAF6	1	4.84704e-07	90.793	K(1)TSSVPAKEDR	3	2.5282	2
Q59QC4-134	Q59QC4	134	K	Kynureninase	BNA5	1	0.00642063	79.148	TK(1)ILFEK	2	1.9405	1	0.985	1.078	0.908	0.958	1.098	0.972	1.114	1.104	0.92
Q59QC6-110	Q59QC6	110	K	Assembly factor CBP4	CBP4	1	4.72454e-06	111.46	TK(1)HEEQQK	3	-0.6267	1	1.238	0.988	1.014	0.785	1.011	0.635	0.818	0.806	0.819
Q59QC7-574	Q59QC7	574	K	Sterol uptake control protein 2	UPC2	1	0.0119277	69.275	YK(1)SDFILR	2	-2.0495	1	1.047	1.378	0.698	0.879	1.064	0.839	1.017	1.329	0.666
Q59QD6-384	Q59QD6	384	K	Elongation factor 1-alpha 2	TEF2	1	0.0239875	68.224	K(1)LEENPK	2	-1.6129	2	0.97	1.128	0.951	0.948	1.036	0.977	1.069	1.173	0.979
Q59QD6-437	Q59QD6	437	K	Elongation factor 1-alpha 2	TEF2	1	0.00127538	44.252	QTVAVGVIK(1)SVEK	3	2.7849	1
Q59QD6-328	Q59QD6	328	K	Elongation factor 1-alpha 2	TEF2	1	8.22993e-06	73.927	RGNVCGDSK(1)NDPPK	4	-0.25425	3	0.998	0.981	0.876	0.883	1.284	0.884	1.286	0.992	0.877
Q59QD6-390	Q59QD6	390	K	Elongation factor 1-alpha 2	TEF2	1	1.35955e-06	112.83	LEENPK(1)FVK	2	-2.1802	3	1.123	1.225	0.849	0.855	1.002	0.761	0.893	1.101	0.756
Q59QD6-41	Q59QD6	41	K	Elongation factor 1-alpha 2	TEF2	1	0.00387514	82.287	TIEK(1)FEK	2	0.38832	10	1.041	1.197	0.92	0.84	1.054	0.807	1.013	1.16	0.883
Q59QD6-441	Q59QD6	441	K	Elongation factor 1-alpha 2	TEF2	1	0.0178464	71.451	SVEK(1)SDK	2	0.63696	1	0.896	1.03	0.95	0.925	1.223	1.032	1.365	1.16	1.058
Q59QD6-393	Q59QD6	393	K	Elongation factor 1-alpha 2	TEF2	1	4.25807e-13	127.02	FVK(1)SGDAAIVK	3	-0.067183	12	1.055	1.149	0.889	0.903	1.044	0.855	0.99	1.1	0.841
Q59QD6-177	Q59QD6	177	K	Elongation factor 1-alpha 2	TEF2	1	4.79048e-05	98.048	ETSNFVK(1)K	2	0.94496	5	1.092	1.176	0.897	0.912	0.965	0.835	0.884	1.087	0.821
Q59QD6-178	Q59QD6	178	K	Elongation factor 1-alpha 2	TEF2	1	0.00319562	87.323	K(1)VGYNPK	2	0.26284	1	1.217	1.082	0.873	0.88	0.984	0.722	0.808	0.897	0.715
Q59QD6-214	Q59QD6	214	K	Elongation factor 1-alpha 2	TEF2	1	0.00188944	87.323	GWEK(1)ETK	3	0.15855	2	1.006	1.304	0.945	0.757	1.056	0.752	1.05	1.307	0.937
Q59QH2-240	Q59QH2	240	K	Csh1p	CSH1	1	0.0214147	62.466	TK(1)QFLDNK	2	0.089021	1	0.414	1.66	1.477	0.431	1.145	1.042	2.767	4.044	3.562
Q59QH2-330	Q59QH2	330	K	Csh1p	CSH1	1	1.40731e-12	78.541	YLEEPYHAK(1)DLAR	3	1.5029	1
Q59QH2-7	Q59QH2	7	K	Csh1p	CSH1	1	0.0233505	68.016	LGK(1)SGLK	2	-0.52027	1	0.206	1.396	1.726	0.231	1.558	1.121	7.573	6.847	8.374
Q59QH2-213	Q59QH2	213	K	Csh1p	CSH1	1	0.0159741	65.278	ELNDYCK(1)K	2	-1.8645	1	0.507	1.421	1.365	0.549	1.251	1.082	2.468	2.824	2.687
Q59QH2-115	Q59QH2	115	K	Csh1p	CSH1	1	4.59702e-13	109	K(1)HILAAAEASVK	2	0.23648	2	0.249	1.043	1.641	0.312	1.829	1.258	7.376	4.244	6.604
Q59QN7-71	Q59QN7	71	K	Succinate dehydrogenase [ubiquinone] iron-sulfur subunit, mitochondrial	SDH2	1	1.08061e-44	174.95	IK(1)NEQDATLTLR	2	0.96554	1
Q59QN7-257	Q59QN7	257	K	Succinate dehydrogenase [ubiquinone] iron-sulfur subunit, mitochondrial	SDH2	1	2.62842e-05	106.04	AIAEIK(1)K	2	1.9381	1
Q59QW5-381	Q59QW5	381	K	Transcriptional regulator of filamentous growth FLO8	FLO8	1	0.00605245	56.432	MAGSQGMK(1)K	3	0.58388	2
Q59R20-592	Q59R20	592	K	Proline--tRNA ligase	orf19.6701	1	0.0054849	48.284	AK(1)QEFDEHR	3	1.265	1
Q59R20-113	Q59R20	113	K	Proline--tRNA ligase	orf19.6701	1	0.000246521	96.229	AAK(1)NEELLK	3	0.69104	2	1.039	1.003	0.828	0.989	1.157	0.953	1.114	0.976	0.797
Q59R24-65	Q59R24	65	K	Mitochondrial import inner membrane translocase subunit TIM9	TIM9	1	1.74627e-05	104.75	FLK(1)HSER	3	0.065141	3	0.984	1.071	1.095	0.809	1.08	0.821	1.097	1.099	1.111
Q59R24-62	Q59R24	62	K	Mitochondrial import inner membrane translocase subunit TIM9	TIM9	1	0.0197613	70.256	CSEK(1)FLK	2	-0.14225	1	1.05	1.305	0.829	0.812	1.069	0.774	1.019	1.254	0.788
Q59RA0-676	Q59RA0	676	K	Pre-rRNA-processing protein RIX1	RIX1	1	2.81159e-06	108.9	IFTATK(1)VEK	3	0.35011	2	0.96	0.999	1.165	0.852	1.052	0.887	1.097	1.051	1.213
Q59RB8-69	Q59RB8	69	K	Isocitrate lyase	ICL1	1	0.00103971	77.062	LLEK(1)HDADK	3	-4.2392	1
Q59RI1-971	Q59RI1	971	K	Isoleucine--tRNA ligase	ILS1	1	4.94428e-40	157.68	GLPASK(1)AEEGQEFR	3	-1.4991	4	1.058	1.076	0.837	0.947	1.11	0.895	1.05	1.026	0.791
Q59RI1-387	Q59RI1	387	K	Isoleucine--tRNA ligase	ILS1	1	4.3114e-09	90.05	DADKVIIK(1)K	3	0.19265	1
Q59RI1-383	Q59RI1	383	K	Isoleucine--tRNA ligase	ILS1	1	0.0214214	62.463	DADK(1)VIIK	2	-1.1847	1
Q59RI1-680	Q59RI1	680	K	Isoleucine--tRNA ligase	ILS1	1	1.28599e-05	108.46	DAADLFK(1)K	3	0.036863	2	1.419	1.518	0.524	0.888	0.735	0.626	0.518	1.08	0.369
Q59RI1-798	Q59RI1	798	K	Isoleucine--tRNA ligase	ILS1	1	0.00185775	67.385	VYFK(1)QEDLEK	2	0.84177	1	0.873	1.048	0.885	0.994	1.22	1.138	1.398	1.211	1.013
Q59RI1-810	Q59RI1	810	K	Isoleucine--tRNA ligase	ILS1	1	1.04417e-05	86.911	IAINPK(1)NVDLR	2	0.56009	1	1.015	1.013	0.826	0.955	1.211	0.939	1.192	1.008	0.812
Q59RI1-175	Q59RI1	175	K	Isoleucine--tRNA ligase	ILS1	1	4.26598e-05	85.813	ELFNK(1)DAVYR	2	-2.3116	1	1.265	1.393	0.738	0.877	0.796	0.693	0.629	1.111	0.583
Q59RK3-135	Q59RK3	135	K	Putative serine--tRNA ligase	orf19.1201	1	0.0043233	59.68	SNVGDLQQFK(1)ER	2	0.98309	1
Q59RN6-123	Q59RN6	123	K	Histone H2A.Z-specific chaperone CHZ1	CHZ1	1	0.00107876	93.096	GK(1)VIDFTK	2	0.63336	1	1.635	0.91	1.118	0.799	0.569	0.488	0.348	0.562	0.683
Q59RQ4-112	Q59RQ4	112	K	Mitochondrial 54S ribosomal protein YmL8	MRPL8	1	0.0154149	72.968	VIK(1)LEPR	2	-2.2949	1
Q59RQ6-128	Q59RQ6	128	K	Dihydrolipoyl dehydrogenase	LPD1	0.980635	0.000970976	88.495	K(0.981)NK(0.019)VDYLK	2	0.48372	2	0.784	1.096	1.424	0.643	1.107	0.819	1.412	1.41	1.814
Q59RQ6-130	Q59RQ6	130	K	Dihydrolipoyl dehydrogenase	LPD1	1	0.00333415	86.67	NK(1)VDYLK	2	-1.7542	4	0.9	1.055	1.143	0.876	1.056	0.973	1.173	1.181	1.268
Q59RQ6-413	Q59RQ6	413	K	Dihydrolipoyl dehydrogenase	LPD1	1	1.62085e-16	124.62	AK(1)TNMDTDGFVK	3	-1.07	9	0.911	1.161	1.284	0.657	1.046	0.721	1.149	1.287	1.409
Q59RQ6-280	Q59RQ6	280	K	Dihydrolipoyl dehydrogenase	LPD1	1	1.20204e-05	98.105	IEVEDVK(1)SGK	2	-0.70049	2	0.872	1.273	1.124	0.737	1.059	0.845	1.214	1.471	1.287
Q59RQ6-257	Q59RQ6	257	K	Dihydrolipoyl dehydrogenase	LPD1	1	0.00201941	66.393	QGLDFK(1)LGTK	2	0.44498	1	0.9	1.179	1.221	0.745	1.01	0.827	1.123	1.322	1.356
Q59S06-153	Q59S06	153	K	Nucleolar protein 58	NOP58	1	0.0159934	72.607	LK(1)FSADK	2	-0.95793	1	1.063	0.962	0.913	1.005	1.068	0.946	1.005	0.913	0.858
Q59S64-45	Q59S64	45	K	Serine/threonine protein kinase	HRR25	1	2.00781e-17	132.56	AK(1)HPQLEYEAK	3	2.3506	1	0.915	1.164	0.825	1.002	1.124	1.095	1.229	1.282	0.9
Q59S78-41	Q59S78	41	K	Small COPII coat GTPase SAR1	SAR1	1	0.0135067	42.629	TTLLHMLK(1)NDR	3	-0.95769	1
Q59SE2-430	Q59SE2	430	K	Stb3p	STB3	1	4.42917e-05	86.014	K(1)SSFNESHVR	3	-0.81209	1	0.96	0.894	1.121	0.903	1.134	0.94	1.182	0.94	1.167
Q59SI6-451	Q59SI6	451	K	Choline-phosphate cytidylyltransferase	PCT1	1	0.000249591	91.265	SSSVK(1)NTPK	3	-0.42891	2	1.277	1.042	1.115	0.96	0.629	0.751	0.493	0.823	0.872
Q59SL0-386	Q59SL0	386	K	Mismatch repair ATPase	MLH1	1	0.013856	67.334	TLQPSLK(1)K	2	-0.7578	1
Q59SM8-302	Q59SM8	302	K	Trifunctional formate-tetrahydrofolate ligase/methenyltetrahydrofolate cyclohydrolase/methylenetetrahydrofolate dehydrogenase	MIS11	1	1.81665e-09	97.273	ANNETPK(1)FTNPLK	3	-0.52803	1	0.951	1.246	0.857	0.924	1.069	0.971	1.125	1.321	0.9
Q59SM8-157	Q59SM8	157	K	Trifunctional formate-tetrahydrofolate ligase/methenyltetrahydrofolate cyclohydrolase/methylenetetrahydrofolate dehydrogenase	MIS11	1	0.00416588	82.417	SK(1)IDLEGK	2	-0.98799	2	1.207	1.23	0.837	0.713	1.08	0.59	0.895	1.029	0.693
Q59SN0-103	Q59SN0	103	K	rRNA biogenesis protein RRP36	RRP36	1	0.00021729	76.326	NK(1)HAPSESSSK	3	0.43597	1	0.787	0.75	0.896	0.989	1.566	1.256	1.991	0.961	1.137
Q59SS1-161	Q59SS1	161	K	Ccc1p	CCC1	1	0.0130168	74.464	EK(1)LEFFK	2	2.17	1	0.809	1.404	0.794	1.056	0.985	1.304	1.217	1.75	0.979
Q59SU5-7	Q59SU5	7	K	Histone H2A.1	HTA1	1	3.52689e-22	129.77	SGGK(1)GK(1)AGTSEK	2	1.5363	8	1.204	1.13	1.007	0.886	0.811	0.736	0.674	0.947	0.835
Q59SU5-13	Q59SU5	13	K	Histone H2A.1	HTA1	1	3.52689e-22	129.77	GK(1)AGTSEK(1)ASTSR	3	-0.94155	2	1.167	1.032	1.038	0.911	0.879	0.78	0.753	0.892	0.889
Q59SU5-5	Q59SU5	5	K	Histone H2A.1	HTA1	1	0.00205708	52.891	SGGK(1)GK(1)AGTSEK	2	1.5363	3	1.244	1.215	0.998	0.865	0.729	0.695	0.586	0.986	0.802
Q59T37-207	Q59T37	207	K	Golgi transport complex subunit	COG4	1	0.0163191	64.82	LTQVFK(1)EK	2	-0.65931	1	1.01	1.117	0.952	0.988	0.961	0.978	0.951	1.116	0.942
Q59T44-140	Q59T44	140	K	40S ribosomal protein S8	RPS8A	1	1.48146e-13	101.43	GGAHAAHAAEVADAK(1)R	4	1.4972	5	0.781	0.973	1.111	0.893	1.261	1.143	1.615	1.258	1.423
Q59T44-54	Q59T44	54	K	40S ribosomal protein S8	RPS8A	1	2.12933e-05	107.67	GGNQK(1)FR	2	-0.90351	1	0.727	1.15	0.943	1.01	1.196	1.389	1.646	1.597	1.296
Q59T49-307	Q59T49	307	K	Uncharacterized protein	orf19.6868	1	0.00286815	70.942	SCIK(1)TDLTK	2	-0.47018	1	1.065	1.196	0.986	0.855	0.947	0.803	0.889	1.133	0.925
Q59T87-3	Q59T87	3	K	Uncharacterized protein	orf19.4544	1	0.00417761	84.615	VK(1)NTSYK	2	-0.11649	1	1.167	0.987	0.811	1.034	1.014	0.887	0.869	0.853	0.695
Q59T88-422	Q59T88	422	K	Uga2p	UGA2	1	0.000942294	84.479	FK(1)TDDEVIK	2	0.072934	1	1.239	1.122	0.989	0.739	0.965	0.597	0.78	0.916	0.797
Q59TB4-27	Q59TB4	27	K	Uncharacterized protein	orf19.4517	1	0.00498566	63.091	K(1)SHDFSASIK	3	0.33611	1
Q59TU0-65	Q59TU0	65	K	Nascent polypeptide-associated complex subunit beta	EGD1	1	1.81442e-05	90.05	EDGK(1)VLHFNR	3	0.29265	1	0.87	1.002	0.913	0.975	1.256	1.12	1.445	1.163	1.048
Q59TV1-362	Q59TV1	362	K	Uncharacterized protein	orf19.1143	1	1.91483e-06	88.338	LK(1)NTENMDTGK	3	1.7826	1	1.155	0.881	0.91	1.019	1.038	0.882	0.899	0.77	0.786
Q59U54-234	Q59U54	234	K	Uncharacterized protein	orf19.1897	1	5.2142e-13	107.53	GETAGAK(1)SSPVRK	3	0.49533	3	1.248	1.045	0.897	0.897	0.945	0.719	0.757	0.844	0.717
Q59U54-220	Q59U54	220	K	Uncharacterized protein	orf19.1897	1	0.0021492	66.267	K(1)SDITGSK	2	-1.3208	2	0.979	0.753	1.022	1.078	1.149	1.101	1.174	0.777	1.043
Q59U72-375	Q59U72	375	K	Ferrochelatase	HEM15	1	3.24157e-23	128.06	AQGTFK(1)HPNEIFGNR	3	-2.158	2	1.034	1.122	1.031	0.86	0.992	0.832	0.96	1.096	0.997
Q59U72-283	Q59U72	283	K	Ferrochelatase	HEM15	1	0.0154788	72.928	IIDK(1)LEK	2	-1.1112	1	1.124	1.22	0.759	0.88	1.067	0.782	0.95	1.096	0.675
Q59V63-75	Q59V63	75	K	Emp24p	EMP24	1	4.27805e-12	82.609	K(1)TGLDHGDETITATSSGK	3	2.3358	1
Q59VH0-129	Q59VH0	129	K	Nuclear cap-binding protein subunit 2	orf19.763	1	1.84319e-25	96.016	GK(1)HGGQASQEMAAAGGFDNGR	3	1.4761	1	1.161	0.989	0.597	1.277	0.966	1.1	0.833	0.86	0.514
Q59VN2-28	Q59VN2	28	K	Histone H3.1/H3.2	HHT21	1	1.16146e-15	136.27	K(1)SAPSTGGVK(1)K	2	0.80667	146	1.05	1.32	1.001	0.884	0.802	0.843	0.764	1.27	0.954
Q59VN2-57	Q59VN2	57	K	Histone H3.1/H3.2	HHT21	1	5.40244e-31	164.04	RFQK(1)STELLIR	3	1.0136	26	0.761	0.963	0.765	1.41	1.07	1.853	1.406	1.278	1.005
Q59VN2-37	Q59VN2	37	K	Histone H3.1/H3.2	HHT21	1	2.36363e-12	122.66	K(1)SAPSTGGVK(1)K	2	0.80667	1	0.977	1.328	0.991	0.809	0.959	0.828	0.982	1.372	1.013
Q59VN2-24	Q59VN2	24	K	Histone H3.1/H3.2	HHT21	1	1.85803e-20	140.78	QLASK(1)AAR	2	0.72016	103	1.056	1.134	0.919	0.916	1.013	0.868	0.959	1.083	0.87
Q59VN2-10	Q59VN2	10	K	Histone H3.1/H3.2	HHT21	1	4.76334e-06	108.1	K(1)STGGK(1)APR	3	1.0529	109	1.049	1.152	1.067	0.837	0.94	0.797	0.897	1.108	1.017
Q59VN2-19	Q59VN2	19	K	Histone H3.1/H3.2	HHT21	1	1.85803e-20	140.78	K(1)QLASK(1)AAR	2	-0.76152	100	1.055	1.13	0.921	0.915	1.016	0.867	0.963	1.081	0.872
Q59VN2-80	Q59VN2	80	K	Histone H3.1/H3.2	HHT21	1	0.000561392	74.987	EIAQDFK(1)TDLR	2	0.73026	1	1.24	1.471	0.693	0.858	0.818	0.693	0.66	1.197	0.558
Q59VN2-15	Q59VN2	15	K	Histone H3.1/H3.2	HHT21	1	4.76334e-06	108.1	STGGK(1)APR	2	-0.45857	110	1.048	1.155	1.061	0.841	0.94	0.804	0.898	1.112	1.013
Q59VN4-8	Q59VN4	8	K	Histone H4	HHF1	1	2.39144e-73	183.06	GK(1)GGK(1)GLGK(1)GGAK(1)R	2	1.4473	502	1.082	1.086	1.334	0.787	0.754	0.727	0.697	1.012	1.232
Q59VN4-11	Q59VN4	11	K	Histone H4	HHF1	1	2.39144e-73	183.06	GK(1)GGK(1)GLGK(1)GGAK(1)R	2	1.4473	800	1.139	1.127	1.202	0.821	0.756	0.722	0.664	0.999	1.054
Q59VN4-19	Q59VN4	19	K	Histone H4	HHF1	1	2.39144e-73	183.06	GLGK(1)GGAK(1)R	2	0.53116	651	1.174	1.146	1.2	0.816	0.711	0.695	0.606	0.986	1.022
Q59VN4-80	Q59VN4	80	K	Histone H4	HHF1	1	1.71799e-09	110.08	DAVTYTEHAK(1)R	3	1.5078	1
Q59VN4-15	Q59VN4	15	K	Histone H4	HHF1	1	2.39144e-73	183.06	GLGK(1)GGAK(1)R	2	0.53116	828	1.138	1.152	1.183	0.818	0.758	0.719	0.666	1.022	1.038
Q59VP1-90	Q59VP1	90	K	Histone H2B.2	HTB2	1	1.7661e-05	109.48	K(1)STISAR	2	2.1286	2	0.966	1.19	0.851	0.986	1.041	1.02	1.078	1.242	0.88
Q59VP1-7	Q59VP1	7	K	Histone H2B.2	HTB2	1	4.42705e-24	108.63	AEK(1)K(1)PASK(1)APAEK	2	1.1468	18	1.141	1.028	0.878	1.048	0.919	0.919	0.806	0.909	0.768
Q59VP1-17	Q59VP1	17	K	Histone H2B.2	HTB2	1	1.27775e-30	115.42	PASK(1)APAEK(1)K	3	0.78218	24	1.119	1.12	0.985	0.868	0.948	0.776	0.847	1.01	0.879
Q59VP1-12	Q59VP1	12	K	Histone H2B.2	HTB2	1	4.42705e-24	108.63	PASK(1)APAEK(1)K	3	0.78218	23	1.08	1.03	0.957	1.038	0.91	0.96	0.842	0.963	0.885
Q59VP1-112	Q59VP1	112	K	Histone H2B.2	HTB2	1	9.30997e-20	105.02	LILPGELAK(1)HAVSEGTR	3	-0.40514	1	1.118	1.22	0.844	0.775	1.102	0.693	0.986	1.101	0.754
Q59VP1-8	Q59VP1	8	K	Histone H2B.2	HTB2	1	6.79301e-09	89.484	K(1)PASK(1)APAEK	2	-0.6782	8	1.115	1.053	0.852	1.009	0.991	0.904	0.889	0.953	0.763
Q59VP1-22	Q59VP1	22	K	Histone H2B.2	HTB2	1	1.63037e-33	151.44	PAAK(1)K(1)TASTDGAK	2	0.048002	22	1.131	1.188	1.004	0.825	0.903	0.73	0.799	1.06	0.888
Q59VP1-18	Q59VP1	18	K	Histone H2B.2	HTB2	1	1.27775e-30	115.42	K(1)PAAK(1)K(1)TASTDGAK	3	-1.1465	8	1.065	1.13	0.973	0.862	1.011	0.81	0.949	1.072	0.912
Q59VP1-89	Q59VP1	89	K	Histone H2B.2	HTB2	1	0.00148408	91.906	LAAYNK(1)K	2	-0.13852	1
Q59VP1-23	Q59VP1	23	K	Histone H2B.2	HTB2	1	1.63037e-33	151.44	PAAK(1)K(1)TASTDGAK	2	0.048002	135	1.151	1.187	1.001	0.895	0.81	0.778	0.704	1.04	0.869
Q59VP2-7	Q59VP2	7	K	Histone H2A.2	HTA2	1	2.24894e-22	132.24	SGGK(1)GK(1)AGSSEK(1)ASTSR	3	1.2224	10	1.155	1.151	1.129	0.779	0.837	0.675	0.725	1.007	0.976
Q59VP2-13	Q59VP2	13	K	Histone H2A.2	HTA2	1	2.24894e-22	132.24	SGGK(1)GK(1)AGSSEK(1)ASTSR	3	1.2224	5	1.145	1.006	0.933	0.947	0.991	0.827	0.866	0.888	0.814
Q59VP2-5	Q59VP2	5	K	Histone H2A.2	HTA2	1	8.15687e-13	109.48	SGGK(1)GK(1)AGSSEK(1)ASTSR	3	1.2224	4	1.257	1.101	1.071	0.875	0.734	0.697	0.584	0.884	0.852
Q59VP7-148	Q59VP7	148	K	Ribosome biogenesis protein ERB1	ERB1	1	4.10433e-09	101.97	NSISK(1)FSDGSIR	3	2.2434	2	1.057	0.879	0.988	0.957	1.128	0.905	1.067	0.839	0.933
Q59VR3-269	Q59VR3	269	K	FK506-binding protein 3	FPR3	1	0.0222307	69.275	K(1)SVQFSK	2	0.34348	1
Q59VX9-61	Q59VX9	61	K	NAD(P)H-hydrate epimerase	CAALFM_C102220CA	1	0.0137121	68.7	NK(1)FNPNK	3	1.0285	1
Q59W63-66	Q59W63	66	K	KRR1 small subunit processome component	KRR1	1	1.22458e-05	108.43	ALDK(1)HFIK	2	2.0843	2	0.965	0.946	0.977	0.991	1.132	1.027	1.173	0.99	1.012
Q59WC0-64	Q59WC0	64	K	Copper chaperone	CCS1	1	8.96612e-27	143.56	AIQSTGK(1)DAIIR	2	-3.095	1	1.248	1.208	0.849	0.814	0.936	0.653	0.75	0.978	0.68
Q59WE2-25	Q59WE2	25	K	SCF ubiquitin ligase subunit	SKP1	1	1.57785e-09	118.28	IAEK(1)SILIK	2	-3.2828	1	1.077	1.161	0.847	0.857	1.102	0.796	1.024	1.088	0.786
Q59WG0-135	Q59WG0	135	K	Adenosine 5'-monophosphoramidase	HNT1	1	0.0175717	65.246	LGK(1)LHEK	3	0.42114	1
Q59WG3-397	Q59WG3	397	K	AAA family ATPase	CDC48	1	0.000436957	98.009	IHTK(1)NMK	3	1.5113	1	1.068	1.037	1.194	0.854	0.878	0.799	0.822	0.98	1.116
Q59WG3-707	Q59WG3	707	K	AAA family ATPase	CDC48	1	0.00667999	78.516	SAK(1)FAIK	2	1.2602	1
Q59WG3-247	Q59WG3	247	K	AAA family ATPase	CDC48	1	0.0115499	69.812	SIGIK(1)PPK	2	2.2567	1	1.034	1.096	0.885	1.012	0.996	0.979	0.964	1.07	0.855
Q59WH0-348	Q59WH0	348	K	Transcriptional adapter 2	ADA2	1	0.00028128	77.062	NK(1)FSPQPEFR	2	-1.708	1
Q59WH0-408	Q59WH0	408	K	Transcriptional adapter 2	ADA2	1	4.49353e-07	105.2	EAVK(1)NNGVLK	2	0.44624	2
Q59WW7-50	Q59WW7	50	K	Glutathione peroxidase	orf19.86	1	0.00165781	90.15	GLEELNK(1)K	2	0.72275	1
Q59X29-127	Q59X29	127	K	Proteasome regulatory particle base subunit	RPN10	1	0.0233505	68.016	ELEK(1)LAK	2	2.3586	1	0.956	1.062	0.82	1.043	1.135	1.092	1.188	1.122	0.857
Q59X38-14	Q59X38	14	K	Pescadillo homolog	NOP7	1	3.63479e-13	110.25	GTTGNAK(1)NFITR	2	0.65372	1	1.053	0.989	0.88	1.061	1.026	1.007	0.975	0.948	0.834
Q59X49-7	Q59X49	7	K	Stress protein DDR48	DDR48	0.999678	0.00114366	64.224	VFGFGK(1)DDDKDK	3	0.2029	1
Q59XU9-159	Q59XU9	159	K	Glycerol-3-phosphate dehydrogenase [NAD(+)]	GPD1	1	0.0132397	67.414	GNVPK(1)TTR	2	0.87033	1	0.803	1.031	0.91	0.818	1.472	1.017	1.833	1.294	1.131
Q59YC3-300	Q59YC3	300	K	Ca(2+)-binding ATP:ADP antiporter	orf19.1403	1	0.00234472	73.655	TTK(1)SAAAAR	2	2.343	1
Q59YC4-251	Q59YC4	251	K	Chaperonin-containing T-complex subunit	CCT2	1	0.00123181	91.549	FK(1)VDSTSK	2	0.90771	1	0.914	0.997	0.878	1.15	1.06	1.257	1.16	1.1	0.959
Q59YE8-432	Q59YE8	432	K	Translation termination factor GTPase eRF3	SUP35	1	0.00357491	50.897	EHALLAK(1)TQGVNK	3	0.94157	1
Q59YH4-179	Q59YH4	179	K	Chaperonin-containing T-complex subunit	CCT7	1	0.00553889	78.342	TNSK(1)FFTK	2	0.22085	1	0.983	0.998	0.953	0.949	1.135	0.966	1.156	1.024	0.968
Q59YL9-275	Q59YL9	275	K	Pre-rRNA-processing protein ESF2	ESF2	1	4.1558e-05	78.342	K(1)TTDDDNIRR	3	-0.98239	1
Q59Z14-155	Q59Z14	155	K	Deoxyhypusine hydroxylase	LIA1	1	0.000589391	98.04	AK(1)NEVLEK	2	-0.76092	1	1.059	1.32	0.918	0.858	0.907	0.811	0.856	1.259	0.866
Q59Z25-139	Q59Z25	139	K	Mitochondrial nucleoid protein	orf19.2275	1	1.08188e-05	109.66	K(1)FVESAPK	3	1.0988	5	0.945	1.191	1.161	0.695	1.069	0.735	1.132	1.272	1.227
Q59Z25-117	Q59Z25	117	K	Mitochondrial nucleoid protein	orf19.2275	0.974927	0.00263406	62.694	LESFDAK(0.975)SK(0.025)PK	3	0.37804	1	0.885	1.224	1.143	0.763	1.044	0.862	1.18	1.396	1.291
Q59Z55-75	Q59Z55	75	K	Uncharacterized protein	orf19.2244	1	3.00585e-08	115.29	FLK(1)DHPEVQR	3	0.69012	1	1.071	1.028	0.951	0.966	1.006	0.901	0.94	0.969	0.887
Q59ZC8-775	Q59ZC8	775	K	Fork-head transcriptional regulator FHL1	FHL1	1	2.08727e-32	144.29	LEAQK(1)SLPHNIVGR	2	0.80296	2	1.044	1.069	0.901	0.984	1.027	0.942	0.984	1.033	0.862
Q59ZE0-213	Q59ZE0	213	K	F1F0 ATP synthase subunit 4	ATP4	1	1.09907e-08	116.24	EIANPK(1)FQDK	3	0.19052	4	0.954	1.329	1.299	0.525	0.983	0.552	1.032	1.407	1.362
Q59ZH8-236	Q59ZH8	236	K	Translation termination factor eRF1	ERF1	1	1.96811e-05	82.651	NELSK(1)SDLFDNR	2	0.9708	1	1.046	1.399	0.897	0.815	0.917	0.778	0.876	1.35	0.856
Q59ZV5-58	Q59ZV5	58	K	Eukaryotic translation initiation factor 3 subunit G	TIF35	1	3.6439e-13	106.32	VQEK(1)VHPLIAQR	3	1.5952	1	1.184	0.915	0.81	1.019	1.077	0.86	0.91	0.78	0.683
Q59ZX6-1225	Q59ZX6	1225	K	U3 small nucleolar RNA-associated protein 10	UTP10	1	0.0129106	67.881	ESVLDK(1)FR	2	2.2373	1	1.197	1.33	0.573	0.953	1.001	0.797	0.837	1.122	0.478
Q5A017-71	Q5A017	71	K	Transaldolase	TAL1	1	0.000338642	93.345	EK(1)AEIALDR	2	-0.15758	1	1.144	1.073	0.804	1.11	0.882	0.97	0.771	0.948	0.702
Q5A017-107	Q5A017	107	K	Transaldolase	TAL1	1	1.47706e-05	96.745	LSFDK(1)EATVK	2	2.6441	1	1.15	1.033	0.899	0.95	0.992	0.826	0.863	0.908	0.781
Q5A0L0-398	Q5A0L0	398	K	Ribonucleotide-diphosphate reductase subunit	RNR21	1	1.02395e-07	113.38	AGVMAK(1)TENK	2	0.12107	8	1.395	1.267	0.93	0.727	0.753	0.521	0.539	0.917	0.665
Q5A0L0-68	Q5A0L0	68	K	Ribonucleotide-diphosphate reductase subunit	RNR21	1	0.00361869	84.615	K(1)HQDFLAK	3	0.18137	1	0.986	1.062	0.918	0.949	1.109	0.963	1.126	1.088	0.93
Q5A0L0-26	Q5A0L0	26	K	Ribonucleotide-diphosphate reductase subunit	RNR21	1	0.00201325	86.833	GK(1)SLTDK	3	1.1857	2	1.654	1.277	0.929	0.641	0.581	0.388	0.352	0.779	0.561
Q5A0M4-479	Q5A0M4	479	K	Elongation factor 2	EFT2	1	0.000133608	50.831	SGTITTNEAAHNMK(1)VMK	3	-1.7704	1
Q5A0M4-582	Q5A0M4	582	K	Elongation factor 2	EFT2	1	0.000974804	95.741	SPNK(1)HNR	2	-0.31654	2	0.824	0.897	1.05	1.047	1.179	1.269	1.43	1.097	1.272
Q5A0M4-232	Q5A0M4	232	K	Elongation factor 2	EFT2	1	8.44366e-06	104.22	K(1)FGVDKEK	2	-1.1182	5	1.009	0.93	1.018	1.019	1.029	1.009	1.019	0.929	1.007
Q5A0M4-423	Q5A0M4	423	K	Elongation factor 2	EFT2	1	2.94544e-08	83.948	K(1)EDLFLK	2	-0.22614	2
Q5A0M4-429	Q5A0M4	429	K	Elongation factor 2	EFT2	1	1.30049e-05	83.182	EDLFLK(1)SIQR	3	-0.63559	3	0.893	0.865	1.009	1.088	1.136	1.218	1.273	0.978	1.128
Q5A0M4-262	Q5A0M4	262	K	Elongation factor 2	EFT2	0.999881	0.00391533	58.098	DK(1)DADGKPLER	2	1.4154	1	1.096	1.138	1.007	0.957	0.835	0.873	0.762	1.048	0.918
Q5A0M4-422	Q5A0M4	422	K	Elongation factor 2	EFT2	1	0.000589203	74.962	IQGPNYQVGK(1)K	2	2.382	1
Q5A0M4-15	Q5A0M4	15	K	Elongation factor 2	EFT2	1	5.13117e-16	139.32	GLMDK(1)VTNVR	2	0.37341	2	0.912	1.058	0.842	1.068	1.133	1.171	1.243	1.171	0.922
Q5A0N3-320	Q5A0N3	320	K	Ribonucleoside-diphosphate reductase	RNR1	1	0.00190021	85.666	NHGK(1)EEIR	3	-0.47939	1
Q5A0Z2-294	Q5A0Z2	294	K	Alkaline dihydroceramidase	YDC1	0.773245	0.00967122	53.751	LAEEDK(0.227)K(0.773)HI	3	1.3903	1
Q5A0Z9-244	Q5A0Z9	244	K	Pyruvate dehydrogenase E1 component subunit alpha	PDA1	1	0.000292188	72.848	SSAMTEYYK(1)R	2	-0.58711	1	0.926	1.258	1.036	0.78	1.059	0.842	1.143	1.37	1.117
Q5A0Z9-83	Q5A0Z9	83	K	Pyruvate dehydrogenase E1 component subunit alpha	PDA1	1	3.87361e-06	84.169	RMEMAADALYK(1)SK	3	-0.89559	6	0.774	1.013	1.181	0.938	1.112	1.212	1.438	1.32	1.523
Q5A0Z9-336	Q5A0Z9	336	K	Pyruvate dehydrogenase E1 component subunit alpha	PDA1	1	2.6935e-09	94.122	EIASEDEIK(1)SYDK	3	1.5517	1	0.819	1.324	1.099	0.79	1.032	0.964	1.259	1.63	1.34
Q5A109-90	Q5A109	90	K	Ubiquitin-ribosomal 40S subunit protein S31 fusion protein	UBI3	1	4.87309e-27	148.62	LIFAGK(1)QLEDGR	2	-0.33111	1	1.227	1.16	0.846	0.865	0.948	0.705	0.773	0.954	0.69
Q5A109-75	Q5A109	75	K	Ubiquitin-ribosomal 40S subunit protein S31 fusion protein	UBI3	1	0.000541425	61.409	IQDK(1)EGIPPDQQR	3	-1.1922	1
Q5A199-46	Q5A199	46	K	Translation machinery-associated protein 20	orf19.2920	1	0.000999032	94.309	K(1)SQVVVVK	2	-0.56444	1	1.081	1.211	0.91	0.875	0.97	0.809	0.897	1.131	0.841
Q5A1B1-323	Q5A1B1	323	K	Uncharacterized protein	orf19.2908	1	0.00101615	90.777	IK(1)HANLK	3	-0.0081538	2	1.272	0.913	0.78	0.984	1.061	0.774	0.834	0.724	0.613
Q5A1D5-737	Q5A1D5	737	K	FACT complex subunit SPT16	CDC68	1	1.22431e-12	94.366	YQSQPQSQSNFK(1)NDQR	3	-0.58461	1	1.249	1.057	1.026	0.775	0.937	0.62	0.75	0.854	0.821
Q5A1E8-511	Q5A1E8	511	K	Succinate dehydrogenase [ubiquinone] flavoprotein subunit, mitochondrial	SDH12	1	0.000338642	93.345	LEMQK(1)TMQK	2	0.68508	1	0.821	1.501	1.112	0.646	1.016	0.786	1.237	1.843	1.352
Q5A1Y2-5	Q5A1Y2	5	K	GTP cyclohydrolase II	RIB1	1	0.0178642	63.565	TSIK(1)HPK	2	1.9546	4	1.449	1.06	1.014	0.778	0.746	0.536	0.514	0.738	0.7
Q5A201-175	Q5A201	175	K	Transcriptional regulator GZF3	GZF3	1	3.31545e-16	140.24	PRPISLK(1)TDTIK	3	-2.2782	3	1.243	1.264	0.992	0.768	0.797	0.618	0.641	1.026	0.798
Q5A287-45	Q5A287	45	K	Transcription factor SFL1	SFL1	1	2.82154e-05	78.985	SSPVPK(1)NSVNSR	2	0.3151	1	0.782	0.739	0.765	1.026	1.671	1.311	2.139	0.953	0.977
Q5A2A5-98	Q5A2A5	98	K	Glycine--tRNA ligase	GRS1	1	0.0121154	58.172	DLK(1)TGEIFR	2	0.017741	1
Q5A2A5-284	Q5A2A5	284	K	Glycine--tRNA ligase	GRS1	1	0.000528398	85.533	SHPK(1)FEDVK	3	-1.1936	1	0.896	0.9	1.118	0.842	1.261	0.939	1.407	1.012	1.246
Q5A2A5-20	Q5A2A5	20	K	Glycine--tRNA ligase	GRS1	1	0.00355373	68.132	DSLEQTLK(1)R	2	1.8668	1	1.019	0.997	0.952	0.992	1.056	0.973	1.037	0.987	0.933
Q5A2T2-576	Q5A2T2	576	K	ATP-binding cassette family ATPase	KRE30	1	0.00778023	77.732	LLDK(1)VAK	2	0.29018	1	0.918	1.041	0.928	0.975	1.158	1.061	1.262	1.143	1.009
Q5A2U9-282	Q5A2U9	282	K	V-type proton ATPase subunit C	VMA5	1	0.000776915	97.431	LK(1)NDLIR	2	2.2255	2	1.164	1.25	0.842	0.885	0.911	0.76	0.783	1.084	0.722
Q5A302-149	Q5A302	149	K	Endoplasmic reticulum vesicle protein 25	ERV25	0.999991	0.00160897	55.261	LKPVEVELK(1)R	3	-1.6907	1
Q5A310-84	Q5A310	84	K	ISWI chromatin-remodeling complex ATPase ISW2	ISW2	1	6.10039e-07	114.86	EIDSK(1)TSFK	2	-0.14137	2	1.057	1.051	0.976	0.87	1.079	0.823	1.021	1.004	0.921
Q5A315-190	Q5A315	190	K	Uncharacterized protein	CAALFM_CR08710WA	1	0.000426034	94.407	GYK(1)HMHK	2	-1.3175	6	0.87	0.697	0.892	1.248	1.252	1.436	1.44	0.81	1.025
Q5A346-52	Q5A346	52	K	Tsr1p	TSR1	1	0.0174597	71.692	VVSK(1)LER	2	1.2906	1
Q5A346-71	Q5A346	71	K	Tsr1p	TSR1	1	0.00269062	76.228	ILETK(1)LTK	3	0.15574	2	1.151	0.994	1.29	0.814	0.782	0.708	0.679	0.872	1.12
Q5A389-51	Q5A389	51	K	Ribosomal 40S subunit protein S20	RPS20	1	0.000670226	74.841	NAAQYNIVK(1)K	2	0.41374	1	0.797	0.783	1.174	0.988	1.249	1.239	1.567	0.991	1.471
Q5A389-9	Q5A389	9	K	Ribosomal 40S subunit protein S20	RPS20	1	5.52479e-18	119.87	EK(1)VEQEAEQQIHK	3	1.0508	1	0.893	0.939	0.899	1.073	1.197	1.202	1.342	1.062	1.006
Q5A397-251	Q5A397	251	K	Hsp70 family ATPase	SSB1	1	0.00110204	71.806	K(1)TGNDISGDAR	2	-0.2618	1	0.989	1.07	0.875	0.873	1.227	0.882	1.242	1.092	0.884
Q5A397-528	Q5A397	528	K	Hsp70 family ATPase	SSB1	1	2.26334e-06	110.39	MISDAEK(1)FK	2	-3.8519	2	0.929	1.134	0.921	0.961	1.088	1.035	1.172	1.232	0.991
Q5A397-530	Q5A397	530	K	Hsp70 family ATPase	SSB1	1	2.38206e-06	102.87	FK(1)SSDDAFAK	2	0.88666	3	0.926	1.154	0.914	0.923	1.121	0.996	1.21	1.257	0.985
Q5A397-66	Q5A397	66	K	Hsp70 family ATPase	SSB1	1	9.28158e-47	165.34	NQAALNPK(1)NTVFDAK	2	-1.9601	3	0.995	1.141	0.891	0.93	1.078	0.935	1.083	1.158	0.895
Q5A397-597	Q5A397	597	K	Hsp70 family ATPase	SSB1	1	0.013565	74.464	K(1)AELALK	2	0.81634	1
Q5A397-58	Q5A397	58	K	Hsp70 family ATPase	SSB1	1	7.58694e-09	83.692	LIGDAAK(1)NQAALNPK	3	0.12932	1	1.06	1.067	0.948	0.947	1.005	0.893	0.948	1.016	0.893
Q5A397-603	Q5A397	603	K	Hsp70 family ATPase	SSB1	1	0.00254416	81.525	KAELALK(1)R	3	0.78965	4	0.876	0.908	0.963	1.056	1.195	1.205	1.365	1.046	1.098
Q5A3J1-111	Q5A3J1	111	K	54S ribosomal protein L51, mitochondrial	MRPL51	1	1.86244e-05	78.903	SGNELFK(1)FNHK	3	4.308	1	0.686	0.994	0.797	1.137	1.383	1.657	2.017	1.462	1.16
Q5A3K7-109	Q5A3K7	109	K	Phosphoglycerate dehydrogenase	SER33	1	0.00711218	78.149	LTEK(1)ILK	2	2.3625	1	1.042	1.256	0.733	0.841	1.184	0.807	1.137	1.217	0.702
Q5A3K7-49	Q5A3K7	49	K	Phosphoglycerate dehydrogenase	SER33	0.999985	4.2207e-10	96.82	ALKPFK(1)TGDIK	3	1.9997	1
Q5A3L0-688	Q5A3L0	688	K	Proteasome regulatory particle base subunit	RPN2	1	1.82772e-09	116.55	NK(1)HEDALAK	2	0.35438	2	1.093	1.033	1.018	0.878	1.006	0.803	0.92	0.954	0.93
Q5A3P1-159	Q5A3P1	159	K	Exosome catalytic subunit	orf19.5229	1	0.00182835	76.332	NK(1)NETINDR	2	0.76433	1
Q5A3P4-389	Q5A3P4	389	K	Tryptophan--tRNA ligase	WRS1	1	3.52338e-07	107.65	SK(1)VDDQVVEK	2	0.71957	1	1.016	0.994	0.887	1.031	1.084	1.014	1.066	0.988	0.872
Q5A3P6-289	Q5A3P6	289	K	Serine/threonine-protein kinase PKH2	PKH2	1	0.000299093	75.474	YVNIEK(1)HALNR	3	-2.2471	1
Q5A3V6-186	Q5A3V6	186	K	3,4-dihydroxy-2-butanone 4-phosphate synthase	RIB3	1	0.0107449	57.532	LDDCIQFGK(1)K	2	-0.15944	1	0.803	1.233	0.849	0.971	1.183	1.21	1.474	1.548	1.056
Q5A455-550	Q5A455	550	K	Protein transport protein SEC23	SEC23	1	0.0100403	60.064	LCQK(1)FADYR	2	-2.946	1
Q5A462-151	Q5A462	151	K	DNA-directed RNA polymerase II core subunit	orf19.1248	1	0.000379409	74.987	K(1)HQELSLTCIAK	3	-0.47574	1
Q5A4J5-189	Q5A4J5	189	K	Ran GTPase-binding protein	orf19.3446	1	0.00165781	90.15	ESYDLFK(1)K	2	-2.6781	1	1.3	1.214	0.759	0.968	0.801	0.744	0.616	0.942	0.583
Q5A4J9-361	Q5A4J9	361	K	Uncharacterized protein	orf19.3442	1	1.81887e-07	111.94	LK(1)NNPSSLVK	2	-2.0161	2	0.988	1.221	0.928	0.98	0.92	0.992	0.931	1.248	0.938
Q5A4M8-170	Q5A4M8	170	K	Protein SUR7	SUR7	1	0.00218571	88.364	NAFK(1)NDGR	2	-1.5591	1
Q5A4Q1-22	Q5A4Q1	22	K	Adenylate kinase	ADK1	1	2.75923e-05	105.52	IQELEK(1)K	2	-0.54317	1	1.053	1.129	0.932	0.888	1.036	0.844	0.985	1.083	0.884
Q5A4Q1-32	Q5A4Q1	32	K	Adenylate kinase	ADK1	1	7.05198e-07	90.614	AGIIPDVPK(1)SVR	3	2.1702	2	0.917	1.119	0.812	0.91	1.276	0.992	1.392	1.231	0.885
Q5A4Q1-56	Q5A4Q1	56	K	Adenylate kinase	ADK1	1	7.7676e-07	73.788	EK(1)FCACHLATGDMLR	3	-0.73351	4	0.879	1.147	0.953	0.942	1.113	1.072	1.268	1.318	1.083
Q5A4Q1-83	Q5A4Q1	83	K	Adenylate kinase	ADK1	1	1.10011e-09	121.9	TALGVEAK(1)K	2	0.35648	1	1.091	1.298	0.838	0.87	0.961	0.797	0.881	1.201	0.767
Q5A4Q1-75	Q5A4Q1	75	K	Adenylate kinase	ADK1	1	1.02445e-09	92.269	AQVAAK(1)TALGVEAK	3	0.19005	1	0.848	1.204	0.953	0.981	1.049	1.157	1.238	1.432	1.122
Q5A4Q1-12	Q5A4Q1	12	K	Adenylate kinase	ADK1	1	0.0288097	50.275	NTVTK(1)LQER	2	-0.90514	1
Q5A4Q1-54	Q5A4Q1	54	K	Adenylate kinase	ADK1	1	8.75562e-08	112.94	GTQAPNLK(1)EK	2	0.18679	2	0.943	1.128	1.001	0.94	1.02	0.998	1.083	1.209	1.061
Q5A4W7-1075	Q5A4W7	1075	K	Tetrafunctional fatty acid synthase subunit	FAS1	1	0.00778829	50.897	LIK(1)EEYAGDESK	3	-0.33748	1
Q5A4W7-1361	Q5A4W7	1361	K	Tetrafunctional fatty acid synthase subunit	FAS1	1	3.54102e-10	115.12	GDVVSTK(1)AEIK	2	-0.47162	2	1.382	0.8	0.859	1.056	0.895	0.764	0.648	0.583	0.621
Q5A4W7-558	Q5A4W7	558	K	Tetrafunctional fatty acid synthase subunit	FAS1	1	2.32234e-09	94.781	ELRPTLVK(1)NSEGK	3	-0.010551	1	1.247	0.834	0.795	1.106	1.008	0.887	0.81	0.676	0.637
Q5A4W7-1990	Q5A4W7	1990	K	Tetrafunctional fatty acid synthase subunit	FAS1	1	0.0102914	56.205	SSVK(1)PQDLIGK	2	1.3107	1
Q5A4W7-1422	Q5A4W7	1422	K	Tetrafunctional fatty acid synthase subunit	FAS1	1	1.95632e-14	109.07	VTETPVQVAFK(1)SAK	3	-2.1775	1
Q5A4W7-806	Q5A4W7	806	K	Tetrafunctional fatty acid synthase subunit	FAS1	1	0.0106306	76.221	K(1)LIVECK	2	-1.1525	1
Q5A4W7-1456	Q5A4W7	1456	K	Tetrafunctional fatty acid synthase subunit	FAS1	1	0.000413741	99.815	CESTYK(1)FK	2	0.060093	1	1.246	0.884	0.877	1.018	0.979	0.817	0.786	0.717	0.703
Q5A4W7-866	Q5A4W7	866	K	Tetrafunctional fatty acid synthase subunit	FAS1	1	0.000835092	85.813	NK(1)LLDALNK	2	0.38442	1
Q5A4W7-1909	Q5A4W7	1909	K	Tetrafunctional fatty acid synthase subunit	FAS1	1	0.00318764	85.355	INK(1)IDIVK	2	0.36342	3	1.337	0.921	0.831	0.958	0.966	0.717	0.722	0.694	0.622
Q5A4W8-372	Q5A4W8	372	K	Bromodomain-containing factor 1	BDF1	1	3.00079e-08	93.345	SK(1)ELPYETKPK	4	-2.0508	2	1.146	1.14	0.804	0.936	1.011	0.816	0.882	1.004	0.7
Q5A4W8-381	Q5A4W8	381	K	Bromodomain-containing factor 1	BDF1	0.954122	0.0001301	77.124	ELPYETK(0.046)PK(0.954)NK	3	1.5814	1	0.991	0.9	0.85	1.087	1.167	1.097	1.177	0.917	0.857
Q5A4X7-366	Q5A4X7	366	K	Ribose phosphate diphosphokinase subunit	orf19.969	1	0.00479386	77.732	EQIEK(1)HK	3	-0.30032	1	0.977	0.949	0.969	0.999	1.117	1.022	1.144	0.98	0.99
Q5A516-162	Q5A516	162	K	ADP/ATP carrier protein	PET9	1	1.43796e-36	158.89	K(1)TLASDGIAGLYR	3	-0.3046	2	1.182	1.138	1.093	0.712	0.932	0.602	0.788	0.971	0.923
Q5A516-58	Q5A516	58	K	ADP/ATP carrier protein	PET9	1	5.15211e-07	104.07	YTGIVDCFK(1)R	3	0.43162	2	1.187	1.14	1.095	0.772	0.858	0.65	0.723	0.969	0.921
Q5A516-143	Q5A516	143	K	ADP/ATP carrier protein	PET9	1	8.80924e-15	136.5	LANDAK(1)SSK	2	-0.40882	3	0.95	1.261	1.371	0.587	0.91	0.618	0.957	1.34	1.441
Q5A5A0-85	Q5A5A0	85	K	Thioredoxin peroxidase	PRX1	1	0.00741854	76.1	LEPEFTK(1)R	2	-2.2334	1
Q5A5A0-117	Q5A5A0	117	K	Thioredoxin peroxidase	PRX1	1	6.39373e-06	86.288	VK(1)FPIIADPERK	3	-1.0452	2	1.018	0.921	0.912	1.035	1.116	1.016	1.096	0.913	0.895
Q5A5P8-58	Q5A5P8	58	K	Tif11p	TIF11	1	0.00255163	65.179	IEVSCFDGIK(1)R	2	0.75059	1	0.99	1.175	0.931	0.899	1.047	0.909	1.058	1.198	0.939
Q5A5Q8-200	Q5A5Q8	200	K	40S ribosomal protein S4	RPS4A	1	6.85869e-15	115.12	EK(1)HEGGFDLVHIK	4	1.8486	2	0.666	0.494	1.078	1.135	1.574	1.705	2.367	0.749	1.618
Q5A5V8-35	Q5A5V8	35	K	Uncharacterized protein	orf19.5293	1	0.00794783	67.897	INFHK(1)PDK	3	0.51224	1	0.896	1.08	1.136	0.891	1.028	0.994	1.148	1.217	1.266
Q5A644-103	Q5A644	103	K	Homoaconitase, mitochondrial	LYS4	1	0.00104658	83.182	YTNIEK(1)FAK	2	-0.35088	1	0.617	1.382	1.158	0.672	1.251	1.089	2.027	2.258	1.873
Q5A6A1-69	Q5A6A1	69	K	Ribosomal 60S subunit protein L24A	RPL24A	0.999999	0.000807934	70.089	KGISEEAAK(1)K	3	1.0748	1
Q5A6M6-703	Q5A6M6	703	K	Coatomer subunit beta	SEC26	1	3.56289e-09	75.143	ASVDDVAAASGSNELK(1)K	3	-2.9562	1	0.955	1.145	0.859	0.956	1.12	1.001	1.173	1.21	0.899
Q5A6M6-654	Q5A6M6	654	K	Coatomer subunit beta	SEC26	1	2.12931e-11	128.08	AQINNAELK(1)K	2	-0.51486	1
Q5A6N1-447	Q5A6N1	447	K	Lon protease homolog, mitochondrial	PIM1	1	3.23753e-09	125.58	VHK(1)FDER	3	-0.21552	1	0.849	0.69	1.539	0.622	1.317	0.733	1.553	0.821	1.812
Q5A6N1-691	Q5A6N1	691	K	Lon protease homolog, mitochondrial	PIM1	1	0.00553889	78.342	NDK(1)IEITK	3	0.45254	2	1.051	1.19	1.004	0.742	1.071	0.707	1.02	1.144	0.955
Q5A6Q0-306	Q5A6Q0	306	K	Uncharacterized protein	CAALFM_CR04180CA	1	2.44172e-05	75.998	KTDEELAEQAAK(1)R	3	1.8028	2	0.851	0.991	1.129	0.948	1.097	1.114	1.289	1.176	1.324
Q5A6R1-33	Q5A6R1	33	K	Ribosomal protein L15	RPL15A	1	1.13189e-05	111.82	QK(1)NVIHR	2	1.0058	1	0.852	1.171	1.135	0.736	1.16	0.864	1.364	1.389	1.332
Q5A6R1-169	Q5A6R1	169	K	Ribosomal protein L15	RPL15A	1	0.000216515	101.9	GLTSAGK(1)K	2	1.0417	1	0.983	1.088	1.135	0.864	0.966	0.879	0.983	1.117	1.153
Q5A6S7-216	Q5A6S7	216	K	Uncharacterized protein	CAALFM_CR03950WA	1	5.76555e-06	112.71	NK(1)FQSSLK	2	3.3336	1	0.899	1.288	1.082	0.755	1.041	0.839	1.16	1.447	1.203
Q5A6S7-198	Q5A6S7	198	K	Uncharacterized protein	CAALFM_CR03950WA	1	0.000146506	77.062	EIFENLK(1)NNHK	3	-1.6883	1	0.891	1.402	1.16	0.719	0.908	0.807	1.019	1.587	1.3
Q5A750-234	Q5A750	234	K	Transketolase	TKL1	0.999999	1.79831e-05	86.772	K(1)STDKPTLIR	2	0.27606	2	1.112	0.98	0.927	0.996	0.998	0.895	0.898	0.89	0.833
Q5A750-357	Q5A750	357	K	Transketolase	TKL1	1	1.43937e-05	77.776	K(1)LSENVINALHGK	3	1.8556	1	1.104	1.059	0.951	0.939	0.973	0.851	0.882	0.968	0.86
Q5A750-638	Q5A750	638	K	Transketolase	TKL1	1	6.56416e-17	127.36	FGASGK(1)AADLYK	2	0.63167	1	1.259	1.089	0.954	0.762	0.985	0.605	0.783	0.872	0.757
Q5A782-985	Q5A782	985	K	Translation initiation factor eIF5B	FUN12	0.993562	0.00372537	42.469	K(0.994)SIDTLK(0.006)DPAFR	3	1.6721	1
Q5A782-1008	Q5A782	1008	K	Translation initiation factor eIF5B	FUN12	1	0.00321047	85.676	DDWLLIK(1)K	2	1.0752	1	1.198	1.051	0.857	0.883	1.043	0.738	0.87	0.886	0.714
Q5A786-18	Q5A786	18	K	Profilin	PFY1	1	0.00345883	67.879	VDK(1)AALYSR	2	-3.0347	1	0.892	1.101	0.87	1.056	1.1	1.184	1.234	1.246	0.974
Q5A7K0-99	Q5A7K0	99	K	40S ribosomal protein S24	RPS24	1	0.000494402	90.05	YGLAEK(1)VEK	3	-0.67025	2	0.892	0.942	0.881	1.096	1.187	1.23	1.331	1.067	0.987
Q5A7K0-49	Q5A7K0	49	K	40S ribosomal protein S24	RPS24	1	0.000293221	94.767	LAEIYK(1)AEK	3	0.075325	2	1.006	1.036	0.912	0.958	1.11	0.952	1.103	1.038	0.904
Q5A7K0-43	Q5A7K0	43	K	40S ribosomal protein S24	RPS24	1	0.0089511	73.499	EK(1)LAEIYK	2	-0.96649	1	0.907	1.072	0.833	1.018	1.189	1.121	1.311	1.193	0.917
Q5A7L0-17	Q5A7L0	17	K	Uncharacterized protein	orf19.5455	1	0.00573144	61.423	VEPK(1)VFFANER	2	0.050829	1	1.202	1.243	0.888	0.847	0.876	0.704	0.728	1.042	0.737
Q5A7M3-356	Q5A7M3	356	K	Kynurenine 3-monooxygenase	BNA4	1	0.000352905	93.345	K(1)NDLDAICK	2	0.84851	1	1.048	1.077	0.933	0.944	1.027	0.901	0.981	1.038	0.89
Q5A7M9-154	Q5A7M9	154	K	Glycerol-1-phosphatase	RHR2	1	4.25337e-14	115.33	GK(1)PHPQGYQAAR	3	0.81818	1	0.57	0.967	0.944	0.994	1.532	1.743	2.69	1.712	1.654
Q5A7M9-210	Q5A7M9	210	K	Glycerol-1-phosphatase	RHR2	1	0.00218078	74.962	K(1)SGANIVVK	2	-0.20297	2	0.491	1.142	1.05	0.809	1.549	1.647	3.158	2.348	2.138
Q5A7P6-253	Q5A7P6	253	K	Mitochondrial 54S ribosomal protein RML2	orf19.5420	1	0.0086543	66.27	ILSK(1)HPEK	3	0.51546	1
Q5A7P7-142	Q5A7P7	142	K	F1F0 ATP synthase subunit 5	ATP5	1	0.0214214	62.463	PLESK(1)ILK	2	-3.5743	1	0.935	1.382	1.159	0.573	1.044	0.614	1.118	1.492	1.238
Q5A7P7-153	Q5A7P7	153	K	F1F0 ATP synthase subunit 5	ATP5	1	6.88062e-23	117.18	RLQTSIGK(1)SSFVGEGK	3	-1.5532	1	0.856	1.17	1.169	0.728	1.133	0.851	1.324	1.379	1.365
Q5A7P9-147	Q5A7P9	147	K	Thioredoxin peroxidase	DOT5	1	0.00828498	74.92	K(1)HPSGIIR	2	-0.66179	2	0.901	0.953	1.091	0.992	1.071	1.1	1.188	1.067	1.209
Q5A7P9-28	Q5A7P9	28	K	Thioredoxin peroxidase	DOT5	1	0.00179316	56.139	EPEAVTEQPPTK(1)K	3	-0.01929	1
Q5A7Q2-123	Q5A7Q2	123	K	Histone acetyltransferase ESA1	ESA1	1	1.61479e-06	87.719	SK(1)SK(1)GQTK(1)LSK	2	0.35326	4	0.469	2.31	0.827	0.583	0.991	1.244	2.115	4.976	1.764
Q5A7Q2-127	Q5A7Q2	127	K	Histone acetyltransferase ESA1	ESA1	1	1.61479e-06	87.719	SK(1)SK(1)GQTK(1)LSK	2	0.35326	4	0.469	2.31	0.827	0.583	0.991	1.244	2.115	4.976	1.764
Q5A7Q2-121	Q5A7Q2	121	K	Histone acetyltransferase ESA1	ESA1	1	1.61479e-06	86.497	SK(1)SK(1)GQTK(1)LSK	2	0.35326	2
Q5A850-457	Q5A850	457	K	Glycogen [starch] synthase	GSY1	1	2.22724e-10	116.84	VQLFNK(1)PEDR	2	2.29	1
Q5A860-118	Q5A860	118	K	Translationally-controlled tumor protein homolog	TMA19	1	0.00321244	85.67	GATAYVK(1)K	2	-0.098889	1	1.194	1.309	0.863	0.857	0.838	0.718	0.703	1.107	0.722
Q5A860-80	Q5A860	80	K	Translationally-controlled tumor protein homolog	TMA19	1	7.20669e-10	124.42	LQPTMFDK(1)K	2	-1.521	7	1.218	1.264	0.785	0.926	0.857	0.76	0.704	1.047	0.643
Q5A8K2-825	Q5A8K2	825	K	Alanine--tRNA ligase	ALA1	1	1.15038e-05	111.74	LTEK(1)FNK	2	0.60373	1	0.85	1.003	0.956	1.032	1.17	1.215	1.378	1.192	1.124
Q5A8K2-810	Q5A8K2	810	K	Alanine--tRNA ligase	ALA1	1	0.0051225	80.165	ELGVALK(1)K	2	-0.84039	1
Q5A8K2-100	Q5A8K2	100	K	Alanine--tRNA ligase	ALA1	1	1.36434e-28	148.41	AGGK(1)HNDLEDVGR	3	1.1703	2	0.795	1.035	0.993	0.936	1.263	1.177	1.591	1.314	1.249
Q5A8Z4-138	Q5A8Z4	138	K	Superoxide dismutase	SOD2	1	0.00863666	58.098	QIVK(1)QFGSLDK	2	0.20192	1
Q5A922-607	Q5A922	607	K	Altered inheritance of mitochondria protein 9, mitochondrial	AIM9	1	0.0179867	49.448	DGNYK(1)VETEK	3	3.2556	1
Q5A940-149	Q5A940	149	K	Multiprotein-bridging factor 1	MBF1	1	0.0090018	59.198	NIGEPLFAK(1)K	2	-0.126	1	0.79	1.233	1.01	0.975	1.031	1.234	1.305	1.576	1.278
Q5A961-428	Q5A961	428	K	Actin-regulating kinase PRK1	PRK1	1	0.0119412	40.941	STPSVQDYVK(1)EELAK	2	1.5474	1	0.961	1.041	1.502	0.885	0.636	0.921	0.662	1.093	1.561
Q5A9D4-158	Q5A9D4	158	K	Csp37p	CSP37	1	4.94283e-05	102.4	SDNK(1)VDQLK	2	-1.1676	1	1.824	1.075	0.761	0.686	0.714	0.376	0.391	0.594	0.417
Q5A9D4-93	Q5A9D4	93	K	Csp37p	CSP37	1	3.81653e-22	144.57	LQSNTEDYK(1)K	2	-3.1959	2	1.682	1.18	0.843	0.682	0.683	0.405	0.405	0.708	0.5
Q5A9D4-265	Q5A9D4	265	K	Csp37p	CSP37	1	1.90354e-09	109	GVEDAK(1)SNFEK	2	-1.3241	2	1.363	1.208	0.89	0.795	0.804	0.583	0.59	0.894	0.652
Q5A9D9-149	Q5A9D9	149	K	Homoisocitrate dehydrogenase	LYS12	1	6.52919e-21	136.81	ENTEDLYIK(1)EER	3	0.013726	2	0.531	1.33	1.371	0.572	1.277	1.075	2.402	2.523	2.576
Q5A9D9-161	Q5A9D9	161	K	Homoisocitrate dehydrogenase	LYS12	1	2.58032e-09	106.32	EDGTK(1)VAEAIK	3	-0.031464	3	0.691	1.184	1.285	0.712	1.186	1.03	1.718	1.729	1.859
Q5A9E1-237	Q5A9E1	237	K	GrpE protein homolog	MGE1	1	5.32486e-05	82.417	VGVVK(1)SEDDN	2	-0.91499	1	0.937	1.128	1	0.833	1.144	0.89	1.222	1.216	1.067
Q5A9E1-175	Q5A9E1	175	K	GrpE protein homolog	MGE1	1	1.73365e-10	128.01	TVFEK(1)TLNK	3	-0.72662	2	0.901	1.295	1.145	0.749	0.976	0.832	1.084	1.45	1.269
Q5A9E1-129	Q5A9E1	129	K	GrpE protein homolog	MGE1	1	9.55868e-07	113.93	DFALQK(1)FAK	3	-0.13078	2	0.917	1.427	1.172	0.639	0.936	0.696	1.02	1.57	1.276
Q5AAG1-16	Q5AAG1	16	K	Enhancer of polycomb-like protein 1	EPL1	1	3.33354e-44	141.54	NQGK(1)AK(1)QHVTGAR	2	0.73535	5	0.799	1.526	1.237	0.817	0.702	1.023	0.879	1.928	1.547
Q5AAG1-10	Q5AAG1	10	K	Enhancer of polycomb-like protein 1	EPL1	1	3.33354e-44	145.46	AAAPPPPAK(1)NQGK(1)AK(1)QHVTGAR	4	-1.0714	8	0.733	1.285	1.326	1.1	0.584	1.501	0.798	1.769	1.808
Q5AAG1-14	Q5AAG1	14	K	Enhancer of polycomb-like protein 1	EPL1	1	3.33354e-44	141.54	NQGK(1)AK(1)QHVTGAR	2	0.73535	9	0.705	1.454	1.284	0.948	0.669	1.344	0.948	2.079	1.818
Q5AAJ7-223	Q5AAJ7	223	K	SWR1-complex protein 4	SWC4	1	6.22475e-09	102.87	SEDKPTVEAK(1)K	3	-2.2724	1	1.138	1.208	0.836	0.925	0.937	0.813	0.824	1.072	0.734
Q5AAU3-1188	Q5AAU3	1188	K	Protein transport protein SEC31	PGA63	1	0.00788764	48.513	YAK(1)HGTDMEQR	3	0.74903	1
Q5AAU3-404	Q5AAU3	404	K	Protein transport protein SEC31	PGA63	1	0.0104533	76.064	VDK(1)FVAK	2	-3.9261	2	1.095	1.055	0.908	0.957	1.009	0.874	0.922	0.972	0.828
Q5AAU3-258	Q5AAU3	258	K	Protein transport protein SEC31	PGA63	1	0.0126279	75.109	ILEGHK(1)K	3	-0.25241	1
Q5AAU7-118	Q5AAU7	118	K	Translation initiation factor eIF2 subunit alpha	SUI2	1	2.20427e-16	122.97	HCAEK(1)FNIPLER	2	0.42581	2	0.969	0.622	0.905	1.119	1.351	1.156	1.395	0.648	0.933
Q5AAW3-285	Q5AAW3	285	K	ATP-dependent RNA helicase DHH1	DHH1	1	0.00527811	82.452	VELLAK(1)K	2	0.49225	1
Q5AB84-6	Q5AB84	6	K	Uncharacterized protein	orf19.6090	0.999443	0.0229326	61.691	ASK(0.999)VDK(0.001)K	3	1.9954	1	0.842	0.764	1.132	1.025	1.223	1.218	1.454	0.917	1.343
Q5AB84-157	Q5AB84	157	K	Uncharacterized protein	orf19.6090	0.990318	4.00986e-26	118.54	K(0.99)SK(0.01)PAASTEEPATLFVGR	3	-0.043043	1	0.993	0.627	1.008	1.084	1.255	1.091	1.264	0.637	1.014
Q5AB87-13	Q5AB87	13	K	Ribosomal 60S subunit protein L16A	RPL16A	1	8.55366e-10	100.73	VVVIDGK(1)GHLLGR	3	-0.9695	1	0.898	1.353	0.838	0.95	1.015	1.057	1.13	1.52	0.931
Q5AB87-171	Q5AB87	171	K	Ribosomal 60S subunit protein L16A	RPL16A	1	1.07442e-15	136.7	VQSAEYYAK(1)K	2	0.25528	3	0.793	0.951	0.979	1.056	1.222	1.332	1.541	1.21	1.233
Q5ABB1-49	Q5ABB1	49	K	Dithiol glutaredoxin	TTR1	1	3.10915e-08	98.105	ATK(1)STIEAITK	3	1.7513	2	1.311	1.237	0.751	0.8	0.961	0.611	0.733	0.952	0.572
Q5ABB1-24	Q5ABB1	24	K	Dithiol glutaredoxin	TTR1	1	0.00800569	74.841	NK(1)VEQLIK	3	-1.3913	2
Q5ABB2-189	Q5ABB2	189	K	Lactoylglutathione lyase	GLO1	1	0.0176111	72.042	K(1)SLEFYR	2	-2.2152	1	1.114	1.004	0.974	0.993	0.931	0.892	0.835	0.91	0.873
Q5ABB2-169	Q5ABB2	169	K	Lactoylglutathione lyase	GLO1	1	4.25807e-13	127.02	VANK(1)TEVSSYK	2	-2.2239	1	1.135	1.036	0.969	0.993	0.888	0.875	0.783	0.921	0.853
Q5ABB2-132	Q5ABB2	132	K	Lactoylglutathione lyase	GLO1	1	0.00545978	77.058	SEVK(1)FQK	3	0.63352	1
Q5ABB8-102	Q5ABB8	102	K	HSP70/90 family co-chaperone	CNS1	1	0.000798842	73.885	NQGNNCYK(1)FK	2	0.23056	1
Q5ABC3-290	Q5ABC3	290	K	Elongation factor Tu	TUF1	1	8.88085e-06	79.23	TTVTGIEMFK(1)K	2	0.93521	2	0.822	1.065	1.278	0.662	1.222	0.806	1.488	1.307	1.554
Q5ACI8-350	Q5ACI8	350	K	Peptidyl-prolyl cis-trans isomerase D	CPR6	1	0.00258557	63.624	GLQEAK(1)HNIK	3	1.3087	1
Q5ACM4-90	Q5ACM4	90	K	Pre-rRNA-processing protein PNO1	PNO1	1	2.74309e-05	90.697	FSAASK(1)SNMK	2	2.9118	4	1.114	1.027	1.144	0.924	0.816	0.829	0.732	0.93	1.026
Q5ACU6-54	Q5ACU6	54	K	ATP-dependent rRNA helicase RRP3	RRP3	1	1.18221e-09	121.02	SLK(1)NLDSTK	3	0.26815	3	1.044	0.891	1.238	0.92	0.918	0.882	0.88	0.861	1.184
Q5ACV3-44	Q5ACV3	44	K	Uricase	orf19.2114	1	0.000685989	87.667	GK(1)FDESYTK	2	1.5692	1	1.315	1.115	0.888	0.836	0.891	0.635	0.678	0.854	0.674
Q5ACX4-586	Q5ACX4	586	K	Replication factor A subunit protein	RFA1	1	3.5723e-17	131.66	AK(1)QETYNDELK	2	0.72172	2	1.01	1.175	0.869	0.98	1	0.97	0.99	1.173	0.859
Q5ACY2-23	Q5ACY2	23	K	Histone acetyltransferase	SAS2	1	6.52047e-86	192.24	TK(1)TDTK(1)DQDNSYYGQLNKR	4	-0.024712	16	1.152	0.91	0.971	1.042	0.93	0.904	0.808	0.798	0.841
Q5ACY2-19	Q5ACY2	19	K	Histone acetyltransferase	SAS2	1	6.52047e-86	192.24	TK(1)TDTK(1)DQDNSYYGQLNKR	4	-0.024712	15	1.124	0.88	1.001	1.074	0.918	0.956	0.818	0.791	0.891
Q5AD13-480	Q5AD13	480	K	Filamentous growth regulator 15	FGR15	1	0.0163191	64.82	TK(1)VDFELR	2	2.2089	1	0.865	0.859	0.912	0.924	1.448	1.068	1.675	1.002	1.053
Q5AD50-126	Q5AD50	126	K	DNA-directed RNA polymerase I subunit	orf19.2017	1	2.16372e-05	93.348	AK(1)SAITNLEK	2	-3.0627	1
Q5ADM2-75	Q5ADM2	75	K	Uncharacterized protein	TAF12	1	0.0178236	52.247	QAK(1)NNSPATK	2	0.93572	1	0.983	0.646	0.671	1.123	1.543	1.142	1.57	0.663	0.682
Q5ADM7-109	Q5ADM7	109	K	Glyceraldehyde-3-phosphate dehydrogenase	TDH3	1	1.5655e-22	137.39	LEGAQK(1)HIDAGAK	3	-0.49896	11	1.041	1.05	0.892	0.949	1.093	0.912	1.052	1.019	0.856
Q5ADM7-74	Q5ADM7	74	K	Glyceraldehyde-3-phosphate dehydrogenase	TDH3	1	0.00374453	85.67	IK(1)VFQER	2	1.4406	1	1.162	1.025	0.823	0.906	1.112	0.779	0.957	0.89	0.707
Q5ADM7-116	Q5ADM7	116	K	Glyceraldehyde-3-phosphate dehydrogenase	TDH3	1	1.73592e-05	105.52	HIDAGAK(1)K	2	1.1104	3	0.913	0.89	1.005	0.977	1.22	1.07	1.337	0.983	1.1
Q5ADM7-56	Q5ADM7	56	K	Glyceraldehyde-3-phosphate dehydrogenase	TDH3	1	1.8609e-26	124.63	YK(1)GEVTASGDDLVIDGHK	3	1.7021	1	0.893	1.017	0.943	0.999	1.164	1.118	1.303	1.149	1.054
Q5ADM7-263	Q5ADM7	263	K	Glyceraldehyde-3-phosphate dehydrogenase	TDH3	1	0.00575848	78.516	K(1)ASEGPLK	2	-0.10131	2	1.025	1.102	0.894	0.952	1.056	0.929	1.032	1.086	0.871
Q5ADM7-218	Q5ADM7	218	K	Glyceraldehyde-3-phosphate dehydrogenase	TDH3	1	1.04604e-08	96.229	AVGK(1)VIPELNGK	2	1.2694	2	1.158	1.098	0.932	0.857	0.995	0.74	0.859	0.957	0.804
Q5ADM7-262	Q5ADM7	262	K	Glyceraldehyde-3-phosphate dehydrogenase	TDH3	1	2.63275e-22	134.61	AASYEEIAQAIK(1)K	2	1.5862	2	0.867	0.792	0.722	1.23	1.36	1.42	1.571	0.922	0.833
Q5ADP3-1012	Q5ADP3	1012	K	Transcription regulator	SSN6	1	0.0181717	50.108	DTTK(1)TSPAK	3	2.0878	1
Q5ADQ0-28	Q5ADQ0	28	K	Histone H3.3	HHT3	1	1.03274e-15	136.96	K(1)SAPVSGGVK	2	0.13957	52	1.218	1.063	1.143	0.815	0.8	0.668	0.656	0.881	0.937
Q5ADQ0-80	Q5ADQ0	80	K	Histone H3.3	HHT3	1	0.011919	54.343	EIAQDFK(1)SDLR	2	0.61481	1	1.396	1.364	0.758	0.753	0.808	0.54	0.579	0.986	0.542
Q5ADQ6-90	Q5ADQ6	90	K	40S ribosomal protein S12	RPS12	1	1.27707e-05	97.734	IPLIK(1)VSDAK	3	0.46277	2	0.972	1.298	0.874	0.808	1.112	0.831	1.145	1.349	0.899
Q5ADS5-391	Q5ADS5	391	K	Nop13p	NOP13	1	0.00781653	53.448	ASVAIVPSAGK(1)K	2	0.81682	1	0.987	0.709	1.112	1.134	1.029	1.148	1.043	0.724	1.125
Q5ADT0-383	Q5ADT0	383	K	Slk19p	SLK19	1	2.42412e-12	117.2	K(1)SNNTAIEFEK	2	-0.35297	1	1.478	1.117	0.719	0.973	0.747	0.658	0.505	0.762	0.487
Q5ADT0-835	Q5ADT0	835	K	Slk19p	SLK19	1	0.000246521	96.229	ELEVDK(1)LTK	2	-3.6289	1	1.152	1.181	0.859	0.9	0.953	0.781	0.828	1.036	0.745
Q5ADT3-238	Q5ADT3	238	K	Uncharacterized protein	orf19.6758	1	0.0265454	66.692	K(1)TVVLPK	2	-0.4931	1	0.979	1.071	0.997	0.953	1.025	0.974	1.047	1.103	1.017
Q5ADT3-244	Q5ADT3	244	K	Uncharacterized protein	orf19.6758	1	7.21382e-35	155.39	TVVLPK(1)SVTESR	2	-1.0581	1	1.088	1.059	0.84	1.021	1.011	0.938	0.929	0.982	0.771
Q5ADY1-161	Q5ADY1	161	K	Utp9p	UTP9	1	1.99868e-13	108.56	GK(1)FVCEDEIK	2	0.1845	1
Q5AEE1-6	Q5AEE1	6	K	Histone H2A.Z	HTZ1	1	1.84956e-56	172.91	SGK(1)GK(1)VHGGK(1)GK(1)SSEIAK	4	0.81345	301	0.944	1.05	1.333	0.941	0.755	0.997	0.801	1.123	1.412
Q5AEE1-4	Q5AEE1	4	K	Histone H2A.Z	HTZ1	1	7.62484e-43	141.08	SGK(1)GK(1)VHGGK(1)GK(1)SSEIAK	4	0.81345	82	1.108	1.2	1.215	0.893	0.628	0.806	0.567	1.092	1.095
Q5AEE1-11	Q5AEE1	11	K	Histone H2A.Z	HTZ1	1	8.03756e-70	188.92	VHGGK(1)GK(1)SSEIAK	2	1.0996	309	0.919	1.019	1.377	0.94	0.765	1.023	0.833	1.118	1.497
Q5AEE1-19	Q5AEE1	19	K	Histone H2A.Z	HTZ1	1	2.37963e-39	141.13	SSEIAK(1)SSTSHSAR	3	-1.0756	5	0.988	0.898	0.957	1.077	1.078	1.09	1.091	0.917	0.967
Q5AEE1-13	Q5AEE1	13	K	Histone H2A.Z	HTZ1	1	8.03756e-70	188.92	VHGGK(1)GK(1)SSEIAK	2	1.0996	320	0.98	1.048	1.286	0.926	0.784	0.945	0.8	1.08	1.311
Q5AEI3-80	Q5AEI3	80	K	mRNA stability protein	orf19.285	1	6.32003e-14	102.72	SGIPGGMSMK(1)HPNAER	3	1.5845	5	0.976	1.336	0.881	0.844	1.026	0.864	1.052	1.381	0.901
Q5AEI9-74	Q5AEI9	74	K	D-tyrosyl-tRNA(Tyr) deacylase	orf19.279	1	0.0153795	60.828	GTK(1)PDFHR	3	0.74935	1
Q5AEL8-70	Q5AEL8	70	K	1-acyl-sn-glycerol-3-phosphate acyltransferase	SLC1	1	0.0285902	65.224	INIK(1)NEK	2	-0.91751	1	1.114	1.132	0.798	1.088	0.888	0.976	0.798	1.027	0.715
Q5AEM8-165	Q5AEM8	165	K	Presequence translocated-associated motor subunit PAM17, mitochondrial	PAM17	1	0.00601747	77.662	IYSLK(1)DYK	2	0.85874	1
Q5AEN1-85	Q5AEN1	85	K	Cytochrome c peroxidase, mitochondrial	CCP1	1	1.2264e-05	85.837	VPEGK(1)SASDYQK	3	0.21015	2	1.078	1.09	0.734	0.985	1.138	0.913	1.056	1.021	0.681
Q5AEN2-174	Q5AEN2	174	K	Ribosomal 60S subunit protein L9B	RPL9B	1	0.00140857	69.92	K(1)FLDGIYVSER	2	-1.346	1
Q5AEN2-36	Q5AEN2	36	K	Ribosomal 60S subunit protein L9B	RPL9B	1	0.00267372	86.898	GELTK(1)DLK	2	-2.2312	1	0.972	1.019	0.86	0.965	1.204	0.993	1.24	1.059	0.885
Q5AEN2-121	Q5AEN2	121	K	Ribosomal 60S subunit protein L9B	RPL9B	1	0.0240032	68.214	NFLGEK(1)R	2	-1.3002	1	1.125	1.007	1.042	0.892	0.961	0.793	0.855	0.903	0.926
Q5AEN2-47	Q5AEN2	47	K	Ribosomal 60S subunit protein L9B	RPL9B	1	6.44479e-28	153.34	HIDVTFNK(1)INNR	3	-0.433	1	1	1.029	0.813	1.106	1.058	1.106	1.058	1.038	0.812
Q5AF44-5	Q5AF44	5	K	Thioredoxin peroxidase	AHP1	1	3.13324e-13	111.12	TDGK(1)FPTNIEPK	2	0.79134	3	1.254	1.165	0.719	1.017	0.878	0.811	0.701	0.937	0.573
Q5AF98-126	Q5AF98	126	K	Zuotin	ZUO1	1	1.03315e-14	94.203	K(1)SASGGLENDGFFK	3	1.902	2	0.975	1.057	0.951	0.99	1.048	1.015	1.074	1.093	0.974
Q5AFD8-10	Q5AFD8	10	K	rRNA-binding ribosome biosynthesis protein	RPF1	1	8.63106e-27	143.98	GTSTSEALK(1)NIK	3	-0.85298	3	1.045	0.92	1.028	0.95	1.068	0.91	1.023	0.889	0.982
Q5AFP3-125	Q5AFP3	125	K	Transcription factor of morphogenesis MCM1	MCM1	1	4.10464e-05	78.324	LQPLVTK(1)SEGK	2	-0.21111	2	1.029	1.178	0.904	0.914	1.017	0.888	0.989	1.156	0.878
Q5AG43-212	Q5AG43	212	K	Ribosomal 40S subunit protein S5	RPS5	1	3.99999e-05	87.184	GSSTSYAIK(1)K	2	-0.47857	1	0.857	1.095	1.015	0.857	1.212	1	1.416	1.29	1.184
Q5AG43-41	Q5AG43	41	K	Ribosomal 40S subunit protein S5	RPS5	1	0.00600324	80.165	EVK(1)LFNK	2	-0.24281	1	0.938	1.039	0.939	1.028	1.073	1.096	1.145	1.119	1
Q5AG97-33	Q5AG97	33	K	Transcriptional regulator IFH1	IFH1	1	0.0106293	69.672	K(1)TVGK(1)K(1)VK	2	-0.84699	1
Q5AG97-34	Q5AG97	34	K	Transcriptional regulator IFH1	IFH1	1	0.0106293	69.672	K(1)TVGK(1)K(1)VK	2	-0.84699	1
Q5AG97-16	Q5AG97	16	K	Transcriptional regulator IFH1	IFH1	1	0.000955975	72.705	K(1)SMSPSLTGGK	2	-0.89607	1	0.821	1.191	0.724	1.033	1.259	1.259	1.533	1.463	0.881
Q5AG97-29	Q5AG97	29	K	Transcriptional regulator IFH1	IFH1	1	0.0106293	69.672	K(1)TVGK(1)K(1)VK	2	-0.84699	1
Q5AGF6-450	Q5AGF6	450	K	Translation initiation factor eIF2 subunit gamma	GCD11	1	1.3071e-07	113.22	LLGVK(1)TEGQK	2	-2.045	1	0.923	1.17	0.848	0.973	1.119	1.054	1.213	1.28	0.917
Q5AGV4-104	Q5AGV4	104	K	Eukaryotic translation initiation factor 3 subunit B	PRT1	1	3.34576e-13	127.56	STESADLAIK(1)K	2	2.0848	2	0.947	1.006	0.975	0.945	1.147	0.997	1.212	1.072	1.028
Q5AGV4-200	Q5AGV4	200	K	Eukaryotic translation initiation factor 3 subunit B	PRT1	1	0.0230181	68.224	YAK(1)FSPK	2	1.8184	1
Q5AGV4-180	Q5AGV4	180	K	Eukaryotic translation initiation factor 3 subunit B	PRT1	1	9.26251e-05	77.776	K(1)SADPEPVIEPR	2	0.90584	1	0.681	1.19	0.817	1.081	1.254	1.586	1.84	1.762	1.198
Q5AGV4-536	Q5AGV4	536	K	Eukaryotic translation initiation factor 3 subunit B	PRT1	1	0.000909694	94.804	AYTK(1)IENK	3	1.4834	2	0.909	1.039	0.938	1.011	1.12	1.112	1.232	1.153	1.031
Q5AGV4-451	Q5AGV4	451	K	Eukaryotic translation initiation factor 3 subunit B	PRT1	1	3.74474e-07	107.09	DIPVEK(1)LELK	2	0.62425	1	0.919	1.16	1.133	0.786	1.052	0.854	1.145	1.273	1.231
Q5AGV4-422	Q5AGV4	422	K	Eukaryotic translation initiation factor 3 subunit B	PRT1	1	0.0162745	64.841	LLCVK(1)VDR	2	0.8317	1	0.872	1.13	0.991	0.907	1.134	1.041	1.3	1.308	1.135
Q5AGX4-372	Q5AGX4	372	K	Membrane insertase	orf19.6565	1	0.00021195	77.541	DSVNQGFIK(1)R	2	1.4236	1	0.942	1.105	1.093	0.884	1.011	0.939	1.073	1.183	1.159
Q5AGY4-240	Q5AGY4	240	K	Uncharacterized protein	orf19.6554	1	0.00075748	96.342	TLFK(1)PELK	2	-0.29519	1	1.429	1.161	0.706	0.868	0.885	0.608	0.619	0.82	0.494
Q5AGZ7-27	Q5AGZ7	27	K	Ribosomal 60S subunit protein L5	RPL5	1	4.52293e-24	147.33	RQEGK(1)TDYYQR	3	0.91131	4	0.817	0.914	0.971	1.06	1.236	1.296	1.512	1.128	1.185
Q5AGZ7-254	Q5AGZ7	254	K	Ribosomal 60S subunit protein L5	RPL5	1	7.5785e-05	78.324	ADPSFK(1)PTEK	2	2.6419	1	1.056	0.936	0.989	0.95	1.084	0.9	1.027	0.894	0.935
Q5AGZ7-262	Q5AGZ7	262	K	Ribosomal 60S subunit protein L5	RPL5	0.995221	0.00281435	80.102	K(0.005)FTK(0.995)EQYK	3	-2.3159	1	0.649	0.791	1.07	1.142	1.324	1.762	2.045	1.232	1.649
Q5AGZ8-418	Q5AGZ8	418	K	ATP-dependent 6-phosphofructokinase	PFK2	1	0.00570124	40.008	DWQDQMCDIVGK(1)HR	3	-0.87313	1
Q5AGZ8-310	Q5AGZ8	310	K	ATP-dependent 6-phosphofructokinase	PFK2	1	6.70791e-13	104.95	DK(1)GEITNEQFER	2	-0.2262	1	0.985	0.979	0.987	0.996	1.066	1.011	1.083	1.003	1.001
Q5AH14-329	Q5AH14	329	K	Tom40p	TOM40	1	0.00736717	76.17	ISAFLEK(1)R	2	0.93484	2	1	1.307	0.813	0.928	1.004	0.929	1.004	1.319	0.813
Q5AHB1-125	Q5AHB1	125	K	Actin cytoskeleton-regulatory complex protein PAN1	PAN1	1	0.00122807	94.114	K(1)FEHLFR	3	1.0991	1
Q5AHD3-192	Q5AHD3	192	K	Mitochondrial 54S ribosomal protein YmL35	orf19.863	1	0.0130134	41.621	VK(1)FSHNVEHEFR	4	-0.55196	1
Q5AHF9-94	Q5AHF9	94	K	Glucosamine 6-phosphate N-acetyltransferase	GNA1	1	8.07909e-56	170.74	VGHIEDISVAK(1)SEQGK	3	1.3663	1	1.019	0.882	1.037	0.914	1.159	0.896	1.138	0.873	1.016
Q5AHG8-39	Q5AHG8	39	K	Mitochondrial 54S ribosomal protein YmL24/YmL14	orf19.828	1	0.0104533	76.064	TYDK(1)FYK	2	-1.5166	1	0.92	1.204	1.015	0.866	1.041	0.94	1.131	1.319	1.102
Q5AHH4-135	Q5AHH4	135	K	Small heat shock protein 21	HSP21	1	2.48238e-06	102.87	K(1)SSTFHSNLK	2	0.098148	2	1.196	0.735	0.836	0.873	1.362	0.729	1.139	0.62	0.698
Q5AHZ4-58	Q5AHZ4	58	K	Ubiquinone biosynthesis monooxygenase COQ6, mitochondrial	COQ6	1	0.0255794	40.278	K(1)FHNDPPADYTNR	3	-0.95455	1
Q5AI15-319	Q5AI15	319	K	Polyadenylate-binding protein, cytoplasmic and nuclear	PAB1	1	4.97481e-06	110.76	ERLEELK(1)K	3	1.7213	1	0.881	0.887	0.944	1.102	1.179	1.251	1.339	1.016	1.07
Q5AI15-145	Q5AI15	145	K	Polyadenylate-binding protein, cytoplasmic and nuclear	PAB1	1	1.2663e-12	86.8	SGDGNIFIK(1)NLHPAIDNK	3	0.2279	1	1.076	1.05	1.036	0.809	1.066	0.751	0.991	0.984	0.962
Q5AI20-210	Q5AI20	210	K	Fe-S cluster-binding ribosome biosynthesis protein	RLI1	1	1.33723e-08	94.122	QVGAILESK(1)NEK	3	0.53468	1
Q5AI28-84	Q5AI28	84	K	Histone acetyltransferase	NGG1	1	3.57758e-05	88.021	SDSK(1)TSENDK	2	1.2402	1	1.196	1.157	0.856	0.868	0.967	0.725	0.809	0.977	0.715
Q5AI28-123	Q5AI28	123	K	Histone acetyltransferase	NGG1	1	1.6158e-12	120.87	IVAAAK(1)EADAK	2	0.80293	2	1.152	1.13	0.885	0.876	0.998	0.761	0.867	0.991	0.767
Q5AI97-41	Q5AI97	41	K	Mitochondrial genome maintenance protein MGM101	MGM101	1	2.59707e-05	51.092	AGPVTK(1)SSTSTSR	2	-0.13341	1
Q5AIA2-197	Q5AIA2	197	K	Homoserine dehydrogenase	HOM6	1	0.00655173	79.474	FSDVVK(1)K	2	2.3069	1	0.899	1.349	0.914	0.839	1.063	0.932	1.182	1.513	1.015
Q5AIA6-175	Q5AIA6	175	K	Pyridoxine biosynthesis protein	SNZ1	1	0.00398406	60.345	LK(1)TETEIVELAR	2	1.7212	1	0.938	0.979	0.752	0.898	1.455	0.958	1.553	1.054	0.802
Q5AIA6-51	Q5AIA6	51	K	Pyridoxine biosynthesis protein	SNZ1	1	2.38612e-05	107.01	K(1)SNQVCR	2	1.7475	2	1.058	1.112	0.684	0.853	1.334	0.807	1.262	1.061	0.645
Q5AIB3-66	Q5AIB3	66	K	Protein transport protein BOS1	orf19.2940	1	2.185e-22	131.66	NVNDTSYTK(1)HENR	3	-0.33612	1	0.999	1.139	0.982	0.87	1.051	0.87	1.052	1.15	0.98
Q5AIB8-158	Q5AIB8	158	K	Ribosomal 60S subunit protein L10	RPL10	1	7.19469e-09	117.4	YK(1)FPGQQK	3	-3.9094	5	1.03	0.976	0.952	0.965	1.094	0.938	1.063	0.957	0.924
Q5AIB8-185	Q5AIB8	185	K	Ribosomal 60S subunit protein L10	RPL10	1	1.30128e-09	95.236	K(1)TNGEVIDDGAYVK	2	0.10968	2	1.084	1.142	0.913	0.893	1.008	0.824	0.931	1.063	0.841
Q5AJ82-10	Q5AJ82	10	K	Actin cytoskeleton-regulatory complex protein END3	END3	1	0.00494103	80.688	LEESEIK(1)K	2	1.6043	1	1.208	1.151	0.842	0.823	1.024	0.681	0.847	0.962	0.696
Q5AJ85-105	Q5AJ85	105	K	Regulator of rDNA transcription 14	RRT14	1	0.000322862	93.839	SNK(1)SELDEK	2	1.0297	1	0.958	0.912	1.044	0.931	1.166	0.972	1.217	0.961	1.089
Q5AJ93-147	Q5AJ93	147	K	Ribosomal 40S subunit protein S7A	RPS7A	1	1.82772e-09	116.55	IQK(1)VLLDSK	3	1.1946	2	1.06	1.135	0.832	0.932	1.076	0.879	1.016	1.08	0.784
Q5AJB7-724	Q5AJB7	724	K	Cullin	CDC53	1	0.0026253	72.2	FNAK(1)NIDVK	2	-1.8286	1
Q5AJC2-90	Q5AJC2	90	K	AAA family ATPase	AFG3	1	2.92021e-07	85.45	FAAK(1)HPGTNPDNLK	3	1.2072	1	0.894	1.246	1.199	0.756	0.967	0.844	1.081	1.406	1.339
Q5AJC2-734	Q5AJC2	734	K	AAA family ATPase	AFG3	1	0.00125095	91.867	VAEELFK(1)K	2	0.35836	1
Q5AJF1-101	Q5AJF1	101	K	60S ribosomal subunit assembly/export protein LOC1	LOC1	1	4.24042e-85	216.54	K(1)FVDDNDTLTMNR	2	-0.48756	5	0.996	0.819	1.108	1.05	1.018	1.054	1.022	0.829	1.111
Q5AJS6-751	Q5AJS6	751	K	Multiple RNA-binding domain-containing protein 1	MRD1	1	1.0302e-05	112.41	K(1)FDQSAR	2	-1.2256	2	0.928	0.998	0.826	1.243	0.995	1.34	1.073	1.086	0.89
Q5AJX0-23	Q5AJX0	23	K	Histidine--tRNA ligase	HTS1	1	0.00369755	64.121	AQDFVLK(1)TPK	2	1.3132	1
Q5AJX0-425	Q5AJX0	425	K	Histidine--tRNA ligase	HTS1	1	2.87251e-09	102.52	AGINAEYLYK(1)SK	2	0.84905	2	0.991	1.035	1.059	0.885	1.057	0.893	1.067	1.053	1.068
Q5AJX7-258	Q5AJX7	258	K	Uncharacterized protein	orf19.4043	1	2.01042e-13	106.32	TSLK(1)NDSFANK	2	-1.3789	3
Q5AJY2-434	Q5AJY2	434	K	Dihydroxy-acid dehydratase	ILV3	1	0.00420911	82.287	EGTYFK(1)GK	2	1.2602	1
Q5AJY2-557	Q5AJY2	557	K	Dihydroxy-acid dehydratase	ILV3	1	0.00165615	77.662	K(1)HWTPPEPR	3	0.0032183	1	0.789	1.09	1.158	0.896	1.098	1.135	1.391	1.393	1.465
Q5AK16-228	Q5AK16	228	K	T-complex protein 1 subunit gamma	CCT3	1	0.0268121	41.448	DVVHPK(1)MK	3	1.837	1	1.001	1.11	0.915	0.907	1.101	0.907	1.1	1.12	0.912
Q5AK53-915	Q5AK53	915	K	ATP-dependent 6-phosphofructokinase	PFK1	1	0.00890391	56.043	NGCYGK(1)HDR	2	-2.6914	2	0.495	0.957	1.015	1.063	1.469	2.149	2.972	1.95	2.05
Q5AK53-198	Q5AK53	198	K	ATP-dependent 6-phosphofructokinase	PFK1	1	0.0030981	70.399	TTAEILAK(1)R	2	1.0526	1	0.916	1.09	0.92	0.958	1.142	1.045	1.247	1.201	1.003
Q5AK98-75	Q5AK98	75	K	Nucleotidase	orf19.3922	1	0.000259819	72.138	IHDYFK(1)K	2	-0.67059	2	0.679	0.869	0.997	1.187	1.248	1.749	1.84	1.292	1.468
Q5AKA5-198	Q5AKA5	198	K	Cys-Gly metallodipeptidase DUG1	DUG1	1	0.000431167	99.815	EAQNYFK(1)K	2	-0.58029	1	1.156	1.429	0.833	0.719	0.949	0.623	0.822	1.248	0.72
Q5AKV6-136	Q5AKV6	136	K	Pdx1p	PDX1	1	0.010894	64.191	NPEEK(1)TTK	3	-0.54445	2	1.117	1.188	1.082	0.682	0.994	0.61	0.889	1.072	0.967
Q5AKV6-342	Q5AKV6	342	K	Pdx1p	PDX1	1	1.74539e-05	95.417	YK(1)FYGEESSK	2	2.2969	3	1.073	1.135	1.113	0.799	0.928	0.744	0.864	1.067	1.036
Q5AKV6-283	Q5AKV6	283	K	Pdx1p	PDX1	1	0.00778023	77.732	FK(1)FAFEK	2	-2.7091	1	1.047	1.233	1.098	0.809	0.869	0.773	0.831	1.189	1.048
Q5AKW1-64	Q5AKW1	64	K	Uncharacterized protein	orf19.5016	1	0.00225274	83.948	NK(1)TESHFR	3	1.8142	2	0.746	1.059	1.324	0.608	1.317	0.816	1.768	1.434	1.774
Q5AKW4-469	Q5AKW4	469	K	Phosphoacetylglucosamine mutase	AGM1	1	0.0132378	57.149	LVK(1)VIVPDR	2	0.2808	1	1.023	1.196	0.833	0.973	1.012	0.95	0.989	1.179	0.813
Q5AKW7-24	Q5AKW7	24	K	rRNA adenine N(6)-methyltransferase	DIM1	1	3.36752e-14	115.57	VAAEK(1)HLNSVFK	2	2.3713	2	0.658	0.853	1.536	0.86	1.101	1.307	1.674	1.308	2.33
Q5AKX1-44	Q5AKX1	44	K	Glycine cleavage system H protein	GCV3	1	0.00427329	63.091	YLYEK(1)TPVVTK	2	-0.96344	1
Q5AKX1-167	Q5AKX1	167	K	Glycine cleavage system H protein	GCV3	1	1.19874e-16	116.74	SETLMSEEQYK(1)K	3	-0.93836	3	0.934	1.149	0.881	0.926	1.145	0.993	1.227	1.242	0.943
Q5AKX1-168	Q5AKX1	168	K	Glycine cleavage system H protein	GCV3	1	4.09705e-07	106.62	K(1)FLEEEEEGH	2	0.15779	1	1.034	1.702	1.003	0.915	0.438	0.885	0.424	1.663	0.97
Q5AL45-201	Q5AL45	201	K	Elongation factor G, mitochondrial	MEF1	1	0.00132984	79.659	VTFINK(1)MDR	2	0.8998	4	0.841	1.258	1.13	0.694	1.144	0.825	1.361	1.509	1.342
Q5AL46-190	Q5AL46	190	K	Cysteine--tRNA ligase	orf19.4931	0.788821	0.00814622	53.567	DK(0.211)PK(0.789)FPMYVK	3	-0.25373	1
Q5ALJ2-78	Q5ALJ2	78	K	Fgr22p	FGR22	1	1.68279e-08	91.62	DLQVIHGK(1)FPVK	3	2.116	1	1.261	1.285	0.94	0.758	0.825	0.601	0.654	1.028	0.745
Q5ALL3-604	Q5ALL3	604	K	tRNA-dihydrouridine(47) synthase [NAD(P)(+)]	DUS3	1	0.0100639	49.333	ATDDFQFTPK(1)HK	3	1.1265	1
Q5ALP7-202	Q5ALP7	202	K	RNA polymerase specificity factor	orf19.1528	1	0.000317492	94.409	FLGEPGFK(1)K	3	0.043171	2	0.915	1.432	1.161	0.622	0.963	0.679	1.052	1.578	1.266
Q5ALV6-116	Q5ALV6	116	K	40S ribosomal protein S26	RPS26A	1	8.33363e-06	96.82	KVSPQDAAK(1)K	3	-0.59356	1	0.86	1.029	0.933	1.032	1.159	1.201	1.348	1.208	1.083
Q5ALV6-19	Q5ALV6	19	K	40S ribosomal protein S26	RPS26A	1	0.0138015	73.975	GHVK(1)PVR	2	0.056494	2	0.793	0.964	0.993	0.941	1.322	1.185	1.667	1.228	1.251
Q5ALV9-41	Q5ALV9	41	K	Cytochrome c oxidase subunit 6A, mitochondrial	COX13	1	0.000755347	87.184	QVGEEFIK(1)K	3	1.768	2	0.815	1.214	1.104	0.734	1.192	0.901	1.463	1.502	1.354
Q5ALX5-626	Q5ALX5	626	K	Mediator of RNA polymerase II transcription subunit 13	SSN2	1	0.00546464	78.516	GGK(1)FYVAK	3	1.2949	2	1.245	0.973	1.188	0.699	0.937	0.561	0.753	0.789	0.954
Q5ALX8-53	Q5ALX8	53	K	Adenine phosphoribosyltransferase	APT1	1	1.12944e-10	119.03	AFK(1)LHVGEQK	2	1.2567	2	1.123	0.847	0.934	1.007	1.09	0.897	0.971	0.761	0.832
Q5AME2-252	Q5AME2	252	K	Pentafunctional AROM polypeptide	ARO1	1	1.07094e-20	123.72	AGVVSSDEK(1)EAGLR	2	-1.2043	1	0.932	1.233	0.851	0.835	1.204	0.896	1.292	1.336	0.912
Q5AML1-515	Q5AML1	515	K	Eukaryotic translation initiation factor 3 subunit C	NIP1	1	0.0277963	65.465	AK(1)ELFLR	2	-0.99615	1
Q5AMP4-319	Q5AMP4	319	K	Malate dehydrogenase	MDH1-1	1	0.000149622	101.65	DTLIK(1)NIK	3	-0.37791	4	0.913	1.547	1.274	0.462	0.92	0.506	1.008	1.71	1.394
Q5AMT7-21	Q5AMT7	21	K	Bfr1p	BFR1	1	0.00754776	67.414	EIK(1)RPDDK	3	-0.33516	1	0.978	1.214	0.872	1.023	0.947	1.046	0.968	1.252	0.89
Q5AMT7-118	Q5AMT7	118	K	Bfr1p	BFR1	1	0.000124673	55.291	NNFK(1)NVAEIDSR	2	0.094836	1
Q5ANA1-246	Q5ANA1	246	K	Ribosomal 60S subunit protein L8B	RPL8B	1	0.0163063	66.073	ANDK(1)IAK	3	0.23152	1	0.878	1.166	0.955	0.964	1.071	1.098	1.219	1.339	1.086
Q5ANA1-16	Q5ANA1	16	K	Ribosomal 60S subunit protein L8B	RPL8B	1	6.91307e-35	155.88	VAPAPLATK(1)SAK	2	-1.249	6	0.836	1.68	0.947	0.815	0.823	0.975	0.984	2.028	1.131
Q5ANA1-19	Q5ANA1	19	K	Ribosomal 60S subunit protein L8B	RPL8B	1	1.21901e-05	108.47	SAK(1)SSESK	2	-0.047871	1	1.008	1.235	1.138	0.684	1.002	0.678	0.995	1.236	1.127
Q5ANA1-121	Q5ANA1	121	K	Ribosomal 60S subunit protein L8B	RPL8B	1	0.00126854	64.121	EAAAIAEGK(1)TAK	3	0.97757	1	0.772	1.506	0.856	0.899	1.04	1.165	1.349	1.97	1.108
Q5ANE2-240	Q5ANE2	240	K	Uncharacterized protein	orf19.5961	1	9.80397e-05	100.88	VAVDDK(1)VAK	2	2.0025	1	1.03	0.994	0.944	0.97	1.079	0.942	1.049	0.974	0.916
Q5ANE4-118	Q5ANE4	118	K	SnoRNA-binding rRNA-processing protein	NOP14	1	9.94251e-07	90.412	FQHGK(1)TGGILDK	3	-2.7925	1	0.937	1.055	0.797	1.129	1.09	1.205	1.164	1.136	0.85
Q5ANF9-1685	Q5ANF9	1685	K	Arf family guanine nucleotide exchange factor	SEC7	1	0.00138584	79.659	K(1)FNDDYDLR	2	-0.056496	1
Q5ANG6-892	Q5ANG6	892	K	Putative DNA/RNA helicase	SEN1	1	0.0159024	60.436	AGAK(1)AEPK	3	-0.025069	1	1.022	0.924	0.806	1.073	1.175	1.048	1.15	0.912	0.788
Q5AP79-98	Q5AP79	98	K	Mir1p	MIR1	1	0.000779328	86.898	FGGYELFK(1)K	2	0.7725	1	1.375	1.257	0.729	0.822	0.879	0.598	0.639	0.922	0.53
Q5AP97-334	Q5AP97	334	K	Mitosis inhibitor protein kinase SWE1	SWE1	1	0.00422554	84.498	LGSK(1)GFK	2	1.7551	1
Q5APD4-477	Q5APD4	477	K	Sphingolipid C9-methyltransferase	MTS1	1	0.00133072	93.162	K(1)NINSYR	2	-1.2369	1	1.085	1.246	0.84	0.977	0.895	0.9	0.825	1.159	0.773
Q5APE0-75	Q5APE0	75	K	Uncharacterized protein	orf19.4825	1	1.36157e-06	90.156	DK(1)FQHQAELQNK	3	-0.54763	1	0.882	1.205	1.199	0.916	0.838	1.039	0.949	1.379	1.358
Q5APE9-133	Q5APE9	133	K	Uncharacterized protein	orf19.4816	1	0.0043736	84.568	DIGYLK(1)K	2	-2.8161	1	1.276	1.695	0.874	0.588	0.693	0.461	0.544	1.341	0.685
Q5AQ47-653	Q5AQ47	653	K	NAD-dependent protein deacetylase HST1	HST1	1	2.09305e-05	84.687	RPNESGGK(1)SG	2	-0.64886	1	1.1	0.865	1.06	1.08	0.888	0.981	0.807	0.793	0.963
Q8NJN3-596	Q8NJN3	596	K	Acetyl-coenzyme A synthetase 2	ACS2	1	0.011493	70.552	K(1)ELVLQVR	2	1.7693	1
Q8NJN3-206	Q8NJN3	206	K	Acetyl-coenzyme A synthetase 2	ACS2	1	3.32358e-05	89.266	ALITCDEGK(1)R	3	-0.44969	2
Q8NJN3-496	Q8NJN3	496	K	Acetyl-coenzyme A synthetase 2	ACS2	1	8.36535e-06	107.55	TVYK(1)NHTK	2	-0.90777	2	0.986	0.764	0.895	1.133	1.2	1.149	1.218	0.782	0.907
Q8NJN3-23	Q8NJN3	23	K	Acetyl-coenzyme A synthetase 2	ACS2	1	0.0128178	57.532	ETPK(1)EFFER	2	-3.5934	1	1.2	0.877	0.896	1.081	0.943	0.901	0.786	0.737	0.746
Q92210-87	Q92210	87	K	Phosphoribosylaminoimidazole carboxylase	ADE2	1	0.00600324	80.165	VQEK(1)FPK	2	2.913	1
Q92410-124	Q92410	124	K	Alpha,alpha-trehalose-phosphate synthase [UDP-forming]	TPS1	1	0.000789382	96.342	K(1)FALEIVK	2	2.4897	1	1.324	1.105	0.988	0.809	0.821	0.61	0.62	0.842	0.746
Q96UX5-252	Q96UX5	252	K	Heat shock protein 78, mitochondrial	HSP78	1	0.000464013	75.941	YVEK(1)DAALAR	2	-0.032279	1	1.064	1.095	0.995	0.801	1.088	0.753	1.024	1.039	0.935
Q96UX5-185	Q96UX5	185	K	Heat shock protein 78, mitochondrial	HSP78	1	0.00525417	79.148	GDFESK(1)LK	2	0.032237	1	1.218	1.113	0.97	0.755	0.994	0.619	0.817	0.922	0.795
Q96UX5-400	Q96UX5	400	K	Heat shock protein 78, mitochondrial	HSP78	1	0.00275575	71.524	AIDAVK(1)NAK	2	0.52065	1
Q96UX5-569	Q96UX5	569	K	Heat shock protein 78, mitochondrial	HSP78	1	5.76872e-21	118.52	FDMSEFQEK(1)HTISR	3	-0.067158	1
Q96VB9-448	Q96VB9	448	K	Heat shock protein homolog SSE1	MSI3	1	0.000724819	87.184	YTK(1)PEELPK	2	-0.31083	1	1.141	0.98	0.829	0.982	1.084	0.861	0.95	0.867	0.726
Q96VB9-197	Q96VB9	197	K	Heat shock protein homolog SSE1	MSI3	1	7.46414e-14	128.85	AGELPEDEYK(1)K	2	-1.7221	2	1.2	0.891	0.776	1.018	1.119	0.848	0.933	0.749	0.646
Q96VB9-254	Q96VB9	254	K	Heat shock protein homolog SSE1	MSI3	1	1.33356e-05	93.345	YK(1)IDVHENPK	3	0.31573	3	1.072	0.949	0.974	1.053	0.957	0.983	0.893	0.893	0.907
Q96VB9-230	Q96VB9	230	K	Heat shock protein homolog SSE1	MSI3	1	4.28894e-46	172.57	ILGSAYDK(1)HFGGR	2	0.982	3	0.887	1.06	1.011	0.96	1.105	1.082	1.247	1.207	1.14
Q96VB9-54	Q96VB9	54	K	Heat shock protein homolog SSE1	MSI3	1	1.5354e-12	101.2	YLGESAK(1)NQQTSNIK	3	1.0424	1
Q96W54-82	Q96W54	82	K	40S ribosomal protein S22-A	RPS22A	1	0.00125509	71.085	FNVK(1)INDIER	2	1.4241	2	0.828	1.12	0.916	0.981	1.181	1.184	1.425	1.364	1.104
Q9C0L9-670	Q9C0L9	670	K	Protein SEY1	SEY1	1	0.00671058	76.679	SEVLAK(1)FK	2	-2.7078	1	1.23	1.12	0.947	0.857	0.89	0.696	0.723	0.919	0.768
Q9HFQ7-52	Q9HFQ7	52	K	60S acidic ribosomal protein P1-A	RPP1A	1	0.00318764	85.355	ALEGK(1)DLK	2	-2.1502	1	0.973	1.059	0.759	1.068	1.156	1.098	1.189	1.099	0.779
Q9HGT6-54	Q9HGT6	54	K	Serine--tRNA ligase, cytoplasmic	SES1	1	2.66671e-06	109.66	FDLDEHNK(1)K	3	1.009	1	1.021	1.012	0.962	0.968	1.056	0.947	1.034	0.999	0.94
Q9P940-112	Q9P940	112	K	Triosephosphate isomerase	TPI1	1	2.20336e-08	101.53	ESDEFIAEK(1)TK	2	0.37817	2	0.954	1.001	0.903	1.047	1.105	1.098	1.16	1.06	0.946
Q9P940-194	Q9P940	194	K	Triosephosphate isomerase	TPI1	1	1.41124e-32	147.64	AHLAK(1)SIGAEQAEK	2	-0.76817	3	0.889	0.991	1.108	0.992	1.032	1.116	1.162	1.126	1.245
Q9P940-114	Q9P940	114	K	Triosephosphate isomerase	TPI1	1	3.69663e-08	115	TK(1)FALDTGVK	3	-2.7038	3	0.991	1.065	0.948	1.031	0.983	1.041	0.992	1.083	0.956
Q9P975-29	Q9P975	29	K	Eukaryotic translation initiation factor 4E	TIF45	1	0.0134052	47.037	EEFNAK(1)HPLNSR	3	0.39184	1	1.146	1.08	1.005	0.9	0.903	0.785	0.789	0.951	0.877
Q9URB4-326	Q9URB4	326	K	Fructose-bisphosphate aldolase	FBA1	0.99992	9.66159e-23	125.5	APVGNPEGADKPNK(1)K	3	-1.5479	2	1.071	1.148	0.807	1.043	0.957	0.975	0.894	1.082	0.753
Q9URB4-16	Q9URB4	16	K	Fructose-bisphosphate aldolase	FBA1	1	3.57758e-05	88.021	SGVIYGK(1)DVK	3	1.173	4	0.997	1.159	0.819	0.956	1.103	0.958	1.107	1.173	0.821
Q9URB4-307	Q9URB4	307	K	Fructose-bisphosphate aldolase	FBA1	1	8.95206e-25	153.81	DYVTNK(1)IEYLK	2	-0.57525	3	1.007	1.246	0.85	0.969	0.97	0.962	0.963	1.248	0.843
Q9URB4-113	Q9URB4	113	K	Fructose-bisphosphate aldolase	FBA1	1	4.61624e-32	126.84	AIAPTYGIPVVLHTDHCAK(1)K	4	-1.5951	1	0.839	1.093	1.038	0.926	1.132	1.104	1.351	1.317	1.237
Q9UVJ4-152	Q9UVJ4	152	K	60S ribosomal protein L10a	RPL10A	1	4.3606e-10	126.19	VTDVK(1)STIK	2	1.8829	3	1.395	1.553	0.609	0.838	0.695	0.6	0.499	1.123	0.436
Q9UVJ4-133	Q9UVJ4	133	K	60S ribosomal protein L10a	RPL10A	1	2.30632e-09	74.793	AGK(1)FPTPVSHNDDLYSK	3	-2.2045	1	0.921	1.042	0.903	0.949	1.207	1.031	1.311	1.142	0.979
Q9UVL1-88	Q9UVL1	88	K	Non-histone chromosomal protein 6	NHP6	0.999992	0.0113221	63.184	EKAEYAK(1)K	3	-0.46941	1	1.015	0.986	0.89	1.056	1.061	1.041	1.046	0.98	0.876
Q9Y7F0-13	Q9Y7F0	13	K	Peroxiredoxin TSA1-A	TSA1	1	1.3081e-36	159.66	APVVQQPAPSFK(1)K	4	0.4866	3	1.154	1.085	0.833	0.969	0.987	0.841	0.855	0.949	0.722
Q9Y7F0-193	Q9Y7F0	193	K	Peroxiredoxin TSA1-A	TSA1	1	0.000232507	101.65	EYFNK(1)VNK	2	-1.1483	4	1.167	0.99	0.95	0.947	0.967	0.812	0.829	0.857	0.813

## Sheet: 3-Biological repetition c
ID	Protein accession	Position	Amino acid	Protein description	Gene name	Localization probability	PEP	Score	Modified sequence	Charge	Mass error [ppm]	MS/MS Count	Ca1-c	Ca14-c	Ca17-c	Ca2-c	Ca8-c	Ca2-c/Ca1-c Ratio	Ca8-c/Ca1-c Ratio	Ca14-c/Ca1-c Ratio	Ca17-c/Ca1-c Ratio
A0A1D8PC56-46	A0A1D8PC56	46	K	Uncharacterized protein	orf19.6082	1	0.0120519	74.255	DLYK(1)VFR	2	-3.0165	1	1.296	1.201	0.754	0.967	0.843	0.743	0.651	0.939	0.582
A0A1D8PCC8-190	A0A1D8PCC8	190	K	Rrs1p	RRS1	1	5.02247e-05	99.136	K(1)NELQHK	2	0.082641	2	0.938	0.833	0.7	1.201	1.343	1.275	1.434	0.901	0.746
A0A1D8PCD8-300	A0A1D8PCD8	300	K	Trans-2-enoyl-CoA reductase (NADPH)	orf19.3293	1	0.0012837	88.495	SFGDDYK(1)K	2	0.75164	1
A0A1D8PCG3-10	A0A1D8PCG3	10	K	Trm2p	TRM2	1	1.34053e-08	103.79	K(1)RPIEDQCDGNSSK	3	-0.42025	1	1.341	0.84	0.748	1.181	0.902	0.877	0.674	0.635	0.558
A0A1D8PCI5-379	A0A1D8PCI5	379	K	Arginine--tRNA ligase	orf19.3341	1	2.29534e-05	104.22	YETYK(1)FDK	2	-2.1242	1	0.954	0.963	1.05	0.928	1.114	0.969	1.169	1.024	1.102
A0A1D8PCJ1-135	A0A1D8PCJ1	135	K	Mitochondrial 54S ribosomal protein YmL41	MRP20	1	0.00364025	64.121	SNAK(1)HTPYQAK	3	0.062405	1
A0A1D8PCJ6-124	A0A1D8PCJ6	124	K	Uncharacterized protein	orf19.3360	1	0.0018778	81.017	LTVVTDSK(1)K	2	1.4719	2	1.219	1.121	0.804	0.852	1.06	0.696	0.872	0.931	0.66
A0A1D8PCJ9-155	A0A1D8PCJ9	155	K	Arp8p	ARP8	1	0.00856277	69.672	HK(1)PGPTAGK(1)R	3	1.2286	1
A0A1D8PCJ9-162	A0A1D8PCJ9	162	K	Arp8p	ARP8	1	0.00856277	69.672	HK(1)PGPTAGK(1)R	3	1.2286	1
A0A1D8PCL4-171	A0A1D8PCL4	171	K	Uncharacterized protein	orf19.4532	1	5.55896e-05	78.342	DISPK(1)FTDK	2	1.7489	1
A0A1D8PCQ3-225	A0A1D8PCQ3	225	K	Eukaryotic translation initiation factor 2A	orf19.2930	1	0.000209966	97.635	NFFK(1)AEK	2	2.1234	1	1.006	0.958	0.964	0.861	1.233	0.851	1.227	0.965	0.959
A0A1D8PCQ5-108	A0A1D8PCQ5	108	K	Ribosomal 60S subunit protein L26B	orf19.3690.2	1	2.93341e-17	110.08	VVITK(1)LHLDK	3	0.47575	1
A0A1D8PCQ5-17	A0A1D8PCQ5	17	K	Ribosomal 60S subunit protein L26B	orf19.3690.2	1	3.51641e-05	98.368	K(1)AYFTASSVER	2	-0.69417	2	0.994	1.058	0.912	0.959	1.108	0.961	1.117	1.079	0.918
A0A1D8PCQ5-113	A0A1D8PCQ5	113	K	Ribosomal 60S subunit protein L26B	orf19.3690.2	1	0.026897	43.442	LHLDK(1)DRK	4	-0.34586	1	0.573	0.503	1.213	1.024	1.628	1.776	2.845	0.888	2.117
A0A1D8PCW6-25	A0A1D8PCW6	25	K	Ribosomal 40S subunit protein S16A	RPS16A	1	0.0279255	67.032	AGK(1)GLIK	2	0.054452	1	0.979	1.098	1.014	1.016	0.914	1.033	0.935	1.136	1.036
A0A1D8PCW6-106	A0A1D8PCW6	106	K	Ribosomal 40S subunit protein S16A	RPS16A	1	0.00113131	89.827	K(1)IFASYDK	2	-1.2637	1
A0A1D8PCW6-101	A0A1D8PCW6	101	K	Ribosomal 40S subunit protein S16A	RPS16A	1	4.32193e-30	160.38	YVDEASK(1)NELK	2	1.5104	3
A0A1D8PCW6-105	A0A1D8PCW6	105	K	Ribosomal 40S subunit protein S16A	RPS16A	1	1.04771e-10	116.24	YVDEASKNELK(1)K	4	-2.1439	2	0.913	0.919	0.993	1.001	1.181	1.091	1.297	1.02	1.089
A0A1D8PCX8-175	A0A1D8PCX8	175	K	60S ribosomal protein L6	RPL6	1	0.000567388	84.507	NGDRPHLLK(1)F	3	3.0116	3	0.86	0.845	0.863	0.997	1.447	1.154	1.686	0.997	1.005
A0A1D8PCX8-115	A0A1D8PCX8	115	K	60S ribosomal protein L6	RPL6	1	7.07749e-07	102.65	K(1)SEAEFFNESQPK	3	-0.86432	3	0.948	1.006	0.959	1.024	1.081	1.075	1.142	1.076	1.012
A0A1D8PCY4-352	A0A1D8PCY4	352	K	Ecm33p	ECM33	1	0.0171196	55.258	GDK(1)FQCEDR	2	-1.2788	1	1.144	1.061	0.988	0.978	0.852	0.851	0.746	0.939	0.865
A0A1D8PCY4-329	A0A1D8PCY4	329	K	Ecm33p	ECM33	1	0.000636048	79.875	VSGGFILK(1)TDGK	2	2.7969	3	0.971	1.071	1.006	0.934	1.043	0.957	1.075	1.116	1.036
A0A1D8PCZ6-1306	A0A1D8PCZ6	1306	K	Chromatin-remodeling ATPase	orf19.3035	1	1.31877e-13	118.51	SSASASPALGHAK(1)FK	3	2.0282	1	0.835	0.798	0.83	1.191	1.344	1.418	1.609	0.968	0.994
A0A1D8PD05-217	A0A1D8PD05	217	K	Medium-chain fatty acid ethyl ester synthase/esterase	EHT1	1	0.0032814	83.862	EVLQDFK(1)K	2	0.46822	1	1.051	1.114	0.671	1.067	1.153	1.01	1.099	1.075	0.639
A0A1D8PD11-90	A0A1D8PD11	90	K	Uncharacterized protein	orf19.3053	1	7.27589e-06	66.387	NSVSTASLDCK(1)LYGK	3	1.7746	1
A0A1D8PD78-269	A0A1D8PD78	269	K	Ifd6p	IFD6	1	0.000227267	92.445	EADK(1)TIVNR	2	-0.75646	1	0.508	1.238	1.535	0.502	1.234	0.985	2.436	2.475	3.029
A0A1D8PD78-337	A0A1D8PD78	337	K	Ifd6p	IFD6	1	7.35726e-06	97.69	YLDEPYHAK(1)DLAK	3	1.9002	1	0.063	1.274	1.718	0.216	1.749	3.428	27.975	20.632	27.455
A0A1D8PD78-248	A0A1D8PD78	248	K	Ifd6p	IFD6	1	3.16238e-05	101.38	TQK(1)FFENK	3	-0.2122	7	0.183	1.397	1.752	0.293	1.401	1.6	7.683	7.751	9.605
A0A1D8PD78-122	A0A1D8PD78	122	K	Ifd6p	IFD6	1	0.0040151	78.324	K(1)HILAAVEDSVK	3	-0.35591	1	0.559	0.951	1.383	0.626	1.475	1.114	2.641	1.723	2.475
A0A1D8PD78-341	A0A1D8PD78	341	K	Ifd6p	IFD6	1	0.00938607	77.282	DLAK(1)EVN	2	-0.86194	2	0.621	1.126	1.115	0.848	1.315	1.359	2.119	1.837	1.795
A0A1D8PD79-25	A0A1D8PD79	25	K	Nucleoporin	orf19.1054	1	0.0236752	61.161	FDQDK(1)LLK	2	-0.57384	1	1.34	1.418	0.751	0.675	0.919	0.502	0.686	1.072	0.561
A0A1D8PD97-56	A0A1D8PD97	56	K	Uncharacterized protein	orf19.5201.1	1	4.83894e-07	80.834	KHEAAQLK(1)K	2	-1.4271	1
A0A1D8PD97-49	A0A1D8PD97	49	K	Uncharacterized protein	orf19.5201.1	1	2.85068e-08	119.68	K(1)HEAAQLK	3	0.23332	5	0.835	1.21	1.225	0.696	1.066	0.83	1.279	1.467	1.466
A0A1D8PD97-80	A0A1D8PD97	80	K	Uncharacterized protein	orf19.5201.1	1	1.18139e-08	118.28	ELDDHK(1)NSK	3	-2.6392	3	0.863	1.248	1.208	0.694	1.026	0.801	1.191	1.467	1.402
A0A1D8PD97-48	A0A1D8PD97	48	K	Uncharacterized protein	orf19.5201.1	1	1.72069e-06	110.84	AQENVYIK(1)K	2	0.65339	6	0.938	1.255	1.036	0.785	1.036	0.833	1.106	1.356	1.106
A0A1D8PDC4-127	A0A1D8PDC4	127	K	ATP synthase subunit alpha	ATP1	1	0.0343731	67.903	EGETVK(1)R	2	0.58585	1	0.97	1.271	1.196	0.705	0.899	0.723	0.927	1.327	1.234
A0A1D8PDC4-156	A0A1D8PDC4	156	K	ATP synthase subunit alpha	ATP1	1	0.000675855	48.899	VVDGLGNPIDGK(1)GPIK	3	1.6631	1	1.084	1.109	1.032	0.75	1.062	0.688	0.982	1.037	0.953
A0A1D8PDC4-529	A0A1D8PDC4	529	K	ATP synthase subunit alpha	ATP1	0.862055	0.00908635	43.761	TK(0.138)GELSK(0.862)DELEK	4	1.1383	1
A0A1D8PDC7-275	A0A1D8PDC7	275	K	Uncharacterized protein	orf19.6853	1	5.05154e-17	136.24	INPNEDVLK(1)ER	2	1.3689	1	0.959	1.141	1.153	0.71	1.071	0.736	1.118	1.206	1.203
A0A1D8PDC7-55	A0A1D8PDC7	55	K	Uncharacterized protein	orf19.6853	1	0.00698596	80.165	ATEFK(1)NK	2	1.8694	1	0.978	1.221	1.052	0.807	0.985	0.821	1.009	1.266	1.076
A0A1D8PDE3-143	A0A1D8PDE3	143	K	Coatomer subunit gamma	SEC21	1	0.0186166	54.259	LFK(1)NAIVDK	2	0.79483	1	1.077	1.193	0.865	0.951	0.965	0.879	0.897	1.122	0.804
A0A1D8PDE8-11	A0A1D8PDE8	11	K	Obg-like ATPase 1	YBN5	1	0.00022376	91.123	GVVEK(1)PVLLGR	2	-0.64398	1	1.098	1.044	0.985	0.862	1.04	0.781	0.948	0.963	0.897
A0A1D8PDE8-191	A0A1D8PDE8	191	K	Obg-like ATPase 1	YBN5	1	4.63671e-05	100.25	EEAEFVK(1)K	2	-1.7572	1	1.021	1.022	0.906	1.047	1.027	1.02	1.006	1.014	0.888
A0A1D8PDI3-51	A0A1D8PDI3	51	K	Uncharacterized protein	orf19.446.2	1	7.4751e-11	115.1	QSANSSVSCK(1)HDK	3	-1.0584	1	0.837	0.931	1.004	0.956	1.281	1.137	1.533	1.128	1.201
A0A1D8PDJ0-192	A0A1D8PDJ0	192	K	Uncharacterized protein	orf19.419	1	3.32607e-42	164.53	TGLK(1)SILTDHTK	3	0.52066	2	1.323	1.319	1.078	0.712	0.627	0.535	0.475	1.01	0.816
A0A1D8PDJ5-298	A0A1D8PDJ5	298	K	Protein kinase	orf19.428	1	0.0171531	40.533	EK(1)VELERK(1)K(1)R	3	-1.4889	1
A0A1D8PDJ5-291	A0A1D8PDJ5	291	K	Protein kinase	orf19.428	1	0.0171531	40.533	EK(1)VELERK(1)K(1)R	3	-1.4889	1
A0A1D8PDJ5-297	A0A1D8PDJ5	297	K	Protein kinase	orf19.428	1	0.0171531	40.533	EK(1)VELERK(1)K(1)R	3	-1.4889	1
A0A1D8PDK1-212	A0A1D8PDK1	212	K	Uncharacterized protein	orf19.411	1	0.0202275	53.124	SLEESK(1)SILR	2	2.3688	1	1.026	1.183	0.885	0.939	1.016	0.911	0.991	1.168	0.864
A0A1D8PDK6-116	A0A1D8PDK6	116	K	6,7-dimethyl-8-ribityllumazine synthase	RIB4	1	0.000872559	91.853	LFVEK(1)QK	2	0.40882	1	0.889	1.059	0.915	0.953	1.215	1.067	1.369	1.208	1.03
A0A1D8PDK7-506	A0A1D8PDK7	506	K	Uncharacterized protein	orf19.2485	1	3.80281e-05	99.283	SQLLK(1)NTK	2	0.39606	1	1.073	1.072	0.944	0.936	1.007	0.868	0.94	1.012	0.88
A0A1D8PDL6-119	A0A1D8PDL6	119	K	Ribosomal 60S subunit protein L7A	orf19.2478.1	1	0.00111721	80.312	LTK(1)ATSELIK	2	-2.2811	1	1.205	1.385	0.713	0.853	0.935	0.704	0.778	1.165	0.593
A0A1D8PDL6-216	A0A1D8PDL6	216	K	Ribosomal 60S subunit protein L7A	orf19.2478.1	1	1.61453e-152	250.05	K(1)FQHFIQGGDTGNR	2	-0.096241	3	0.889	1.044	1.021	0.789	1.288	0.884	1.451	1.19	1.15
A0A1D8PDL6-19	A0A1D8PDL6	19	K	Ribosomal 60S subunit protein L7A	orf19.2478.1	1	6.49866e-05	97.734	AQQK(1)TAEER	2	-0.97849	1
A0A1D8PDL6-153	A0A1D8PDL6	153	K	Ribosomal 60S subunit protein L7A	orf19.2478.1	1	8.06133e-06	107.32	GFGK(1)VNK	2	1.0782	1	0.978	1.05	0.972	0.947	1.079	0.964	1.104	1.087	0.994
A0A1D8PDM8-204	A0A1D8PDM8	204	K	DNA polymerase delta subunit	POL32	1	0.00172747	66.326	KTEPTIPSK(1)R	3	1.2333	1	1.187	0.826	0.686	1.246	1.067	1.045	0.901	0.706	0.578
A0A1D8PDT4-5	A0A1D8PDT4	5	K	Ribosomal 60S subunit protein L39	CAALFM_C106470WA	1	0.0169236	72.038	PSQK(1)SFR	2	-1.1272	1	1.189	1.17	1.064	0.783	0.833	0.656	0.702	0.999	0.896
A0A1D8PDU9-1544	A0A1D8PDU9	1544	K	Glutamate synthase (NADH)	GLT1	1	0.00136259	87.806	VLPNDYK(1)K	2	2.4869	1	1.094	1.311	0.981	0.761	0.916	0.692	0.839	1.215	0.898
A0A1D8PDU9-755	A0A1D8PDU9	755	K	Glutamate synthase (NADH)	GLT1	1	1.98589e-24	145.1	HQGLLK(1)NESLTEEK	3	-1.2776	1	1.08	1.071	1.065	0.835	0.975	0.77	0.905	1.005	0.987
A0A1D8PDZ1-29	A0A1D8PDZ1	29	K	Ribosomal 60S subunit protein L34B	orf19.6220.4	1	0.000273659	86.803	TPGGK(1)LVAQHVK	3	-0.052017	3	0.991	0.972	1.109	0.867	1.07	0.871	1.08	0.994	1.12
A0A1D8PE62-117	A0A1D8PE62	117	K	DNA polymerase alpha subunit B	orf19.2796	1	1.99521e-06	102.97	K(1)FEDNTPEFK	2	-1.9599	2	0.978	0.861	0.728	1.21	1.238	1.23	1.268	0.892	0.745
A0A1D8PE67-121	A0A1D8PE67	121	K	Bifunctional aminoimidazole ribotide synthase/glycinamide ribotide synthase	ADE5,7	1	0.00146139	65.043	EFMDK(1)HNIPTAR	3	0.60218	2
A0A1D8PEA2-170	A0A1D8PEA2	170	K	Dolichyl-phosphate beta-D-mannosyltransferase	DPM1	1	0.000291647	96.342	LYK(1)TDVLR	2	2.7128	1	1.613	1.467	0.645	1.218	0.142	0.752	0.088	0.922	0.4
A0A1D8PEC5-878	A0A1D8PEC5	878	K	Med15p	MED15	1	0.00111938	83.455	ASQK(1)SVAK(1)TNK	3	-1.7081	1
A0A1D8PEC5-882	A0A1D8PEC5	882	K	Med15p	MED15	1	0.00111938	83.455	ASQK(1)SVAK(1)TNK	3	-1.7081	1
A0A1D8PEE1-151	A0A1D8PEE1	151	K	Uncharacterized protein	orf19.4728	1	0.00128326	79.639	YSDGNDK(1)FISR	2	0.43653	1	1.042	1.032	0.835	0.971	1.155	0.927	1.108	1.003	0.801
A0A1D8PEE1-167	A0A1D8PEE1	167	K	Uncharacterized protein	orf19.4728	1	2.37305e-10	119.62	K(1)SSDPTSNYDAK	2	1.4441	1	1.276	0.985	0.813	0.893	1.072	0.697	0.841	0.782	0.638
A0A1D8PEE2-138	A0A1D8PEE2	138	K	Succinate dehydrogenase assembly factor 2, mitochondrial	orf19.4727	1	0.00886814	52.903	IANNDEK(1)VIMR	2	1.684	2	1.179	1.082	0.904	0.808	1.072	0.683	0.91	0.93	0.767
A0A1D8PEG2-349	A0A1D8PEG2	349	K	Glucose-6-phosphate 1-dehydrogenase	ZWF1	1	0.00113635	80.17	ALDESK(1)VEIR	2	-1.5129	1
A0A1D8PEG2-157	A0A1D8PEG2	157	K	Glucose-6-phosphate 1-dehydrogenase	ZWF1	1	0.00398708	70.552	IIIEK(1)PFGR	2	-1.8001	1	1.424	1.082	0.969	0.861	0.698	0.601	0.491	0.771	0.681
A0A1D8PEH3-652	A0A1D8PEH3	652	K	Stress-responsive transcriptional activator	MSN4	1	6.1611e-34	152.37	SASTNNTTTATK(1)NER	2	0.3894	2	1.641	1.276	0.654	0.984	0.524	0.596	0.32	0.788	0.399
A0A1D8PEI2-102	A0A1D8PEI2	102	K	Dihydroxyacetone kinase	DAK2	1	0.000576497	85.813	EK(1)GTIIVIK	2	-1.468	1	0.854	0.772	0.93	1.046	1.394	1.219	1.634	0.915	1.091
A0A1D8PEI2-377	A0A1D8PEI2	377	K	Dihydroxyacetone kinase	DAK2	1	4.88441e-11	78.078	EIESPMK(1)NETLTSSDLK	3	0.35464	1
A0A1D8PEI2-126	A0A1D8PEI2	126	K	Dihydroxyacetone kinase	DAK2	1	0.0363117	63.216	AK(1)SEGYK	2	-0.42009	1	1.078	0.938	0.916	0.927	1.162	0.857	1.079	0.882	0.849
A0A1D8PEI4-998	A0A1D8PEI4	998	K	Crp1p	CRP1	1	0.0381864	48.794	VIEFLK(1)HK	3	-2.815	1
A0A1D8PEI6-149	A0A1D8PEI6	149	K	Bifunctional acetylglutamate kinase/N-acetyl-gamma-glutamyl-phosphate reductase	ARG5,6	1	0.0258857	49.356	ITNPK(1)TMEVVR	2	-0.51683	1	0.787	1.094	1.179	0.822	1.135	1.04	1.445	1.41	1.502
A0A1D8PEI6-410	A0A1D8PEI6	410	K	Bifunctional acetylglutamate kinase/N-acetyl-gamma-glutamyl-phosphate reductase	ARG5,6	1	0.00442745	79.659	LDK(1)FLSSK	2	-1.6779	1	0.907	1.102	1.029	0.834	1.159	0.914	1.279	1.231	1.135
A0A1D8PEL1-253	A0A1D8PEL1	253	K	Mevalonate kinase	ERG12	1	5.98954e-05	63.682	VPK(1)STADLVAGVGR	2	0.78798	1	1.163	1.105	0.873	1.037	0.857	0.887	0.737	0.963	0.751
A0A1D8PEM5-327	A0A1D8PEM5	327	K	Isocitrate dehydrogenase [NAD] subunit, mitochondrial	IDH1	1	5.36932e-08	110.44	HLGLNDHADK(1)ISK	3	3.6835	1	0.773	0.931	1.041	0.909	1.354	1.17	1.753	1.22	1.347
A0A1D8PEM5-90	A0A1D8PEM5	90	K	Isocitrate dehydrogenase [NAD] subunit, mitochondrial	IDH1	1	0.000537368	85.271	SHGVDEAVESLK(1)R	2	-0.83879	2	1.159	1.17	1.011	0.613	1.102	0.527	0.953	1.023	0.873
A0A1D8PEM5-298	A0A1D8PEM5	298	K	Isocitrate dehydrogenase [NAD] subunit, mitochondrial	IDH1	1	0.00392725	66.27	HVGLDIK(1)GK	3	1.5445	1	0.686	0.845	1.341	0.636	1.479	0.924	2.159	1.25	1.956
A0A1D8PEN1-178	A0A1D8PEN1	178	K	Bifunctional protein farnesyltransferase/protein geranylgeranyltransferase	RAM2	1	1.2928e-07	81.327	VIDTDLK(1)NNSAWSHR	3	1.4237	1
A0A1D8PEQ8-227	A0A1D8PEQ8	227	K	Acylglycerol lipase	orf19.4864	1	0.0203677	46.069	GDALLK(1)PEYVAK	2	-1.8075	1	1.05	1.046	0.916	0.889	1.135	0.844	1.083	1.01	0.874
A0A1D8PEV4-24	A0A1D8PEV4	24	K	Ribosomal 60S subunit protein L42A	RPL42	1	1.58374e-09	115.57	HTQHK(1)VTQYK	3	1.4118	2	0.568	0.601	1.422	0.814	1.538	1.423	2.706	1.07	2.502
A0A1D8PEV4-97	A0A1D8PEV4	97	K	Ribosomal 60S subunit protein L42A	RPL42	1	0.00333528	85.533	HFELGGDK(1)K	3	-0.7304	1	0.842	0.747	1.188	0.994	1.2	1.174	1.425	0.898	1.411
A0A1D8PEV4-89	A0A1D8PEV4	89	K	Ribosomal 60S subunit protein L42A	RPL42	1	9.99726e-05	91.961	CK(1)HFELGGDK	3	0.066328	1	0.874	1.068	1.036	0.854	1.194	0.972	1.369	1.24	1.187
A0A1D8PEV4-78	A0A1D8PEV4	78	K	Ribosomal 60S subunit protein L42A	RPL42	1	9.01519e-06	105.46	LECVVCK(1)TK	2	-2.9741	1	0.95	1.124	0.986	0.861	1.117	0.902	1.178	1.2	1.038
A0A1D8PEV9-42	A0A1D8PEV9	42	K	Mitochondrial 37S ribosomal protein MRPS5	orf19.989	1	2.56012e-20	147.24	INK(1)HTEFLSK	2	0.68936	4	0.875	1.229	1.247	0.648	1.036	0.736	1.185	1.423	1.425
A0A1D8PEZ0-49	A0A1D8PEZ0	49	K	Asr1p	ASR1	1	0.0010397	83.182	AGK(1)TADSAK	2	2.9454	1	1.024	2.231	1.216	0.376	0.311	0.366	0.305	2.209	1.189
A0A1D8PEZ0-347	A0A1D8PEZ0	347	K	Asr1p	ASR1	1	8.42276e-16	130.2	FK(1)TGVDHLDAK	2	0.38513	2	1.68	1.521	1.048	0.424	0.427	0.251	0.255	0.918	0.625
A0A1D8PEZ0-380	A0A1D8PEZ0	380	K	Asr1p	ASR1	1	0.00179115	87.639	GYNDAK(1)K	2	1.406	2	1.672	1.336	1.197	0.441	0.42	0.262	0.252	0.809	0.716
A0A1D8PF08-149	A0A1D8PF08	149	K	Ribosomal 60S subunit protein L2A	RPL2	1	0.0183989	64.841	VK(1)LPSGAK	2	-1.5039	1
A0A1D8PF08-46	A0A1D8PF08	46	K	Ribosomal 60S subunit protein L2A	RPL2	1	5.10015e-11	122.34	GVVK(1)QIIHDPGR	2	-0.44687	2	0.853	1.05	1.034	0.878	1.21	1.023	1.42	1.249	1.213
A0A1D8PF08-177	A0A1D8PF08	177	K	Ribosomal 60S subunit protein L2A	RPL2	1	0.0295999	66.27	IDK(1)PLLK	2	2.9536	1	1.03	0.833	1.014	1.011	1.105	0.977	1.074	0.819	0.985
A0A1D8PF11-23	A0A1D8PF11	23	K	Rpl82p	RPL82	1	1.76824e-13	116.58	ASTSTK(1)NPLFESTPK	3	0.15001	1	0.81	1.137	0.948	1.013	1.123	1.245	1.389	1.424	1.171
A0A1D8PF11-15	A0A1D8PF11	15	K	Rpl82p	RPL82	1	2.06756e-06	99.5	VAPAPLATK(1)SK	3	2.0558	2	0.776	1.685	1.088	0.694	0.852	0.888	1.098	2.199	1.401
A0A1D8PF42-1358	A0A1D8PF42	1358	K	Uncharacterized protein	orf19.2296	1	0.00604449	81.296	LK(1)NQEGK	2	-1.9451	1
A0A1D8PF42-1147	A0A1D8PF42	1147	K	Uncharacterized protein	orf19.2296	0.999732	0.00284606	74.267	VDDKELK(1)R	3	-0.017063	1	1.461	1.01	1.074	0.832	0.642	0.567	0.44	0.699	0.736
A0A1D8PF42-294	A0A1D8PF42	294	K	Uncharacterized protein	orf19.2296	1	0.00169953	62.162	TK(1)AEYHDLSNLK	3	-1.5614	1	1.55	1.074	0.976	0.771	0.666	0.495	0.431	0.702	0.631
A0A1D8PF42-1144	A0A1D8PF42	1144	K	Uncharacterized protein	orf19.2296	0.997303	0.0130376	57.55	VDDK(0.997)ELK(0.003)R	3	-1.0947	1	1.364	1.099	1.109	0.822	0.631	0.601	0.463	0.817	0.814
A0A1D8PF42-943	A0A1D8PF42	943	K	Uncharacterized protein	orf19.2296	1	0.0126084	54.784	LPQHK(1)VDDK	3	1.2828	1
A0A1D8PF45-32	A0A1D8PF45	32	K	Ribosomal protein L37	RPL37B	1	2.80113e-06	101.3	K(1)TCSSCGYPAAK	3	0.71865	2	0.924	1.05	1.068	0.857	1.122	0.923	1.216	1.153	1.156
A0A1D8PF45-31	A0A1D8PF45	31	K	Ribosomal protein L37	RPL37B	1	7.44438e-05	79.469	SFHVQK(1)K	3	-0.91033	1
A0A1D8PF56-130	A0A1D8PF56	130	K	H/ACA ribonucleoprotein complex subunit	GAR1	1	0.0118191	58.116	TGGK(1)SAGGSSR	3	-0.79407	2	1.403	0.819	0.812	1.001	0.979	0.71	0.699	0.592	0.579
A0A1D8PF56-98	A0A1D8PF56	98	K	H/ACA ribonucleoprotein complex subunit	GAR1	1	0.00139155	78.814	EGDK(1)FYIGPDK	2	0.87955	1	0.832	1.01	0.926	1.115	1.134	1.334	1.364	1.229	1.114
A0A1D8PF57-38	A0A1D8PF57	38	K	60S ribosomal protein L29	RPL29	1	1.4593e-05	103.74	GVDAK(1)FK	3	-1.1713	2	0.897	0.97	0.911	0.981	1.262	1.088	1.41	1.095	1.016
A0A1D8PF57-33	A0A1D8PF57	33	K	60S ribosomal protein L29	RPL29	1	4.52682e-11	114.63	YPSLK(1)GVDAK	2	-2.4101	8	1.117	0.772	0.988	0.886	1.238	0.79	1.111	0.701	0.885
A0A1D8PF57-28	A0A1D8PF57	28	K	60S ribosomal protein L29	RPL29	1	0.00425527	76.221	TYK(1)YPSLK	3	1.3555	1	1.063	0.719	1.031	0.932	1.242	0.873	1.17	0.686	0.971
A0A1D8PF68-78	A0A1D8PF68	78	K	S-adenosylmethionine synthase	SAM2	1	4.68836e-05	88.561	DTIK(1)HIGYDDSEK	3	-0.79462	3	0.919	1.148	1.05	0.979	0.93	1.06	1.014	1.266	1.144
A0A1D8PF68-279	A0A1D8PF68	279	K	S-adenosylmethionine synthase	SAM2	1	0.00835903	78.516	DFSK(1)VDR	2	1.1433	1	1.044	0.931	1.065	0.956	1.007	0.91	0.964	0.903	1.02
A0A1D8PF79-319	A0A1D8PF79	319	K	Glutamate decarboxylase	GAD1	1	0.0248643	50.354	DADLLPK(1)ELR	2	-3.6916	1	1.217	1.358	0.978	0.544	0.985	0.444	0.812	1.132	0.805
A0A1D8PF79-18	A0A1D8PF79	18	K	Glutamate decarboxylase	GAD1	1	0.0012837	88.495	LESQILK(1)K	2	-0.8791	1
A0A1D8PF79-5	A0A1D8PF79	5	K	Glutamate decarboxylase	GAD1	1	8.20276e-14	130.44	VLSK(1)HIDALR	2	-1.0201	2	1.095	1.35	1.041	0.638	0.944	0.58	0.863	1.25	0.952
A0A1D8PF90-421	A0A1D8PF90	421	K	Uncharacterized protein	orf19.5281	1	0.0385977	57.281	GNLK(1)HVK	3	-0.21357	2
A0A1D8PF90-715	A0A1D8PF90	715	K	Uncharacterized protein	orf19.5281	1	4.0283e-08	115.78	TK(1)VSALAK	2	2.0503	1	1.377	1.173	0.781	0.886	0.844	0.641	0.614	0.863	0.567
A0A1D8PF90-556	A0A1D8PF90	556	K	Uncharacterized protein	orf19.5281	1	0.000820829	92.538	K(1)VDEALNK	2	0.17541	1
A0A1D8PF90-1138	A0A1D8PF90	1138	K	Uncharacterized protein	orf19.5281	1	0.000143803	98.048	AAK(1)FINEK	2	1.3669	1	1.143	1.067	0.858	0.989	0.979	0.862	0.858	0.947	0.751
A0A1D8PF90-400	A0A1D8PF90	400	K	Uncharacterized protein	orf19.5281	1	0.0432651	64.841	K(1)TTSQYK	2	-0.9323	1	1.082	1.087	0.95	1.002	0.907	0.921	0.84	1.018	0.878
A0A1D8PF90-1148	A0A1D8PF90	1148	K	Uncharacterized protein	orf19.5281	1	0.0185331	64.73	LDLAK(1)NSK	2	0.53368	1
A0A1D8PF90-1059	A0A1D8PF90	1059	K	Uncharacterized protein	orf19.5281	1	1.96289e-06	69.188	LK(1)NDFNVEVAHGNFTR	3	0.15031	1	0.913	1.106	0.858	1.054	1.106	1.15	1.213	1.227	0.94
A0A1D8PFF9-118	A0A1D8PFF9	118	K	E2 ubiquitin-conjugating protein	orf19.6358	1	8.09261e-05	74.841	K(1)SMASPTNK	3	0.56941	1
A0A1D8PFG4-27	A0A1D8PFG4	27	K	60S ribosomal protein L27	RPL27A	1	5.12328e-17	136.24	VVIVK(1)PHDEGTK	4	1.1142	3	1.076	1.039	0.999	0.898	1.013	0.831	0.942	0.979	0.929
A0A1D8PFG4-121	A0A1D8PFG4	121	K	60S ribosomal protein L27	RPL27A	1	8.47739e-20	143	AFEEK(1)HQAGK	3	0.053743	4	0.924	0.977	1.087	0.84	1.186	0.905	1.287	1.071	1.178
A0A1D8PFH2-22	A0A1D8PFH2	22	K	Ribosome biosynthesis protein	orf19.6355	1	9.23546e-16	126.66	STSHTAIK(1)TNK	3	-1.4766	1	1.36	1.058	0.782	1.754	0.039	1.283	0.029	0.789	0.575
A0A1D8PFL7-24	A0A1D8PFL7	24	K	Proteasome regulatory particle base subunit	RPN1	1	0.00384439	70.942	DQQPTK(1)SDK	2	0.093342	1	1.089	1.096	0.94	1.032	0.871	0.944	0.802	1.019	0.864
[truncated: 1,242 more rows]

## Sheet: Repeatability integration
ID	Ca1-a	Ca1-b	Ca1-c	Ca2-a	Ca2-b	Ca2-c	Ca8-a	Ca8-b	Ca8-c	Ca14-a	Ca14-b	Ca14-c	Ca17-a	Ca17-b	Ca17-c	Log2 Ca1-a	Log2 Ca1-b	Log2 Ca1-c	Log2 Ca2-a	Log2 Ca2-b	Log2 Ca2-c	Log2 Ca8-a	Log2 Ca8-b	Log2 Ca8-c	Log2 Ca14-a	Log2 Ca14-b	Log2 Ca14-c	Log2 Ca17-a	Log2 Ca17-b	Log2 Ca17-c
[truncated: 1,796 more rows]

[truncated: 3 more sheets: Quantitative Proteome Data, Proteome -Acetylome combination, Annotation of combined data]
