# Supplementary material for: Potential role of lysine acetylation in the stepwise adaptation of Candida albicans to fluconazole
Source: Microbiol Spectr. 2025 Apr 15;13(5):e02797-24. doi: 10.1128/spectrum.02797-24 (PMC12054006; doi:10.1128/spectrum.02797-24)
Supplement: Data set S2 — DAPs in four groups and summary. [file spectrum.02797-24-s0002.xlsx]

## Sheet: Ca2 vs. Ca1
Protein accession	Position	Amino acid	Ca2/Ca1 Ratio	Regulated Type: 1-Increase, 2-Decrease	Ca2/Ca1 P value	Protein description	Subcellular localization	Biological Process	Cellular Component	Molecular Function	KEGG KO No.	KEGG Gene	KEGG pathway	IPR ID	Domain description
A0A1D8PCQ5	113	K	1.864	1	0.00465582	Ribosomal 60S subunit protein L26B	mitochondria	GO:0006518 peptide metabolic process; GO:0043043 peptide biosynthetic process; GO:0044267 cellular protein metabolic process; GO:0006807 nitrogen compound metabolic process; GO:0009058 biosynthetic process; GO:0043603 cellular amide metabolic process; GO:0044238 primary metabolic process; GO:1901566 organonitrogen compound biosynthetic process; GO:1901576 organic substance biosynthetic process; G…	GO:0005840 ribosome; GO:0043229 intracellular organelle; GO:0043232 intracellular non-membrane-bounded organelle; GO:0044446 intracellular organelle part; GO:0005737 cytoplasm; GO:0032991 macromolecular complex; GO:0044424 intracellular part; GO:0005623 cell; GO:0044422 organelle part; GO:0043228 non-membrane-bounded organelle; GO:0043226 organelle; GO:0015934 large ribosomal subunit; GO:0044391 …	GO:0003735 structural constituent of ribosome; GO:0005198 structural molecule activity;	K02898	RP-L26e; large subunit ribosomal protein L26e	cal03010 Ribosome - Candida albicans;	IPR014722;	Ribosomal protein L2 domain 2;
A0A1D8PCZ6	1306	K	1.57	1	0.0327315	Chromatin-remodeling ATPase	nucleus		GO:0043226 organelle; GO:0043231 intracellular membrane-bounded organelle; GO:0043229 intracellular organelle; GO:0005634 nucleus; GO:0044464 cell part; GO:0005622 intracellular; GO:0044424 intracellular part; GO:0043227 membrane-bounded organelle; GO:0005623 cell;	GO:0005524 ATP binding; GO:1901265 nucleoside phosphate binding; GO:0001882 nucleoside binding; GO:0043167 ion binding; GO:0000166 nucleotide binding; GO:0097159 organic cyclic compound binding; GO:1901363 heterocyclic compound binding; GO:0032549 ribonucleoside binding; GO:0097367 carbohydrate derivative binding; GO:0032553 ribonucleotide binding; GO:0005488 binding; GO:0032550 purine ribonucleo…	K11367			IPR023780; IPR014001; IPR016197; IPR027417; IPR001650; IPR025260; IPR000953; IPR000330;	Chromo domain; Helicase superfamily 1/2, ATP-binding domain; Chromo domain-like; P-loop containing nucleoside triphosphate hydrolase; Helicase, C-terminal; Domain of unknown function DUF4208; Chromo/chromo shadow domain; SNF2-related, N-terminal domain;
A0A1D8PDL6	119	K	0.653	2	0.00652571	Ribosomal 60S subunit protein L7A	nucleus				K02937	RP-L7e; large subunit ribosomal protein L7e	cal03010 Ribosome - Candida albicans;	IPR012988; IPR016082;	Ribosomal protein L30, N-terminal; Ribosomal protein L30, ferredoxin-like fold domain;
A0A1D8PF57	33	K	0.601	2	0.000322272	60S ribosomal protein L29	nucleus	GO:0006518 peptide metabolic process; GO:0043043 peptide biosynthetic process; GO:0044267 cellular protein metabolic process; GO:0006807 nitrogen compound metabolic process; GO:0009058 biosynthetic process; GO:0043603 cellular amide metabolic process; GO:0044238 primary metabolic process; GO:1901566 organonitrogen compound biosynthetic process; GO:1901576 organic substance biosynthetic process; G…	GO:0005840 ribosome; GO:0043226 organelle; GO:0043229 intracellular organelle; GO:0043232 intracellular non-membrane-bounded organelle; GO:0044464 cell part; GO:0005622 intracellular; GO:0005737 cytoplasm; GO:0032991 macromolecular complex; GO:0044424 intracellular part; GO:1990904 ribonucleoprotein complex; GO:0005623 cell; GO:0030529 intracellular ribonucleoprotein complex; GO:0044444 cytoplasm…	GO:0003735 structural constituent of ribosome; GO:0005198 structural molecule activity;	K02905	RP-L29e; large subunit ribosomal protein L29e	cal03010 Ribosome - Candida albicans;
A0A1D8PF90	715	K	0.656	2	0.000749627	Uncharacterized protein	cytoplasm			GO:0097159 organic cyclic compound binding; GO:1901363 heterocyclic compound binding; GO:0003723 RNA binding; GO:0005488 binding; GO:0003676 nucleic acid binding;				IPR004087; IPR004088;	K Homology domain; K Homology domain, type 1;
A0A1D8PGE0	45	K	0.654	2	0.023532	Dynein light chain	cytoskeleton	GO:0007017 microtubule-based process; GO:0009987 cellular process;	GO:0043229 intracellular organelle; GO:0043232 intracellular non-membrane-bounded organelle; GO:0044430 cytoskeletal part; GO:0044446 intracellular organelle part; GO:0032991 macromolecular complex; GO:0044424 intracellular part; GO:0030286 dynein complex; GO:0005875 microtubule associated complex; GO:0005623 cell; GO:0044422 organelle part; GO:0043228 non-membrane-bounded organelle; GO:0043226 o…		K10418
A0A1D8PGE6	358	K	0.464	2	0.00346668	Hap42p	nucleus	GO:0050794 regulation of cellular process; GO:0010468 regulation of gene expression; GO:0006355 regulation of transcription, DNA-templated; GO:0031326 regulation of cellular biosynthetic process; GO:0080090 regulation of primary metabolic process; GO:0060255 regulation of macromolecule metabolic process; GO:0019219 regulation of nucleobase-containing compound metabolic process; GO:0010556 regulat…	GO:0043226 organelle; GO:0043231 intracellular membrane-bounded organelle; GO:0043229 intracellular organelle; GO:0005634 nucleus; GO:0044464 cell part; GO:0005622 intracellular; GO:0044424 intracellular part; GO:0043227 membrane-bounded organelle; GO:0005623 cell;	GO:0097159 organic cyclic compound binding; GO:1901363 heterocyclic compound binding; GO:0003677 DNA binding; GO:0005488 binding; GO:0003676 nucleic acid binding;				IPR018287;	Hap4 transcription factor, heteromerisation domain;
A0A1D8PGY0	97	K	2.127	1	0.0123924	Ribosomal 60S subunit protein L21A	mitochondria	GO:0006518 peptide metabolic process; GO:0043043 peptide biosynthetic process; GO:0044267 cellular protein metabolic process; GO:0006807 nitrogen compound metabolic process; GO:0009058 biosynthetic process; GO:0043603 cellular amide metabolic process; GO:0044238 primary metabolic process; GO:1901566 organonitrogen compound biosynthetic process; GO:1901576 organic substance biosynthetic process; G…	GO:0005840 ribosome; GO:0043226 organelle; GO:0043229 intracellular organelle; GO:0043232 intracellular non-membrane-bounded organelle; GO:0044464 cell part; GO:0005622 intracellular; GO:0005737 cytoplasm; GO:0032991 macromolecular complex; GO:0044424 intracellular part; GO:1990904 ribonucleoprotein complex; GO:0005623 cell; GO:0030529 intracellular ribonucleoprotein complex; GO:0044444 cytoplasm…	GO:0003735 structural constituent of ribosome; GO:0005198 structural molecule activity;	K02889	RP-L21e; large subunit ribosomal protein L21e	cal03010 Ribosome - Candida albicans;
A0A1D8PH08	113	K	0.611	2	0.0131258	Cytochrome c oxidase subunit VI	mitochondria	GO:0098655 cation transmembrane transport; GO:0034220 ion transmembrane transport; GO:0098660 inorganic ion transmembrane transport; GO:0044699 single-organism process; GO:0006818 hydrogen transport; GO:0015992 proton transport; GO:0051234 establishment of localization; GO:0006810 transport; GO:0055085 transmembrane transport; GO:1902578 single-organism localization; GO:0006812 cation transport; …	GO:0016020 membrane; GO:0043229 intracellular organelle; GO:0044429 mitochondrial part; GO:0031090 organelle membrane; GO:0031967 organelle envelope; GO:0044446 intracellular organelle part; GO:0005737 cytoplasm; GO:0044424 intracellular part; GO:0005623 cell; GO:0044422 organelle part; GO:0005739 mitochondrion; GO:0005740 mitochondrial envelope; GO:0043231 intracellular membrane-bounded organell…	GO:0015075 ion transmembrane transporter activity; GO:0022892 substrate-specific transporter activity; GO:0015077 monovalent inorganic cation transmembrane transporter activity; GO:0016676 oxidoreductase activity, acting on a heme group of donors, oxygen as acceptor; GO:0016675 oxidoreductase activity, acting on a heme group of donors; GO:0015078 hydrogen ion transmembrane transporter activity; G…	K02264	COX5A; cytochrome c oxidase subunit 5a	cal00190 Oxidative phosphorylation - Candida albicans; cal01100 Metabolic pathways - Candida albicans;
A0A1D8PI17	379	K	0.666	2	0.0324646	Rnr22p	nucleus	GO:0009165 nucleotide biosynthetic process; GO:0006725 cellular aromatic compound metabolic process; GO:0009117 nucleotide metabolic process; GO:0044699 single-organism process; GO:0009058 biosynthetic process; GO:0009262 deoxyribonucleotide metabolic process; GO:0044237 cellular metabolic process; GO:0006796 phosphate-containing compound metabolic process; GO:0071704 organic substance metabolic …	GO:0031224 intrinsic component of membrane; GO:0016020 membrane; GO:0016021 integral component of membrane; GO:0044425 membrane part;	GO:0003824 catalytic activity; GO:0016491 oxidoreductase activity;	K10808	RRM2; ribonucleoside-diphosphate reductase subunit M2 [EC:1.17.4.1]	cal01100 Metabolic pathways - Candida albicans; cal00480 Glutathione metabolism - Candida albicans; cal00240 Pyrimidine metabolism - Candida albicans; cal00230 Purine metabolism - Candida albicans;	IPR012348; IPR009078;	Ribonucleotide reductase-related; Ferritin-like superfamily;
A0A1D8PJK7	104	K	4.389	1	0.000200757	Structural maintenance of chromosomes protein	nucleus	GO:0016043 cellular component organization; GO:0033554 cellular response to stress; GO:0006725 cellular aromatic compound metabolic process; GO:0006259 DNA metabolic process; GO:0048285 organelle fission; GO:0007067 mitotic nuclear division; GO:0044699 single-organism process; GO:0050896 response to stimulus; GO:1903047 mitotic cell cycle process; GO:0044237 cellular metabolic process; GO:0071704…	GO:0043229 intracellular organelle; GO:0043232 intracellular non-membrane-bounded organelle; GO:0044446 intracellular organelle part; GO:0032991 macromolecular complex; GO:0044424 intracellular part; GO:0005623 cell; GO:0044422 organelle part; GO:0044427 chromosomal part; GO:0008278 cohesin complex; GO:0043228 non-membrane-bounded organelle; GO:0000793 condensed chromosome; GO:0043231 intracellul…	GO:0005524 ATP binding; GO:1901265 nucleoside phosphate binding; GO:0001882 nucleoside binding; GO:0043167 ion binding; GO:0005515 protein binding; GO:0003682 chromatin binding; GO:0000166 nucleotide binding; GO:0097159 organic cyclic compound binding; GO:1901363 heterocyclic compound binding; GO:0032549 ribonucleoside binding; GO:0097367 carbohydrate derivative binding; GO:0032553 ribonucleotide…	K06669	SMC3; structural maintenance of chromosome 3 (chondroitin sulfate proteoglycan 6)	cal04113 Meiosis - yeast - Candida albicans; cal04111 Cell cycle - yeast - Candida albicans;	IPR010935; IPR027417; IPR003395;	SMCs flexible hinge; P-loop containing nucleoside triphosphate hydrolase; RecF/RecN/SMC, N-terminal;
A0A1D8PJK7	105	K	2.527	1	0.00136749	Structural maintenance of chromosomes protein	nucleus	GO:0016043 cellular component organization; GO:0033554 cellular response to stress; GO:0006725 cellular aromatic compound metabolic process; GO:0006259 DNA metabolic process; GO:0048285 organelle fission; GO:0007067 mitotic nuclear division; GO:0044699 single-organism process; GO:0050896 response to stimulus; GO:1903047 mitotic cell cycle process; GO:0044237 cellular metabolic process; GO:0071704…	GO:0043229 intracellular organelle; GO:0043232 intracellular non-membrane-bounded organelle; GO:0044446 intracellular organelle part; GO:0032991 macromolecular complex; GO:0044424 intracellular part; GO:0005623 cell; GO:0044422 organelle part; GO:0044427 chromosomal part; GO:0008278 cohesin complex; GO:0043228 non-membrane-bounded organelle; GO:0000793 condensed chromosome; GO:0043231 intracellul…	GO:0005524 ATP binding; GO:1901265 nucleoside phosphate binding; GO:0001882 nucleoside binding; GO:0043167 ion binding; GO:0005515 protein binding; GO:0003682 chromatin binding; GO:0000166 nucleotide binding; GO:0097159 organic cyclic compound binding; GO:1901363 heterocyclic compound binding; GO:0032549 ribonucleoside binding; GO:0097367 carbohydrate derivative binding; GO:0032553 ribonucleotide…	K06669	SMC3; structural maintenance of chromosome 3 (chondroitin sulfate proteoglycan 6)	cal04113 Meiosis - yeast - Candida albicans; cal04111 Cell cycle - yeast - Candida albicans;	IPR010935; IPR027417; IPR003395;	SMCs flexible hinge; P-loop containing nucleoside triphosphate hydrolase; RecF/RecN/SMC, N-terminal;
A0A1D8PK30	78	K	1.587	1	0.000667099	Ribosomal 60S subunit protein L35A	nucleus	GO:0006518 peptide metabolic process; GO:0043043 peptide biosynthetic process; GO:0044267 cellular protein metabolic process; GO:0006807 nitrogen compound metabolic process; GO:0009058 biosynthetic process; GO:0043603 cellular amide metabolic process; GO:0044238 primary metabolic process; GO:1901566 organonitrogen compound biosynthetic process; GO:1901576 organic substance biosynthetic process; G…	GO:0005840 ribosome; GO:0043226 organelle; GO:0043229 intracellular organelle; GO:0043232 intracellular non-membrane-bounded organelle; GO:0044464 cell part; GO:0005622 intracellular; GO:0005737 cytoplasm; GO:0032991 macromolecular complex; GO:0044424 intracellular part; GO:1990904 ribonucleoprotein complex; GO:0005623 cell; GO:0030529 intracellular ribonucleoprotein complex; GO:0044444 cytoplasm…	GO:0003735 structural constituent of ribosome; GO:0005198 structural molecule activity;	K02918	RP-L35e; large subunit ribosomal protein L35e	cal03010 Ribosome - Candida albicans;
A0A1D8PK40	117	K	1.631	1	0.0373668	Ribosomal protein L19	mitochondria	GO:0006518 peptide metabolic process; GO:0043043 peptide biosynthetic process; GO:0044267 cellular protein metabolic process; GO:0006807 nitrogen compound metabolic process; GO:0009058 biosynthetic process; GO:0043603 cellular amide metabolic process; GO:0044238 primary metabolic process; GO:1901566 organonitrogen compound biosynthetic process; GO:1901576 organic substance biosynthetic process; G…	GO:0005840 ribosome; GO:0043229 intracellular organelle; GO:0043232 intracellular non-membrane-bounded organelle; GO:0022625 cytosolic large ribosomal subunit; GO:0044446 intracellular organelle part; GO:0005737 cytoplasm; GO:0032991 macromolecular complex; GO:0044424 intracellular part; GO:0005829 cytosol; GO:0005623 cell; GO:0044422 organelle part; GO:0043228 non-membrane-bounded organelle; GO:…	GO:0003735 structural constituent of ribosome; GO:0005198 structural molecule activity;	K02885	RP-L19e; large subunit ribosomal protein L19e	cal03010 Ribosome - Candida albicans;	IPR000196; IPR015974; IPR033935; IPR015972;	Ribosomal protein L19/L19e; Ribosomal protein L19/L19e, domain 3; Ribosomal protein L19, eukaryotic; Ribosomal protein L19/L19e, domain 1;
A0A1D8PK43	46	K	0.603	2	0.000381534	Ribosomal 60S subunit protein L18A	mitochondria	GO:0006518 peptide metabolic process; GO:0043043 peptide biosynthetic process; GO:0044267 cellular protein metabolic process; GO:0006807 nitrogen compound metabolic process; GO:0009058 biosynthetic process; GO:0043603 cellular amide metabolic process; GO:0044238 primary metabolic process; GO:1901566 organonitrogen compound biosynthetic process; GO:1901576 organic substance biosynthetic process; G…	GO:0005840 ribosome; GO:0043226 organelle; GO:0043229 intracellular organelle; GO:0043232 intracellular non-membrane-bounded organelle; GO:0044464 cell part; GO:0005622 intracellular; GO:0005737 cytoplasm; GO:0032991 macromolecular complex; GO:0044424 intracellular part; GO:1990904 ribonucleoprotein complex; GO:0005623 cell; GO:0030529 intracellular ribonucleoprotein complex; GO:0044444 cytoplasm…	GO:0003735 structural constituent of ribosome; GO:0005198 structural molecule activity;	K02883	RP-L18e; large subunit ribosomal protein L18e	cal03010 Ribosome - Candida albicans;	IPR021131;	Ribosomal protein L18e/L15P;
A0A1D8PK65	1143	K	1.634	1	0.000752372	Trifunctional fatty acid synthase subunit	cytoplasm	GO:0044711 single-organism biosynthetic process; GO:0016053 organic acid biosynthetic process; GO:0044281 small molecule metabolic process; GO:0044763 single-organism cellular process; GO:0044699 single-organism process; GO:0044255 cellular lipid metabolic process; GO:0009058 biosynthetic process; GO:0006631 fatty acid metabolic process; GO:0044238 primary metabolic process; GO:0044237 cellular m…		GO:0000287 magnesium ion binding; GO:0003824 catalytic activity; GO:0005488 binding; GO:0043167 ion binding; GO:0046872 metal ion binding; GO:0043169 cation binding; GO:0016780 phosphotransferase activity, for other substituted phosphate groups; GO:0016740 transferase activity; GO:0008897 holo-[acyl-carrier-protein] synthase activity; GO:0016772 transferase activity, transferring phosphorus-conta…	K00667	FAS2; fatty acid synthase subunit alpha, fungi type [EC:2.3.1.86]	cal01100 Metabolic pathways - Candida albicans; cal00061 Fatty acid biosynthesis - Candida albicans; cal01212 Fatty acid metabolism - Candida albicans;	IPR016035; IPR014031; IPR014030; IPR008278; IPR016039; IPR001227; IPR016040; IPR004568;	Acyl transferase/acyl hydrolase/lysophospholipase; Beta-ketoacyl synthase, C-terminal; Beta-ketoacyl synthase, N-terminal; 4'-phosphopantetheinyl transferase superfamily; Thiolase-like; Acyl transferase domain; NAD(P)-binding domain; Phosphopantetheine-protein transferase domain;
A0A1D8PKC3	25	K	1.62	1	0.0104086	Translation elongation factor EF1B gamma	cytoplasm	GO:0006518 peptide metabolic process; GO:0006414 translational elongation; GO:0043043 peptide biosynthetic process; GO:0044267 cellular protein metabolic process; GO:0006807 nitrogen compound metabolic process; GO:0009058 biosynthetic process; GO:0043603 cellular amide metabolic process; GO:0044238 primary metabolic process; GO:1901566 organonitrogen compound biosynthetic process; GO:1901576 orga…		GO:0097159 organic cyclic compound binding; GO:1901363 heterocyclic compound binding; GO:0003723 RNA binding; GO:0008135 translation factor activity, RNA binding; GO:0005515 protein binding; GO:0003746 translation elongation factor activity; GO:0005488 binding; GO:0003676 nucleic acid binding;	K03233			IPR004046; IPR010987; IPR001662; IPR012336; IPR004045;	Glutathione S-transferase, C-terminal; Glutathione S-transferase, C-terminal-like; Translation elongation factor EF1B, gamma chain, conserved; Thioredoxin-like fold; Glutathione S-transferase, N-terminal;
A0A1D8PKZ9	465	K	0.632	2	0.0333912	ATP synthase subunit beta	mitochondria	GO:0009116 nucleoside metabolic process; GO:0042278 purine nucleoside metabolic process; GO:0009167 purine ribonucleoside monophosphate metabolic process; GO:0090662 ATP hydrolysis coupled transmembrane transport; GO:0009117 nucleotide metabolic process; GO:0044699 single-organism process; GO:0009058 biosynthetic process; GO:0009163 nucleoside biosynthetic process; GO:0046129 purine ribonucleosid…	GO:0045261 proton-transporting ATP synthase complex, catalytic core F(1); GO:0016020 membrane; GO:0098796 membrane protein complex; GO:0044425 membrane part; GO:0044464 cell part; GO:0005622 intracellular; GO:0016469 proton-transporting two-sector ATPase complex; GO:0032991 macromolecular complex; GO:0033178 proton-transporting two-sector ATPase complex, catalytic domain; GO:0044424 intracellular…	GO:0042625 ATPase coupled ion transmembrane transporter activity; GO:1901265 nucleoside phosphate binding; GO:0015399 primary active transmembrane transporter activity; GO:0022892 substrate-specific transporter activity; GO:0016817 hydrolase activity, acting on acid anhydrides; GO:0044769 ATPase activity, coupled to transmembrane movement of ions, rotational mechanism; GO:0015077 monovalent inorg…	K02133	ATPeF1B; F-type H+-transporting ATPase subunit beta [EC:3.6.3.14]	cal00190 Oxidative phosphorylation - Candida albicans; cal01100 Metabolic pathways - Candida albicans;	IPR003593; IPR004100; IPR000194; IPR027417; IPR024034;	AAA+ ATPase domain; ATPase, F1/V1/A1 complex, alpha/beta subunit, N-terminal domain; ATPase, F1/V1/A1 complex, alpha/beta subunit, nucleotide-binding domain; P-loop containing nucleoside triphosphate hydrolase; ATPase, F1/V1 complex, beta subunit, C-terminal;
A0A1D8PM35	116	K	0.557	2	0.00842044	Translation elongation factor 1 subunit beta	cytoplasm	GO:0006518 peptide metabolic process; GO:0006414 translational elongation; GO:0043043 peptide biosynthetic process; GO:0044267 cellular protein metabolic process; GO:0006807 nitrogen compound metabolic process; GO:0009058 biosynthetic process; GO:0043603 cellular amide metabolic process; GO:0044238 primary metabolic process; GO:1901566 organonitrogen compound biosynthetic process; GO:1901576 orga…	GO:0044464 cell part; GO:0005622 intracellular; GO:0005737 cytoplasm; GO:0032991 macromolecular complex; GO:0044424 intracellular part; GO:0043234 protein complex; GO:0005623 cell; GO:0044444 cytoplasmic part; GO:0005853 eukaryotic translation elongation factor 1 complex;	GO:0097159 organic cyclic compound binding; GO:1901363 heterocyclic compound binding; GO:0003723 RNA binding; GO:0008135 translation factor activity, RNA binding; GO:0003746 translation elongation factor activity; GO:0005488 binding; GO:0003676 nucleic acid binding;	K03232			IPR014717; IPR014038; IPR010987; IPR018940;	Translation elongation factor EF1B/ribosomal protein S6; Translation elongation factor EF1B, beta/delta subunit, guanine nucleotide exchange domain; Glutathione S-transferase, C-terminal-like; Elongation factor 1 beta central acidic region, eukaryote;
A0A1D8PNQ6	21	K	0.589	2	5.77128e-06	Ribosomal 40S subunit protein S25B	cytoplasm				K02975	RP-S25e; small subunit ribosomal protein S25e	cal03010 Ribosome - Candida albicans;	IPR011991;	Winged helix-turn-helix DNA-binding domain;
A0A1D8PPS9	1533	K	0.661	2	0.00779145	Clathrin heavy chain (Fragment)	nucleus	GO:0045184 establishment of protein localization; GO:0006810 transport; GO:0046907 intracellular transport; GO:0070727 cellular macromolecule localization; GO:0051649 establishment of localization in cell; GO:0016192 vesicle-mediated transport; GO:0006886 intracellular protein transport; GO:0071702 organic substance transport; GO:0008104 protein localization; GO:0033036 macromolecule localization…	GO:0030658 transport vesicle membrane; GO:0016020 membrane; GO:0030130 clathrin coat of trans-Golgi network vesicle; GO:0031410 cytoplasmic vesicle; GO:0031090 organelle membrane; GO:0098796 membrane protein complex; GO:0071944 cell periphery; GO:0031982 vesicle; GO:0030660 Golgi-associated vesicle membrane; GO:0005737 cytoplasm; GO:0044433 cytoplasmic vesicle part; GO:0032991 macromolecular comp…	GO:0005515 protein binding; GO:0005198 structural molecule activity; GO:0005488 binding;	K04646	CLTC; clathrin heavy chain	cal04144 Endocytosis - Candida albicans;	IPR016025; IPR015348; IPR011990; IPR016024; IPR001473;	Clathrin, heavy chain, linker/propeller domain; Clathrin, heavy chain, linker, core motif; Tetratricopeptide-like helical domain; Armadillo-type fold; Clathrin, heavy chain, propeller, N-terminal;
A0A1D8PPY8	268	K	0.481	2	0.000329427	Fimbrin	nucleus			GO:0043169 cation binding; GO:0046872 metal ion binding; GO:0005515 protein binding; GO:0005509 calcium ion binding; GO:0005488 binding; GO:0043167 ion binding;	K17275			IPR011992; IPR002048; IPR001715;	EF-hand domain pair; EF-hand domain; Calponin homology domain;
A0A1D8PRG5	52	K	1.948	1	0.00543837	Ribosomal protein P1B	cytoplasm	GO:0006518 peptide metabolic process; GO:0006414 translational elongation; GO:0043043 peptide biosynthetic process; GO:0044267 cellular protein metabolic process; GO:0006807 nitrogen compound metabolic process; GO:0009058 biosynthetic process; GO:0043603 cellular amide metabolic process; GO:0044238 primary metabolic process; GO:1901566 organonitrogen compound biosynthetic process; GO:1901576 orga…	GO:0005840 ribosome; GO:0043226 organelle; GO:0043229 intracellular organelle; GO:0043232 intracellular non-membrane-bounded organelle; GO:0044464 cell part; GO:0005622 intracellular; GO:0005737 cytoplasm; GO:0032991 macromolecular complex; GO:0044424 intracellular part; GO:1990904 ribonucleoprotein complex; GO:0005623 cell; GO:0030529 intracellular ribonucleoprotein complex; GO:0044444 cytoplasm…	GO:0003735 structural constituent of ribosome; GO:0005198 structural molecule activity;	K02942	RP-LP1; large subunit ribosomal protein LP1	cal03010 Ribosome - Candida albicans;
A0A1D8PRJ6	139	K	0.636	2	0.000314444	Translation initiation factor eIF2 subunit beta	nucleus	GO:0006518 peptide metabolic process; GO:0043043 peptide biosynthetic process; GO:0044267 cellular protein metabolic process; GO:0006807 nitrogen compound metabolic process; GO:0009058 biosynthetic process; GO:0043603 cellular amide metabolic process; GO:0044238 primary metabolic process; GO:1901566 organonitrogen compound biosynthetic process; GO:0044237 cellular metabolic process; GO:1901576 or…		GO:0097159 organic cyclic compound binding; GO:1901363 heterocyclic compound binding; GO:0003723 RNA binding; GO:0008135 translation factor activity, RNA binding; GO:0005488 binding; GO:0003676 nucleic acid binding; GO:0003743 translation initiation factor activity;	K03238	EIF2S2; translation initiation factor 2 subunit 2	cal03013 RNA transport - Candida albicans;	IPR016189; IPR016190; IPR002735;	Translation initiation factor IF2/IF5, N-terminal; Translation initiation factor IF2/IF5, zinc-binding; Translation initiation factor IF2/IF5;
A0A1D8PRR9	858	K	0.536	2	0.00220282	Exportin	nucleus	GO:0045184 establishment of protein localization; GO:0006810 transport; GO:0046907 intracellular transport; GO:0070727 cellular macromolecule localization; GO:0051649 establishment of localization in cell; GO:0006886 intracellular protein transport; GO:0071702 organic substance transport; GO:0008104 protein localization; GO:0033036 macromolecule localization; GO:0034613 cellular protein localizat…	GO:0005623 cell; GO:0005622 intracellular; GO:0044464 cell part;	GO:0031267 small GTPase binding; GO:0017016 Ras GTPase binding; GO:0005488 binding; GO:0005515 protein binding; GO:0008536 Ran GTPase binding; GO:0051020 GTPase binding; GO:0019899 enzyme binding;	K14290	XPO1; exportin-1	cal03008 Ribosome biogenesis in eukaryotes - Candida albicans; cal03013 RNA transport - Candida albicans;	IPR001494; IPR014877; IPR013598; IPR011989; IPR016024;	Importin-beta, N-terminal domain; CRM1 C-terminal domain; Exportin-1/Importin-beta-like; Armadillo-like helical; Armadillo-type fold;
A0A1D8PSH3	190	K	0.493	2	2.22037e-05	Citrate synthase	mitochondria	GO:0072350 tricarboxylic acid metabolic process; GO:0055114 oxidation-reduction process; GO:0044281 small molecule metabolic process; GO:0006099 tricarboxylic acid cycle; GO:0044763 single-organism cellular process; GO:0044699 single-organism process; GO:0044238 primary metabolic process; GO:0045333 cellular respiration; GO:0044237 cellular metabolic process; GO:0071704 organic substance metaboli…		GO:0036440 citrate synthase activity; GO:0016746 transferase activity, transferring acyl groups; GO:0046912 transferase activity, transferring acyl groups, acyl groups converted into alkyl on transfer; GO:0003824 catalytic activity; GO:0016740 transferase activity; GO:0004108 citrate (Si)-synthase activity;	K01647	CS; citrate synthase [EC:2.3.3.1]	cal01200 Carbon metabolism - Candida albicans; cal01130 Biosynthesis of antibiotics - Candida albicans; cal00020 Citrate cycle (TCA cycle) - Candida albicans; cal01100 Metabolic pathways - Candida albicans; cal01230 Biosynthesis of amino acids - Candida albicans; cal01210 2-Oxocarboxylic acid metabolism - Candida albicans; cal00630 Glyoxylate and dicarboxylate metabolism - Candida albicans; cal01…	IPR016142;	Citrate synthase-like, large alpha subdomain;
A0A1D8PSH3	450	K	0.443	2	9.67062e-05	Citrate synthase	mitochondria	GO:0072350 tricarboxylic acid metabolic process; GO:0055114 oxidation-reduction process; GO:0044281 small molecule metabolic process; GO:0006099 tricarboxylic acid cycle; GO:0044763 single-organism cellular process; GO:0044699 single-organism process; GO:0044238 primary metabolic process; GO:0045333 cellular respiration; GO:0044237 cellular metabolic process; GO:0071704 organic substance metaboli…		GO:0036440 citrate synthase activity; GO:0016746 transferase activity, transferring acyl groups; GO:0046912 transferase activity, transferring acyl groups, acyl groups converted into alkyl on transfer; GO:0003824 catalytic activity; GO:0016740 transferase activity; GO:0004108 citrate (Si)-synthase activity;	K01647	CS; citrate synthase [EC:2.3.3.1]	cal01200 Carbon metabolism - Candida albicans; cal01130 Biosynthesis of antibiotics - Candida albicans; cal00020 Citrate cycle (TCA cycle) - Candida albicans; cal01100 Metabolic pathways - Candida albicans; cal01230 Biosynthesis of amino acids - Candida albicans; cal01210 2-Oxocarboxylic acid metabolism - Candida albicans; cal00630 Glyoxylate and dicarboxylate metabolism - Candida albicans; cal01…	IPR016142;	Citrate synthase-like, large alpha subdomain;
A0A1D8PSH3	102	K	0.581	2	0.00044002	Citrate synthase	mitochondria	GO:0072350 tricarboxylic acid metabolic process; GO:0055114 oxidation-reduction process; GO:0044281 small molecule metabolic process; GO:0006099 tricarboxylic acid cycle; GO:0044763 single-organism cellular process; GO:0044699 single-organism process; GO:0044238 primary metabolic process; GO:0045333 cellular respiration; GO:0044237 cellular metabolic process; GO:0071704 organic substance metaboli…		GO:0036440 citrate synthase activity; GO:0016746 transferase activity, transferring acyl groups; GO:0046912 transferase activity, transferring acyl groups, acyl groups converted into alkyl on transfer; GO:0003824 catalytic activity; GO:0016740 transferase activity; GO:0004108 citrate (Si)-synthase activity;	K01647	CS; citrate synthase [EC:2.3.3.1]	cal01200 Carbon metabolism - Candida albicans; cal01130 Biosynthesis of antibiotics - Candida albicans; cal00020 Citrate cycle (TCA cycle) - Candida albicans; cal01100 Metabolic pathways - Candida albicans; cal01230 Biosynthesis of amino acids - Candida albicans; cal01210 2-Oxocarboxylic acid metabolism - Candida albicans; cal00630 Glyoxylate and dicarboxylate metabolism - Candida albicans; cal01…	IPR016142;	Citrate synthase-like, large alpha subdomain;
A0A1D8PSH3	148	K	0.636	2	0.0360177	Citrate synthase	mitochondria	GO:0072350 tricarboxylic acid metabolic process; GO:0055114 oxidation-reduction process; GO:0044281 small molecule metabolic process; GO:0006099 tricarboxylic acid cycle; GO:0044763 single-organism cellular process; GO:0044699 single-organism process; GO:0044238 primary metabolic process; GO:0045333 cellular respiration; GO:0044237 cellular metabolic process; GO:0071704 organic substance metaboli…		GO:0036440 citrate synthase activity; GO:0016746 transferase activity, transferring acyl groups; GO:0046912 transferase activity, transferring acyl groups, acyl groups converted into alkyl on transfer; GO:0003824 catalytic activity; GO:0016740 transferase activity; GO:0004108 citrate (Si)-synthase activity;	K01647	CS; citrate synthase [EC:2.3.3.1]	cal01200 Carbon metabolism - Candida albicans; cal01130 Biosynthesis of antibiotics - Candida albicans; cal00020 Citrate cycle (TCA cycle) - Candida albicans; cal01100 Metabolic pathways - Candida albicans; cal01230 Biosynthesis of amino acids - Candida albicans; cal01210 2-Oxocarboxylic acid metabolism - Candida albicans; cal00630 Glyoxylate and dicarboxylate metabolism - Candida albicans; cal01…	IPR016142;	Citrate synthase-like, large alpha subdomain;
A0A1D8PSH3	48	K	0.501	2	0.000285403	Citrate synthase	mitochondria	GO:0072350 tricarboxylic acid metabolic process; GO:0055114 oxidation-reduction process; GO:0044281 small molecule metabolic process; GO:0006099 tricarboxylic acid cycle; GO:0044763 single-organism cellular process; GO:0044699 single-organism process; GO:0044238 primary metabolic process; GO:0045333 cellular respiration; GO:0044237 cellular metabolic process; GO:0071704 organic substance metaboli…		GO:0036440 citrate synthase activity; GO:0016746 transferase activity, transferring acyl groups; GO:0046912 transferase activity, transferring acyl groups, acyl groups converted into alkyl on transfer; GO:0003824 catalytic activity; GO:0016740 transferase activity; GO:0004108 citrate (Si)-synthase activity;	K01647	CS; citrate synthase [EC:2.3.3.1]	cal01200 Carbon metabolism - Candida albicans; cal01130 Biosynthesis of antibiotics - Candida albicans; cal00020 Citrate cycle (TCA cycle) - Candida albicans; cal01100 Metabolic pathways - Candida albicans; cal01230 Biosynthesis of amino acids - Candida albicans; cal01210 2-Oxocarboxylic acid metabolism - Candida albicans; cal00630 Glyoxylate and dicarboxylate metabolism - Candida albicans; cal01…	IPR016142;	Citrate synthase-like, large alpha subdomain;
A0A1D8PSS1	393	K	0.606	2	0.000323398	Chromatin modification protein	nucleus			GO:0005515 protein binding; GO:0005488 binding;	K03130	TAF5; transcription initiation factor TFIID subunit 5	cal03022 Basal transcription factors - Candida albicans;	IPR017986; IPR015943; IPR006594; IPR007582;	WD40-repeat-containing domain; WD40/YVTN repeat-like-containing domain; LIS1 homology motif; TFIID subunit TAF5, NTD2 domain;
P83776	423	K	1.979	1	7.42465e-06	Hexokinase-2	cytoplasm	GO:0006757 ATP generation from ADP; GO:0065008 regulation of biological quality; GO:0009116 nucleoside metabolic process; GO:0042278 purine nucleoside metabolic process; GO:0006165 nucleoside diphosphate phosphorylation; GO:0046031 ADP metabolic process; GO:0019362 pyridine nucleotide metabolic process; GO:0006096 glycolytic process; GO:0009167 purine ribonucleoside monophosphate metabolic proces…	GO:0044424 intracellular part; GO:0005623 cell; GO:0044464 cell part; GO:0005622 intracellular; GO:0005737 cytoplasm;	GO:0005524 ATP binding; GO:1901265 nucleoside phosphate binding; GO:0016773 phosphotransferase activity, alcohol group as acceptor; GO:0005536 glucose binding; GO:0001882 nucleoside binding; GO:0043167 ion binding; GO:0048029 monosaccharide binding; GO:0000166 nucleotide binding; GO:0097159 organic cyclic compound binding; GO:1901363 heterocyclic compound binding; GO:0032549 ribonucleoside bindin…	K00844	HK; hexokinase [EC:2.7.1.1]	cal00051 Fructose and mannose metabolism - Candida albicans; cal00010 Glycolysis / Gluconeogenesis - Candida albicans; cal01200 Carbon metabolism - Candida albicans; cal01130 Biosynthesis of antibiotics - Candida albicans; cal01100 Metabolic pathways - Candida albicans; cal00052 Galactose metabolism - Candida albicans; cal00520 Amino sugar and nucleotide sugar metabolism - Candida albicans; cal00…	IPR022672; IPR022673;	Hexokinase, N-terminal; Hexokinase, C-terminal;
P83776	410	K	1.71	1	0.0166678	Hexokinase-2	cytoplasm	GO:0006757 ATP generation from ADP; GO:0065008 regulation of biological quality; GO:0009116 nucleoside metabolic process; GO:0042278 purine nucleoside metabolic process; GO:0006165 nucleoside diphosphate phosphorylation; GO:0046031 ADP metabolic process; GO:0019362 pyridine nucleotide metabolic process; GO:0006096 glycolytic process; GO:0009167 purine ribonucleoside monophosphate metabolic proces…	GO:0044424 intracellular part; GO:0005623 cell; GO:0044464 cell part; GO:0005622 intracellular; GO:0005737 cytoplasm;	GO:0005524 ATP binding; GO:1901265 nucleoside phosphate binding; GO:0016773 phosphotransferase activity, alcohol group as acceptor; GO:0005536 glucose binding; GO:0001882 nucleoside binding; GO:0043167 ion binding; GO:0048029 monosaccharide binding; GO:0000166 nucleotide binding; GO:0097159 organic cyclic compound binding; GO:1901363 heterocyclic compound binding; GO:0032549 ribonucleoside bindin…	K00844	HK; hexokinase [EC:2.7.1.1]	cal00051 Fructose and mannose metabolism - Candida albicans; cal00010 Glycolysis / Gluconeogenesis - Candida albicans; cal01200 Carbon metabolism - Candida albicans; cal01130 Biosynthesis of antibiotics - Candida albicans; cal01100 Metabolic pathways - Candida albicans; cal00052 Galactose metabolism - Candida albicans; cal00520 Amino sugar and nucleotide sugar metabolism - Candida albicans; cal00…	IPR022672; IPR022673;	Hexokinase, N-terminal; Hexokinase, C-terminal;
Q59LS1	376	K	0.627	2	0.000135091	Ribosomal 60S subunit protein L3	mitochondria	GO:0006518 peptide metabolic process; GO:0043043 peptide biosynthetic process; GO:0044267 cellular protein metabolic process; GO:0006807 nitrogen compound metabolic process; GO:0009058 biosynthetic process; GO:0043603 cellular amide metabolic process; GO:0044238 primary metabolic process; GO:1901566 organonitrogen compound biosynthetic process; GO:1901576 organic substance biosynthetic process; G…	GO:0005840 ribosome; GO:0043226 organelle; GO:0043229 intracellular organelle; GO:0043232 intracellular non-membrane-bounded organelle; GO:0044464 cell part; GO:0005622 intracellular; GO:0005737 cytoplasm; GO:0032991 macromolecular complex; GO:0044424 intracellular part; GO:1990904 ribonucleoprotein complex; GO:0005623 cell; GO:0030529 intracellular ribonucleoprotein complex; GO:0044444 cytoplasm…	GO:0003735 structural constituent of ribosome; GO:0005198 structural molecule activity;	K02925	RP-L3e; large subunit ribosomal protein L3e	cal03010 Ribosome - Candida albicans;	IPR009000;	Translation protein, beta-barrel domain;
Q59LS1	66	K	1.618	1	0.0334534	Ribosomal 60S subunit protein L3	mitochondria	GO:0006518 peptide metabolic process; GO:0043043 peptide biosynthetic process; GO:0044267 cellular protein metabolic process; GO:0006807 nitrogen compound metabolic process; GO:0009058 biosynthetic process; GO:0043603 cellular amide metabolic process; GO:0044238 primary metabolic process; GO:1901566 organonitrogen compound biosynthetic process; GO:1901576 organic substance biosynthetic process; G…	GO:0005840 ribosome; GO:0043226 organelle; GO:0043229 intracellular organelle; GO:0043232 intracellular non-membrane-bounded organelle; GO:0044464 cell part; GO:0005622 intracellular; GO:0005737 cytoplasm; GO:0032991 macromolecular complex; GO:0044424 intracellular part; GO:1990904 ribonucleoprotein complex; GO:0005623 cell; GO:0030529 intracellular ribonucleoprotein complex; GO:0044444 cytoplasm…	GO:0003735 structural constituent of ribosome; GO:0005198 structural molecule activity;	K02925	RP-L3e; large subunit ribosomal protein L3e	cal03010 Ribosome - Candida albicans;	IPR009000;	Translation protein, beta-barrel domain;
Q59M30	66	K	0.619	2	0.000923715	F1F0 ATP synthase subunit g	mitochondria	GO:0009116 nucleoside metabolic process; GO:0042278 purine nucleoside metabolic process; GO:0009167 purine ribonucleoside monophosphate metabolic process; GO:0009117 nucleotide metabolic process; GO:0044699 single-organism process; GO:0046129 purine ribonucleoside biosynthetic process; GO:0009163 nucleoside biosynthetic process; GO:0009058 biosynthetic process; GO:0009156 ribonucleoside monophosp…	GO:0016020 membrane; GO:0098800 inner mitochondrial membrane protein complex; GO:0031090 organelle membrane; GO:0098796 membrane protein complex; GO:0005737 cytoplasm; GO:0032991 macromolecular complex; GO:0098798 mitochondrial protein complex; GO:0044424 intracellular part; GO:0005623 cell; GO:0044455 mitochondrial membrane part; GO:0044422 organelle part; GO:0005740 mitochondrial envelope; GO:0…	GO:0015075 ion transmembrane transporter activity; GO:0022892 substrate-specific transporter activity; GO:0015077 monovalent inorganic cation transmembrane transporter activity; GO:0022890 inorganic cation transmembrane transporter activity; GO:0015078 hydrogen ion transmembrane transporter activity; GO:0008324 cation transmembrane transporter activity; GO:0022891 substrate-specific transmembrane…	K02140	ATPeFG; F-type H+-transporting ATPase subunit g	cal00190 Oxidative phosphorylation - Candida albicans; cal01100 Metabolic pathways - Candida albicans;
Q59NH3	245	K	0.657	2	0.00871405	Yhm2p	mitochondria	GO:0006810 transport; GO:0051179 localization; GO:0051234 establishment of localization;	GO:0031224 intrinsic component of membrane; GO:0016020 membrane; GO:0016021 integral component of membrane; GO:0044425 membrane part;					IPR023395;	Mitochondrial carrier domain;
Q59PV8	92	K	0.644	2	0.00118419	"ATP synthase subunit d, mitochondrial"	cytoplasm,mitochondria	GO:0009116 nucleoside metabolic process; GO:0042278 purine nucleoside metabolic process; GO:0009167 purine ribonucleoside monophosphate metabolic process; GO:0009117 nucleotide metabolic process; GO:0044699 single-organism process; GO:0046129 purine ribonucleoside biosynthetic process; GO:0009163 nucleoside biosynthetic process; GO:0009058 biosynthetic process; GO:0009156 ribonucleoside monophosp…	GO:0016020 membrane; GO:0098800 inner mitochondrial membrane protein complex; GO:0031090 organelle membrane; GO:0098796 membrane protein complex; GO:0005737 cytoplasm; GO:0032991 macromolecular complex; GO:0098798 mitochondrial protein complex; GO:0044424 intracellular part; GO:0005623 cell; GO:0044455 mitochondrial membrane part; GO:0044422 organelle part; GO:0005740 mitochondrial envelope; GO:0…	GO:0015075 ion transmembrane transporter activity; GO:0022892 substrate-specific transporter activity; GO:0015077 monovalent inorganic cation transmembrane transporter activity; GO:0022890 inorganic cation transmembrane transporter activity; GO:0015078 hydrogen ion transmembrane transporter activity; GO:0008324 cation transmembrane transporter activity; GO:0022891 substrate-specific transmembrane…	K02138	ATPeF0D; F-type H+-transporting ATPase subunit d	cal00190 Oxidative phosphorylation - Candida albicans; cal01100 Metabolic pathways - Candida albicans;
Q59QD6	30	K	1.554	1	0.0436399	Elongation factor 1-alpha 2	cytoplasm	GO:0006518 peptide metabolic process; GO:0006414 translational elongation; GO:0043043 peptide biosynthetic process; GO:0044267 cellular protein metabolic process; GO:0006807 nitrogen compound metabolic process; GO:0009058 biosynthetic process; GO:0043603 cellular amide metabolic process; GO:0044238 primary metabolic process; GO:1901566 organonitrogen compound biosynthetic process; GO:1901576 orga…	GO:0044424 intracellular part; GO:0005623 cell; GO:0044464 cell part; GO:0005622 intracellular; GO:0005737 cytoplasm;	GO:0003723 RNA binding; GO:1901265 nucleoside phosphate binding; GO:0003746 translation elongation factor activity; GO:0001882 nucleoside binding; GO:0043167 ion binding; GO:0016817 hydrolase activity, acting on acid anhydrides; GO:0016787 hydrolase activity; GO:0000166 nucleotide binding; GO:0017111 nucleoside-triphosphatase activity; GO:1901363 heterocyclic compound binding; GO:0097159 organic …	K03231	EEF1A; elongation factor 1-alpha	cal03013 RNA transport - Candida albicans;	IPR004160; IPR004161; IPR009001; IPR027417; IPR000795; IPR009000;	Translation elongation factor EFTu/EF1A, C-terminal; Translation elongation factor EFTu-like, domain 2; Translation elongation factor EF1A/initiation factor IF2gamma, C-terminal; P-loop containing nucleoside triphosphate hydrolase; Transcription factor, GTP-binding domain; Translation protein, beta-barrel domain;
Q59RI1	175	K	0.652	2	0.00523689	Isoleucine--tRNA ligase	nucleus	GO:0065008 regulation of biological quality; GO:0006518 peptide metabolic process; GO:0010608 posttranscriptional regulation of gene expression; GO:0044699 single-organism process; GO:0009058 biosynthetic process; GO:0006428 isoleucyl-tRNA aminoacylation; GO:0044237 cellular metabolic process; GO:0008152 metabolic process; GO:0006520 cellular amino acid metabolic process; GO:0006418 tRNA aminoacy…	GO:0044424 intracellular part; GO:0005623 cell; GO:0044464 cell part; GO:0005622 intracellular; GO:0005737 cytoplasm;	GO:0016876 ligase activity, forming aminoacyl-tRNA and related compounds; GO:0052689 carboxylic ester hydrolase activity; GO:1901265 nucleoside phosphate binding; GO:0016875 ligase activity, forming carbon-oxygen bonds; GO:0016874 ligase activity; GO:0016787 hydrolase activity; GO:0097159 organic cyclic compound binding; GO:1901363 heterocyclic compound binding; GO:0000049 tRNA binding; GO:000382…	K01870	IARS; isoleucyl-tRNA synthetase [EC:6.1.1.5]	cal00970 Aminoacyl-tRNA biosynthesis - Candida albicans;	IPR014729; IPR013155; IPR033709; IPR009008; IPR002300; IPR009080;	Rossmann-like alpha/beta/alpha sandwich fold; Methionyl/Valyl/Leucyl/Isoleucyl-tRNA synthetase, anticodon-binding; Isoleucyl tRNA synthetase type 2, anticodon-binding domain; Valyl/Leucyl/Isoleucyl-tRNA synthetase, editing domain; Aminoacyl-tRNA synthetase, class Ia; Aminoacyl-tRNA synthetase, class Ia, anticodon-binding;
Q59RN6	123	K	0.548	2	0.00697595	Histone H2A.Z-specific chaperone CHZ1	nucleus		GO:0043226 organelle; GO:0043231 intracellular membrane-bounded organelle; GO:0043229 intracellular organelle; GO:0005634 nucleus; GO:0044464 cell part; GO:0005622 intracellular; GO:0044424 intracellular part; GO:0043227 membrane-bounded organelle; GO:0005623 cell;					IPR019098;	Histone chaperone domain CHZ;
Q59T49	307	K	0.536	2	0.00399703	Uncharacterized protein	mitochondria			GO:0048037 cofactor binding; GO:0003824 catalytic activity; GO:0005488 binding; GO:0050662 coenzyme binding;				IPR001509; IPR016040;	NAD-dependent epimerase/dehydratase; NAD(P)-binding domain;
Q59VN2	57	K	1.798	1	0.000140211	Histone H3.1/H3.2	nucleus		GO:0043229 intracellular organelle; GO:0043232 intracellular non-membrane-bounded organelle; GO:0044446 intracellular organelle part; GO:0032991 macromolecular complex; GO:0044424 intracellular part; GO:0005623 cell; GO:0044422 organelle part; GO:0044427 chromosomal part; GO:0000786 nucleosome; GO:0043228 non-membrane-bounded organelle; GO:0043231 intracellular membrane-bounded organelle; GO:0043…	GO:0097159 organic cyclic compound binding; GO:1901363 heterocyclic compound binding; GO:0003677 DNA binding; GO:0046982 protein heterodimerization activity; GO:0005488 binding; GO:0046983 protein dimerization activity; GO:0003676 nucleic acid binding; GO:0005515 protein binding;	K11253			IPR009072; IPR007125;	Histone-fold; Histone H2A/H2B/H3;
Q59ZE0	213	K	0.637	2	1.14837e-05	F1F0 ATP synthase subunit 4	mitochondria	GO:0009116 nucleoside metabolic process; GO:0042278 purine nucleoside metabolic process; GO:0009167 purine ribonucleoside monophosphate metabolic process; GO:0009117 nucleotide metabolic process; GO:0044699 single-organism process; GO:0046129 purine ribonucleoside biosynthetic process; GO:0009163 nucleoside biosynthetic process; GO:0009058 biosynthetic process; GO:0009156 ribonucleoside monophosp…	GO:0016020 membrane; GO:0098800 inner mitochondrial membrane protein complex; GO:0031090 organelle membrane; GO:0098796 membrane protein complex; GO:0005737 cytoplasm; GO:0032991 macromolecular complex; GO:0098798 mitochondrial protein complex; GO:0044424 intracellular part; GO:0005623 cell; GO:0044455 mitochondrial membrane part; GO:0044422 organelle part; GO:0005740 mitochondrial envelope; GO:0…	GO:0015075 ion transmembrane transporter activity; GO:0022892 substrate-specific transporter activity; GO:0015077 monovalent inorganic cation transmembrane transporter activity; GO:0022890 inorganic cation transmembrane transporter activity; GO:0015078 hydrogen ion transmembrane transporter activity; GO:0008324 cation transmembrane transporter activity; GO:0022891 substrate-specific transmembrane…	K02127	ATPeF0B; F-type H+-transporting ATPase subunit b	cal00190 Oxidative phosphorylation - Candida albicans; cal01100 Metabolic pathways - Candida albicans;
Q59ZG6	129	K	0.489	2	0.0298541	rRNA-binding ribosome biosynthesis protein	nucleus				K14847			IPR007109;	Brix domain;
Q5A0L0	398	K	0.538	2	0.000776195	Ribonucleotide-diphosphate reductase subunit	cytoplasm	GO:0009165 nucleotide biosynthetic process; GO:0006725 cellular aromatic compound metabolic process; GO:0009117 nucleotide metabolic process; GO:0044699 single-organism process; GO:0009058 biosynthetic process; GO:0009262 deoxyribonucleotide metabolic process; GO:0044237 cellular metabolic process; GO:0006796 phosphate-containing compound metabolic process; GO:0071704 organic substance metabolic …		GO:0003824 catalytic activity; GO:0016491 oxidoreductase activity;	K10808	RRM2; ribonucleoside-diphosphate reductase subunit M2 [EC:1.17.4.1]	cal01100 Metabolic pathways - Candida albicans; cal00480 Glutathione metabolism - Candida albicans; cal00240 Pyrimidine metabolism - Candida albicans; cal00230 Purine metabolism - Candida albicans;	IPR012348; IPR009078;	Ribonucleotide reductase-related; Ferritin-like superfamily;
Q5A0L0	26	K	0.443	2	0.000563603	Ribonucleotide-diphosphate reductase subunit	cytoplasm	GO:0009165 nucleotide biosynthetic process; GO:0006725 cellular aromatic compound metabolic process; GO:0009117 nucleotide metabolic process; GO:0044699 single-organism process; GO:0009058 biosynthetic process; GO:0009262 deoxyribonucleotide metabolic process; GO:0044237 cellular metabolic process; GO:0006796 phosphate-containing compound metabolic process; GO:0071704 organic substance metabolic …		GO:0003824 catalytic activity; GO:0016491 oxidoreductase activity;	K10808	RRM2; ribonucleoside-diphosphate reductase subunit M2 [EC:1.17.4.1]	cal01100 Metabolic pathways - Candida albicans; cal00480 Glutathione metabolism - Candida albicans; cal00240 Pyrimidine metabolism - Candida albicans; cal00230 Purine metabolism - Candida albicans;	IPR012348; IPR009078;	Ribonucleotide reductase-related; Ferritin-like superfamily;
Q5A1Y2	5	K	0.461	2	0.00550733	GTP cyclohydrolase II	cytoplasm,nucleus	GO:0009110 vitamin biosynthetic process; GO:0018130 heterocycle biosynthetic process; GO:0044711 single-organism biosynthetic process; GO:0009231 riboflavin biosynthetic process; GO:0044281 small molecule metabolic process; GO:0044763 single-organism cellular process; GO:0044699 single-organism process; GO:1901360 organic cyclic compound metabolic process; GO:0006807 nitrogen compound metabolic p…		GO:0016814 hydrolase activity, acting on carbon-nitrogen (but not peptide) bonds, in cyclic amidines; GO:0016787 hydrolase activity; GO:0019238 cyclohydrolase activity; GO:0003935 GTP cyclohydrolase II activity; GO:0003933 GTP cyclohydrolase activity; GO:0003824 catalytic activity; GO:0016810 hydrolase activity, acting on carbon-nitrogen (but not peptide) bonds;	K01497	ribA; GTP cyclohydrolase II [EC:3.5.4.25]	cal01100 Metabolic pathways - Candida albicans; cal00740 Riboflavin metabolism - Candida albicans; cal01110 Biosynthesis of secondary metabolites - Candida albicans;	IPR032677;	GTP cyclohydrolase II;
Q5A516	162	K	0.653	2	0.000198985	ADP/ATP carrier protein	mitochondria	GO:0006810 transport; GO:0055085 transmembrane transport; GO:0051179 localization; GO:0051234 establishment of localization;	GO:0043229 intracellular organelle; GO:0016020 membrane; GO:0044429 mitochondrial part; GO:0031090 organelle membrane; GO:0031967 organelle envelope; GO:0044446 intracellular organelle part; GO:0005737 cytoplasm; GO:0031224 intrinsic component of membrane; GO:0044424 intracellular part; GO:0005623 cell; GO:0016021 integral component of membrane; GO:0044422 organelle part; GO:0005739 mitochondrion…	GO:0005215 transporter activity;	K05863			IPR023395;	Mitochondrial carrier domain;
Q5AA11	149	K	0.614	2	0.00629981	Uncharacterized protein	nucleus	GO:0050794 regulation of cellular process; GO:0010468 regulation of gene expression; GO:0006355 regulation of transcription, DNA-templated; GO:0031326 regulation of cellular biosynthetic process; GO:0080090 regulation of primary metabolic process; GO:0060255 regulation of macromolecule metabolic process; GO:0019219 regulation of nucleobase-containing compound metabolic process; GO:0010556 regulat…		GO:0097159 organic cyclic compound binding; GO:1901363 heterocyclic compound binding; GO:0003677 DNA binding; GO:0005488 binding; GO:0003676 nucleic acid binding;	K11763			IPR003150;	DNA-binding RFX-type winged-helix domain;
Q5AEN2	121	K	0.65	2	0.0448588	Ribosomal 60S subunit protein L9B	cytoplasm,nucleus	GO:0006518 peptide metabolic process; GO:0043043 peptide biosynthetic process; GO:0044267 cellular protein metabolic process; GO:0006807 nitrogen compound metabolic process; GO:0009058 biosynthetic process; GO:0043603 cellular amide metabolic process; GO:0044238 primary metabolic process; GO:1901566 organonitrogen compound biosynthetic process; GO:1901576 organic substance biosynthetic process; G…	GO:0005840 ribosome; GO:0043226 organelle; GO:0043229 intracellular organelle; GO:0043232 intracellular non-membrane-bounded organelle; GO:0044464 cell part; GO:0005622 intracellular; GO:0005737 cytoplasm; GO:0032991 macromolecular complex; GO:0044424 intracellular part; GO:1990904 ribonucleoprotein complex; GO:0005623 cell; GO:0030529 intracellular ribonucleoprotein complex; GO:0044444 cytoplasm…	GO:0097159 organic cyclic compound binding; GO:1901363 heterocyclic compound binding; GO:0003723 RNA binding; GO:0005488 binding; GO:0003676 nucleic acid binding; GO:0005198 structural molecule activity; GO:0003735 structural constituent of ribosome; GO:0019843 rRNA binding;	K02940	RP-L9e; large subunit ribosomal protein L9e	cal03010 Ribosome - Candida albicans;	IPR020040;	Ribosomal protein L6, alpha-beta domain;
Q5AGZ7	262	K	1.524	1	0.00287539	Ribosomal 60S subunit protein L5	nucleus	GO:0006518 peptide metabolic process; GO:0043043 peptide biosynthetic process; GO:0044267 cellular protein metabolic process; GO:0006807 nitrogen compound metabolic process; GO:0009058 biosynthetic process; GO:0043603 cellular amide metabolic process; GO:0044238 primary metabolic process; GO:1901566 organonitrogen compound biosynthetic process; GO:1901576 organic substance biosynthetic process; G…	GO:0005840 ribosome; GO:0043226 organelle; GO:0043229 intracellular organelle; GO:0043232 intracellular non-membrane-bounded organelle; GO:0044464 cell part; GO:0005622 intracellular; GO:0005737 cytoplasm; GO:0032991 macromolecular complex; GO:0044424 intracellular part; GO:1990904 ribonucleoprotein complex; GO:0005623 cell; GO:0030529 intracellular ribonucleoprotein complex; GO:0044444 cytoplasm…	GO:0097159 organic cyclic compound binding; GO:1901363 heterocyclic compound binding; GO:0003723 RNA binding; GO:0008097 5S rRNA binding; GO:0005488 binding; GO:0003676 nucleic acid binding; GO:0003735 structural constituent of ribosome; GO:0005198 structural molecule activity; GO:0019843 rRNA binding;	K02932	RP-L5e; large subunit ribosomal protein L5e	cal03010 Ribosome - Candida albicans;	IPR025607;	Ribosomal protein L5 eukaryotic/L18 archaeal, C-terminal;
Q5ALP7	202	K	0.617	2	0.00015949	RNA polymerase specificity factor	nucleus	GO:0044085 cellular component biogenesis; GO:0022613 ribonucleoprotein complex biogenesis; GO:0097659 nucleic acid-templated transcription; GO:0006390 transcription from mitochondrial promoter; GO:0009058 biosynthetic process; GO:0044237 cellular metabolic process; GO:0009451 RNA modification; GO:0032259 methylation; GO:2001141 regulation of RNA biosynthetic process; GO:0008152 metabolic process;…	GO:0043226 organelle; GO:0043231 intracellular membrane-bounded organelle; GO:0043229 intracellular organelle; GO:0044464 cell part; GO:0005622 intracellular; GO:0005737 cytoplasm; GO:0044424 intracellular part; GO:0043227 membrane-bounded organelle; GO:0005623 cell; GO:0005739 mitochondrion; GO:0044444 cytoplasmic part;	GO:0008757 S-adenosylmethionine-dependent methyltransferase activity; GO:0003723 RNA binding; GO:0008168 methyltransferase activity; GO:0000996 core DNA-dependent RNA polymerase binding promoter specificity activity; GO:0034246 mitochondrial RNA polymerase binding promoter specificity activity; GO:0016741 transferase activity, transferring one-carbon groups; GO:0000179 rRNA (adenine-N6,N6-)-dimet…	K15267			IPR023165; IPR029063;	rRNA adenine dimethylase-like; S-adenosyl-L-methionine-dependent methyltransferase;
Q5ALV9	41	K	0.551	2	0.00145742	"Cytochrome c oxidase subunit 6A, mitochondrial"	nucleus	GO:0098655 cation transmembrane transport; GO:0034220 ion transmembrane transport; GO:0098660 inorganic ion transmembrane transport; GO:0044699 single-organism process; GO:0006818 hydrogen transport; GO:0015992 proton transport; GO:0051234 establishment of localization; GO:0006810 transport; GO:0055085 transmembrane transport; GO:1902578 single-organism localization; GO:0006812 cation transport; …	GO:0016020 membrane; GO:0098800 inner mitochondrial membrane protein complex; GO:0031090 organelle membrane; GO:0098796 membrane protein complex; GO:0005737 cytoplasm; GO:0032991 macromolecular complex; GO:0098798 mitochondrial protein complex; GO:0044424 intracellular part; GO:0044455 mitochondrial membrane part; GO:0005623 cell; GO:0044422 organelle part; GO:0005740 mitochondrial envelope; GO:0…	GO:0015075 ion transmembrane transporter activity; GO:0022892 substrate-specific transporter activity; GO:0015077 monovalent inorganic cation transmembrane transporter activity; GO:0016676 oxidoreductase activity, acting on a heme group of donors, oxygen as acceptor; GO:0016675 oxidoreductase activity, acting on a heme group of donors; GO:0015078 hydrogen ion transmembrane transporter activity; G…	K02266	COX6A; cytochrome c oxidase subunit 6a	cal00190 Oxidative phosphorylation - Candida albicans; cal01100 Metabolic pathways - Candida albicans;
Q5ALX5	626	K	0.577	2	0.00135678	Mediator of RNA polymerase II transcription subunit 13	nucleus	GO:0097659 nucleic acid-templated transcription; GO:0044699 single-organism process; GO:0009058 biosynthetic process; GO:0044764 multi-organism cellular process; GO:0044237 cellular metabolic process; GO:2001141 regulation of RNA biosynthetic process; GO:0008152 metabolic process; GO:0044010 single-species biofilm formation; GO:1900233 positive regulation of single-species biofilm formation on in…	GO:0043229 intracellular organelle; GO:0044446 intracellular organelle part; GO:0032991 macromolecular complex; GO:0031981 nuclear lumen; GO:0044424 intracellular part; GO:0005623 cell; GO:0044422 organelle part; GO:0043231 intracellular membrane-bounded organelle; GO:0043226 organelle; GO:0031974 membrane-enclosed lumen; GO:0005634 nucleus; GO:0005654 nucleoplasm; GO:0070013 intracellular organe…	GO:0000989 transcription factor activity, transcription factor binding; GO:0001104 RNA polymerase II transcription cofactor activity; GO:0001076 transcription factor activity, RNA polymerase II transcription factor binding; GO:0003712 transcription cofactor activity; GO:0000988 transcription factor activity, protein binding;	K15165
Q5AMP4	319	K	0.588	2	0.00332939	Malate dehydrogenase	cytoplasm	GO:0072350 tricarboxylic acid metabolic process; GO:0043648 dicarboxylic acid metabolic process; GO:0055114 oxidation-reduction process; GO:0044281 small molecule metabolic process; GO:0006099 tricarboxylic acid cycle; GO:0044763 single-organism cellular process; GO:0044699 single-organism process; GO:0005975 carbohydrate metabolic process; GO:0044238 primary metabolic process; GO:0045333 cellula…		GO:0016614 oxidoreductase activity, acting on CH-OH group of donors; GO:0016616 oxidoreductase activity, acting on the CH-OH group of donors, NAD or NADP as acceptor; GO:0016615 malate dehydrogenase activity; GO:0003824 catalytic activity; GO:0030060 L-malate dehydrogenase activity; GO:0016491 oxidoreductase activity;	K00026	MDH2; malate dehydrogenase [EC:1.1.1.37]	cal00620 Pyruvate metabolism - Candida albicans; cal01200 Carbon metabolism - Candida albicans; cal01130 Biosynthesis of antibiotics - Candida albicans; cal00020 Citrate cycle (TCA cycle) - Candida albicans; cal01100 Metabolic pathways - Candida albicans; cal00270 Cysteine and methionine metabolism - Candida albicans; cal00630 Glyoxylate and dicarboxylate metabolism - Candida albicans; cal01110 B…	IPR022383; IPR016040; IPR001236; IPR015955;	Lactate/malate dehydrogenase, C-terminal; NAD(P)-binding domain; Lactate/malate dehydrogenase, N-terminal; Lactate dehydrogenase/glycoside hydrolase, family 4, C-terminal;
Q9UVJ4	152	K	0.541	2	0.000954534	60S ribosomal protein L10a	nucleus	GO:0006518 peptide metabolic process; GO:0043043 peptide biosynthetic process; GO:0044267 cellular protein metabolic process; GO:0006807 nitrogen compound metabolic process; GO:0009058 biosynthetic process; GO:0043603 cellular amide metabolic process; GO:0044238 primary metabolic process; GO:1901566 organonitrogen compound biosynthetic process; GO:1901576 organic substance biosynthetic process; G…	GO:0005840 ribosome; GO:0043229 intracellular organelle; GO:0043232 intracellular non-membrane-bounded organelle; GO:0044446 intracellular organelle part; GO:0005737 cytoplasm; GO:0032991 macromolecular complex; GO:0044424 intracellular part; GO:0005623 cell; GO:0044422 organelle part; GO:0043228 non-membrane-bounded organelle; GO:0043226 organelle; GO:0015934 large ribosomal subunit; GO:0044391 …	GO:0097159 organic cyclic compound binding; GO:1901363 heterocyclic compound binding; GO:0003723 RNA binding; GO:0005488 binding; GO:0003676 nucleic acid binding; GO:0005198 structural molecule activity; GO:0003735 structural constituent of ribosome;	K02865	RP-L10Ae; large subunit ribosomal protein L10Ae	cal03010 Ribosome - Candida albicans;	IPR023674; IPR016095; IPR016094;	Ribosomal protein L1-like; Ribosomal protein L1, 3-layer alpha/beta-sandwich; Ribosomal protein L1, 2-layer alpha/beta-sandwich;
Q59LS1	357	K	0.652	2	0.0330278	Ribosomal 60S subunit protein L3	mitochondria	GO:0006518 peptide metabolic process; GO:0043043 peptide biosynthetic process; GO:0044267 cellular protein metabolic process; GO:0006807 nitrogen compound metabolic process; GO:0009058 biosynthetic process; GO:0043603 cellular amide metabolic process; GO:0044238 primary metabolic process; GO:1901566 organonitrogen compound biosynthetic process; GO:1901576 organic substance biosynthetic process; G…	GO:0005840 ribosome; GO:0043226 organelle; GO:0043229 intracellular organelle; GO:0043232 intracellular non-membrane-bounded organelle; GO:0044464 cell part; GO:0005622 intracellular; GO:0005737 cytoplasm; GO:0032991 macromolecular complex; GO:0044424 intracellular part; GO:1990904 ribonucleoprotein complex; GO:0005623 cell; GO:0030529 intracellular ribonucleoprotein complex; GO:0044444 cytoplasm…	GO:0003735 structural constituent of ribosome; GO:0005198 structural molecule activity;	K02925	RP-L3e; large subunit ribosomal protein L3e	cal03010 Ribosome - Candida albicans;	IPR009000;	Translation protein, beta-barrel domain;
Q59RI1	680	K	0.576	2	0.039195	Isoleucine--tRNA ligase	nucleus	GO:0065008 regulation of biological quality; GO:0006518 peptide metabolic process; GO:0010608 posttranscriptional regulation of gene expression; GO:0044699 single-organism process; GO:0009058 biosynthetic process; GO:0006428 isoleucyl-tRNA aminoacylation; GO:0044237 cellular metabolic process; GO:0008152 metabolic process; GO:0006520 cellular amino acid metabolic process; GO:0006418 tRNA aminoacy…	GO:0044424 intracellular part; GO:0005623 cell; GO:0044464 cell part; GO:0005622 intracellular; GO:0005737 cytoplasm;	GO:0016876 ligase activity, forming aminoacyl-tRNA and related compounds; GO:0052689 carboxylic ester hydrolase activity; GO:1901265 nucleoside phosphate binding; GO:0016875 ligase activity, forming carbon-oxygen bonds; GO:0016874 ligase activity; GO:0016787 hydrolase activity; GO:0097159 organic cyclic compound binding; GO:1901363 heterocyclic compound binding; GO:0000049 tRNA binding; GO:000382…	K01870	IARS; isoleucyl-tRNA synthetase [EC:6.1.1.5]	cal00970 Aminoacyl-tRNA biosynthesis - Candida albicans;	IPR014729; IPR013155; IPR033709; IPR009008; IPR002300; IPR009080;	Rossmann-like alpha/beta/alpha sandwich fold; Methionyl/Valyl/Leucyl/Isoleucyl-tRNA synthetase, anticodon-binding; Isoleucyl tRNA synthetase type 2, anticodon-binding domain; Valyl/Leucyl/Isoleucyl-tRNA synthetase, editing domain; Aminoacyl-tRNA synthetase, class Ia; Aminoacyl-tRNA synthetase, class Ia, anticodon-binding;

## Sheet: Ca8 vs. Ca1
Protein accession	Position	Amino acid	Ca8/Ca1 Ratio	Regulated Type: 1-Increase, 2-Decrease	Ca8/Ca1 P value	Protein description	Subcellular localization	Biological Process	Cellular Component	Molecular Function	KEGG KO No.	KEGG Gene	KEGG pathway	IPR ID	Domain description
A0A1D8PCG3	10	K	0.511	2	0.02258	Trm2p	nucleus	GO:0034470 ncRNA processing; GO:0006396 RNA processing; GO:0006725 cellular aromatic compound metabolic process; GO:1901360 organic cyclic compound metabolic process; GO:0006807 nitrogen compound metabolic process; GO:0044238 primary metabolic process; GO:0009451 RNA modification; GO:0044237 cellular metabolic process; GO:0032259 methylation; GO:0071704 organic substance metabolic process; GO:001…		GO:0008757 S-adenosylmethionine-dependent methyltransferase activity; GO:0008168 methyltransferase activity; GO:0008173 RNA methyltransferase activity; GO:0003824 catalytic activity; GO:0030697 S-adenosylmethionine-dependent tRNA (m5U54) methyltransferase activity; GO:0016741 transferase activity, transferring one-carbon groups; GO:0030696 tRNA (m5U54) methyltransferase activity; GO:0016300 tRNA …	K15331			IPR012340; IPR029063; IPR002792;	Nucleic acid-binding, OB-fold; S-adenosyl-L-methionine-dependent methyltransferase; TRAM domain;
A0A1D8PCQ5	113	K	2.048	1	0.00641731	Ribosomal 60S subunit protein L26B	mitochondria	GO:0006518 peptide metabolic process; GO:0043043 peptide biosynthetic process; GO:0044267 cellular protein metabolic process; GO:0006807 nitrogen compound metabolic process; GO:0009058 biosynthetic process; GO:0043603 cellular amide metabolic process; GO:0044238 primary metabolic process; GO:1901566 organonitrogen compound biosynthetic process; GO:1901576 organic substance biosynthetic process; G…	GO:0005840 ribosome; GO:0043229 intracellular organelle; GO:0043232 intracellular non-membrane-bounded organelle; GO:0044446 intracellular organelle part; GO:0005737 cytoplasm; GO:0032991 macromolecular complex; GO:0044424 intracellular part; GO:0005623 cell; GO:0044422 organelle part; GO:0043228 non-membrane-bounded organelle; GO:0043226 organelle; GO:0015934 large ribosomal subunit; GO:0044391 …	GO:0003735 structural constituent of ribosome; GO:0005198 structural molecule activity;	K02898	RP-L26e; large subunit ribosomal protein L26e	cal03010 Ribosome - Candida albicans;	IPR014722;	Ribosomal protein L2 domain 2;
A0A1D8PD78	269	K	0.365	2	0.04003	Ifd6p	cytoplasm							IPR023210;	NADP-dependent oxidoreductase domain;
A0A1D8PD78	341	K	0.269	2	0.00130148	Ifd6p	cytoplasm							IPR023210;	NADP-dependent oxidoreductase domain;
A0A1D8PDL6	119	K	0.612	2	0.00554575	Ribosomal 60S subunit protein L7A	nucleus				K02937	RP-L7e; large subunit ribosomal protein L7e	cal03010 Ribosome - Candida albicans;	IPR012988; IPR016082;	Ribosomal protein L30, N-terminal; Ribosomal protein L30, ferredoxin-like fold domain;
A0A1D8PEA2	170	K	0.18	2	6.80031e-05	Dolichyl-phosphate beta-D-mannosyltransferase	cytoplasm			GO:0016757 transferase activity, transferring glycosyl groups; GO:0003824 catalytic activity; GO:0016740 transferase activity;	K00721	DPM1; dolichol-phosphate mannosyltransferase [EC:2.4.1.83]	cal01100 Metabolic pathways - Candida albicans; cal00510 N-Glycan biosynthesis - Candida albicans;	IPR029044; IPR001173;	Nucleotide-diphospho-sugar transferases; Glycosyltransferase 2-like;
A0A1D8PEH3	652	K	0.431	2	0.00878883	Stress-responsive transcriptional activator	nucleus			GO:0097159 organic cyclic compound binding; GO:1901363 heterocyclic compound binding; GO:0005488 binding; GO:0003676 nucleic acid binding; GO:0043167 ion binding; GO:0043169 cation binding; GO:0046872 metal ion binding;				IPR015880; IPR007087; IPR013087;	Zinc finger, C2H2-like; Zinc finger, C2H2; Zinc finger C2H2-type/integrase DNA-binding domain;
A0A1D8PEM5	298	K	1.86	1	0.000326421	"Isocitrate dehydrogenase [NAD] subunit, mitochondrial"	cytoplasm	GO:0072350 tricarboxylic acid metabolic process; GO:0055114 oxidation-reduction process; GO:0044281 small molecule metabolic process; GO:0044763 single-organism cellular process; GO:0006099 tricarboxylic acid cycle; GO:0044699 single-organism process; GO:0044238 primary metabolic process; GO:0044237 cellular metabolic process; GO:0045333 cellular respiration; GO:0071704 organic substance metaboli…	GO:0043226 organelle; GO:0043231 intracellular membrane-bounded organelle; GO:0043229 intracellular organelle; GO:0044464 cell part; GO:0005622 intracellular; GO:0005737 cytoplasm; GO:0044424 intracellular part; GO:0043227 membrane-bounded organelle; GO:0005623 cell; GO:0005739 mitochondrion; GO:0044444 cytoplasmic part;	GO:0000287 magnesium ion binding; GO:1901265 nucleoside phosphate binding; GO:0043167 ion binding; GO:0004448 isocitrate dehydrogenase activity; GO:0000166 nucleotide binding; GO:0048037 cofactor binding; GO:0016491 oxidoreductase activity; GO:0016614 oxidoreductase activity, acting on CH-OH group of donors; GO:1901363 heterocyclic compound binding; GO:0097159 organic cyclic compound binding; GO:…	K00030	IDH3; isocitrate dehydrogenase (NAD+) [EC:1.1.1.41]	cal01200 Carbon metabolism - Candida albicans; cal01130 Biosynthesis of antibiotics - Candida albicans; cal00020 Citrate cycle (TCA cycle) - Candida albicans; cal01100 Metabolic pathways - Candida albicans; cal01230 Biosynthesis of amino acids - Candida albicans; cal01210 2-Oxocarboxylic acid metabolism - Candida albicans; cal01110 Biosynthesis of secondary metabolites - Candida albicans;	IPR024084;	Isopropylmalate dehydrogenase-like domain;
A0A1D8PFH2	22	K	0.053	2	0.000508351	Ribosome biosynthesis protein	nucleus		GO:0043226 organelle; GO:0043231 intracellular membrane-bounded organelle; GO:0043229 intracellular organelle; GO:0005634 nucleus; GO:0044464 cell part; GO:0005622 intracellular; GO:0044424 intracellular part; GO:0043227 membrane-bounded organelle; GO:0005623 cell;	GO:0005515 protein binding; GO:0005488 binding;	K14848			IPR022052; IPR017986; IPR015943;	Histone-binding protein RBBP4, N-terminal; WD40-repeat-containing domain; WD40/YVTN repeat-like-containing domain;
A0A1D8PGE6	358	K	0.35	2	0.0019613	Hap42p	nucleus	GO:0050794 regulation of cellular process; GO:0010468 regulation of gene expression; GO:0006355 regulation of transcription, DNA-templated; GO:0031326 regulation of cellular biosynthetic process; GO:0080090 regulation of primary metabolic process; GO:0060255 regulation of macromolecule metabolic process; GO:0019219 regulation of nucleobase-containing compound metabolic process; GO:0010556 regulat…	GO:0043226 organelle; GO:0043231 intracellular membrane-bounded organelle; GO:0043229 intracellular organelle; GO:0005634 nucleus; GO:0044464 cell part; GO:0005622 intracellular; GO:0044424 intracellular part; GO:0043227 membrane-bounded organelle; GO:0005623 cell;	GO:0097159 organic cyclic compound binding; GO:1901363 heterocyclic compound binding; GO:0003677 DNA binding; GO:0005488 binding; GO:0003676 nucleic acid binding;				IPR018287;	Hap4 transcription factor, heteromerisation domain;
A0A1D8PGY0	97	K	2.863	1	0.000321649	Ribosomal 60S subunit protein L21A	mitochondria	GO:0006518 peptide metabolic process; GO:0043043 peptide biosynthetic process; GO:0044267 cellular protein metabolic process; GO:0006807 nitrogen compound metabolic process; GO:0009058 biosynthetic process; GO:0043603 cellular amide metabolic process; GO:0044238 primary metabolic process; GO:1901566 organonitrogen compound biosynthetic process; GO:1901576 organic substance biosynthetic process; G…	GO:0005840 ribosome; GO:0043226 organelle; GO:0043229 intracellular organelle; GO:0043232 intracellular non-membrane-bounded organelle; GO:0044464 cell part; GO:0005622 intracellular; GO:0005737 cytoplasm; GO:0032991 macromolecular complex; GO:0044424 intracellular part; GO:1990904 ribonucleoprotein complex; GO:0005623 cell; GO:0030529 intracellular ribonucleoprotein complex; GO:0044444 cytoplasm…	GO:0003735 structural constituent of ribosome; GO:0005198 structural molecule activity;	K02889	RP-L21e; large subunit ribosomal protein L21e	cal03010 Ribosome - Candida albicans;
A0A1D8PHW0	157	K	0.659	2	0.000860482	Sedoheptulose-bisphosphatase	mitochondria				K15634	gpmB; probable phosphoglycerate mutase [EC:5.4.2.12]	cal00010 Glycolysis / Gluconeogenesis - Candida albicans; cal01200 Carbon metabolism - Candida albicans; cal01130 Biosynthesis of antibiotics - Candida albicans; cal01100 Metabolic pathways - Candida albicans; cal00680 Methane metabolism - Candida albicans; cal01230 Biosynthesis of amino acids - Candida albicans; cal00260 Glycine, serine and threonine metabolism - Candida albicans; cal01110 Biosy…
A0A1D8PIB2	570	K	1.52	1	0.000194941	Asparagine synthase (Glutamine-hydrolyzing) 2	cytoplasm	GO:0016053 organic acid biosynthetic process; GO:0009066 aspartate family amino acid metabolic process; GO:0044699 single-organism process; GO:0009058 biosynthetic process; GO:1901566 organonitrogen compound biosynthetic process; GO:0044237 cellular metabolic process; GO:0071704 organic substance metabolic process; GO:0008152 metabolic process; GO:0006520 cellular amino acid metabolic process; GO…		GO:0016879 ligase activity, forming carbon-nitrogen bonds; GO:0016884 carbon-nitrogen ligase activity, with glutamine as amido-N-donor; GO:0003824 catalytic activity; GO:0004066 asparagine synthase (glutamine-hydrolyzing) activity; GO:0016874 ligase activity;	K01953	asnB; asparagine synthase (glutamine-hydrolysing) [EC:6.3.5.4]	cal01100 Metabolic pathways - Candida albicans; cal00250 Alanine, aspartate and glutamate metabolism - Candida albicans; cal01110 Biosynthesis of secondary metabolites - Candida albicans;	IPR014729; IPR029055; IPR033738; IPR001962; IPR017932;	Rossmann-like alpha/beta/alpha sandwich fold; Nucleophile aminohydrolases, N-terminal; Asparagine synthase, N-terminal domain; Asparagine synthase; Glutamine amidotransferase type 2 domain;
A0A1D8PJK7	104	K	3.234	1	0.00022175	Structural maintenance of chromosomes protein	nucleus	GO:0016043 cellular component organization; GO:0033554 cellular response to stress; GO:0006725 cellular aromatic compound metabolic process; GO:0006259 DNA metabolic process; GO:0048285 organelle fission; GO:0007067 mitotic nuclear division; GO:0044699 single-organism process; GO:0050896 response to stimulus; GO:1903047 mitotic cell cycle process; GO:0044237 cellular metabolic process; GO:0071704…	GO:0043229 intracellular organelle; GO:0043232 intracellular non-membrane-bounded organelle; GO:0044446 intracellular organelle part; GO:0032991 macromolecular complex; GO:0044424 intracellular part; GO:0005623 cell; GO:0044422 organelle part; GO:0044427 chromosomal part; GO:0008278 cohesin complex; GO:0043228 non-membrane-bounded organelle; GO:0000793 condensed chromosome; GO:0043231 intracellul…	GO:0005524 ATP binding; GO:1901265 nucleoside phosphate binding; GO:0001882 nucleoside binding; GO:0043167 ion binding; GO:0005515 protein binding; GO:0003682 chromatin binding; GO:0000166 nucleotide binding; GO:0097159 organic cyclic compound binding; GO:1901363 heterocyclic compound binding; GO:0032549 ribonucleoside binding; GO:0097367 carbohydrate derivative binding; GO:0032553 ribonucleotide…	K06669	SMC3; structural maintenance of chromosome 3 (chondroitin sulfate proteoglycan 6)	cal04113 Meiosis - yeast - Candida albicans; cal04111 Cell cycle - yeast - Candida albicans;	IPR010935; IPR027417; IPR003395;	SMCs flexible hinge; P-loop containing nucleoside triphosphate hydrolase; RecF/RecN/SMC, N-terminal;
A0A1D8PJK7	105	K	1.95	1	0.0204913	Structural maintenance of chromosomes protein	nucleus	GO:0016043 cellular component organization; GO:0033554 cellular response to stress; GO:0006725 cellular aromatic compound metabolic process; GO:0006259 DNA metabolic process; GO:0048285 organelle fission; GO:0007067 mitotic nuclear division; GO:0044699 single-organism process; GO:0050896 response to stimulus; GO:1903047 mitotic cell cycle process; GO:0044237 cellular metabolic process; GO:0071704…	GO:0043229 intracellular organelle; GO:0043232 intracellular non-membrane-bounded organelle; GO:0044446 intracellular organelle part; GO:0032991 macromolecular complex; GO:0044424 intracellular part; GO:0005623 cell; GO:0044422 organelle part; GO:0044427 chromosomal part; GO:0008278 cohesin complex; GO:0043228 non-membrane-bounded organelle; GO:0000793 condensed chromosome; GO:0043231 intracellul…	GO:0005524 ATP binding; GO:1901265 nucleoside phosphate binding; GO:0001882 nucleoside binding; GO:0043167 ion binding; GO:0005515 protein binding; GO:0003682 chromatin binding; GO:0000166 nucleotide binding; GO:0097159 organic cyclic compound binding; GO:1901363 heterocyclic compound binding; GO:0032549 ribonucleoside binding; GO:0097367 carbohydrate derivative binding; GO:0032553 ribonucleotide…	K06669	SMC3; structural maintenance of chromosome 3 (chondroitin sulfate proteoglycan 6)	cal04113 Meiosis - yeast - Candida albicans; cal04111 Cell cycle - yeast - Candida albicans;	IPR010935; IPR027417; IPR003395;	SMCs flexible hinge; P-loop containing nucleoside triphosphate hydrolase; RecF/RecN/SMC, N-terminal;
A0A1D8PK30	78	K	2.265	1	6.59314e-05	Ribosomal 60S subunit protein L35A	nucleus	GO:0006518 peptide metabolic process; GO:0043043 peptide biosynthetic process; GO:0044267 cellular protein metabolic process; GO:0006807 nitrogen compound metabolic process; GO:0009058 biosynthetic process; GO:0043603 cellular amide metabolic process; GO:0044238 primary metabolic process; GO:1901566 organonitrogen compound biosynthetic process; GO:1901576 organic substance biosynthetic process; G…	GO:0005840 ribosome; GO:0043226 organelle; GO:0043229 intracellular organelle; GO:0043232 intracellular non-membrane-bounded organelle; GO:0044464 cell part; GO:0005622 intracellular; GO:0005737 cytoplasm; GO:0032991 macromolecular complex; GO:0044424 intracellular part; GO:1990904 ribonucleoprotein complex; GO:0005623 cell; GO:0030529 intracellular ribonucleoprotein complex; GO:0044444 cytoplasm…	GO:0003735 structural constituent of ribosome; GO:0005198 structural molecule activity;	K02918	RP-L35e; large subunit ribosomal protein L35e	cal03010 Ribosome - Candida albicans;
A0A1D8PK40	117	K	1.874	1	0.0114131	Ribosomal protein L19	mitochondria	GO:0006518 peptide metabolic process; GO:0043043 peptide biosynthetic process; GO:0044267 cellular protein metabolic process; GO:0006807 nitrogen compound metabolic process; GO:0009058 biosynthetic process; GO:0043603 cellular amide metabolic process; GO:0044238 primary metabolic process; GO:1901566 organonitrogen compound biosynthetic process; GO:1901576 organic substance biosynthetic process; G…	GO:0005840 ribosome; GO:0043229 intracellular organelle; GO:0043232 intracellular non-membrane-bounded organelle; GO:0022625 cytosolic large ribosomal subunit; GO:0044446 intracellular organelle part; GO:0005737 cytoplasm; GO:0032991 macromolecular complex; GO:0044424 intracellular part; GO:0005829 cytosol; GO:0005623 cell; GO:0044422 organelle part; GO:0043228 non-membrane-bounded organelle; GO:…	GO:0003735 structural constituent of ribosome; GO:0005198 structural molecule activity;	K02885	RP-L19e; large subunit ribosomal protein L19e	cal03010 Ribosome - Candida albicans;	IPR000196; IPR015974; IPR033935; IPR015972;	Ribosomal protein L19/L19e; Ribosomal protein L19/L19e, domain 3; Ribosomal protein L19, eukaryotic; Ribosomal protein L19/L19e, domain 1;
A0A1D8PK40	133	K	1.527	1	0.0033365	Ribosomal protein L19	mitochondria	GO:0006518 peptide metabolic process; GO:0043043 peptide biosynthetic process; GO:0044267 cellular protein metabolic process; GO:0006807 nitrogen compound metabolic process; GO:0009058 biosynthetic process; GO:0043603 cellular amide metabolic process; GO:0044238 primary metabolic process; GO:1901566 organonitrogen compound biosynthetic process; GO:1901576 organic substance biosynthetic process; G…	GO:0005840 ribosome; GO:0043229 intracellular organelle; GO:0043232 intracellular non-membrane-bounded organelle; GO:0022625 cytosolic large ribosomal subunit; GO:0044446 intracellular organelle part; GO:0005737 cytoplasm; GO:0032991 macromolecular complex; GO:0044424 intracellular part; GO:0005829 cytosol; GO:0005623 cell; GO:0044422 organelle part; GO:0043228 non-membrane-bounded organelle; GO:…	GO:0003735 structural constituent of ribosome; GO:0005198 structural molecule activity;	K02885	RP-L19e; large subunit ribosomal protein L19e	cal03010 Ribosome - Candida albicans;	IPR000196; IPR015974; IPR033935; IPR015972;	Ribosomal protein L19/L19e; Ribosomal protein L19/L19e, domain 3; Ribosomal protein L19, eukaryotic; Ribosomal protein L19/L19e, domain 1;
A0A1D8PK43	46	K	0.589	2	0.00731765	Ribosomal 60S subunit protein L18A	mitochondria	GO:0006518 peptide metabolic process; GO:0043043 peptide biosynthetic process; GO:0044267 cellular protein metabolic process; GO:0006807 nitrogen compound metabolic process; GO:0009058 biosynthetic process; GO:0043603 cellular amide metabolic process; GO:0044238 primary metabolic process; GO:1901566 organonitrogen compound biosynthetic process; GO:1901576 organic substance biosynthetic process; G…	GO:0005840 ribosome; GO:0043226 organelle; GO:0043229 intracellular organelle; GO:0043232 intracellular non-membrane-bounded organelle; GO:0044464 cell part; GO:0005622 intracellular; GO:0005737 cytoplasm; GO:0032991 macromolecular complex; GO:0044424 intracellular part; GO:1990904 ribonucleoprotein complex; GO:0005623 cell; GO:0030529 intracellular ribonucleoprotein complex; GO:0044444 cytoplasm…	GO:0003735 structural constituent of ribosome; GO:0005198 structural molecule activity;	K02883	RP-L18e; large subunit ribosomal protein L18e	cal03010 Ribosome - Candida albicans;	IPR021131;	Ribosomal protein L18e/L15P;
A0A1D8PK65	1143	K	1.534	1	0.0140691	Trifunctional fatty acid synthase subunit	cytoplasm	GO:0044711 single-organism biosynthetic process; GO:0016053 organic acid biosynthetic process; GO:0044281 small molecule metabolic process; GO:0044763 single-organism cellular process; GO:0044699 single-organism process; GO:0044255 cellular lipid metabolic process; GO:0009058 biosynthetic process; GO:0006631 fatty acid metabolic process; GO:0044238 primary metabolic process; GO:0044237 cellular m…		GO:0000287 magnesium ion binding; GO:0003824 catalytic activity; GO:0005488 binding; GO:0043167 ion binding; GO:0046872 metal ion binding; GO:0043169 cation binding; GO:0016780 phosphotransferase activity, for other substituted phosphate groups; GO:0016740 transferase activity; GO:0008897 holo-[acyl-carrier-protein] synthase activity; GO:0016772 transferase activity, transferring phosphorus-conta…	K00667	FAS2; fatty acid synthase subunit alpha, fungi type [EC:2.3.1.86]	cal01100 Metabolic pathways - Candida albicans; cal00061 Fatty acid biosynthesis - Candida albicans; cal01212 Fatty acid metabolism - Candida albicans;	IPR016035; IPR014031; IPR014030; IPR008278; IPR016039; IPR001227; IPR016040; IPR004568;	Acyl transferase/acyl hydrolase/lysophospholipase; Beta-ketoacyl synthase, C-terminal; Beta-ketoacyl synthase, N-terminal; 4'-phosphopantetheinyl transferase superfamily; Thiolase-like; Acyl transferase domain; NAD(P)-binding domain; Phosphopantetheine-protein transferase domain;
A0A1D8PKC3	25	K	1.788	1	0.00360402	Translation elongation factor EF1B gamma	cytoplasm	GO:0006518 peptide metabolic process; GO:0006414 translational elongation; GO:0043043 peptide biosynthetic process; GO:0044267 cellular protein metabolic process; GO:0006807 nitrogen compound metabolic process; GO:0009058 biosynthetic process; GO:0043603 cellular amide metabolic process; GO:0044238 primary metabolic process; GO:1901566 organonitrogen compound biosynthetic process; GO:1901576 orga…		GO:0097159 organic cyclic compound binding; GO:1901363 heterocyclic compound binding; GO:0003723 RNA binding; GO:0008135 translation factor activity, RNA binding; GO:0005515 protein binding; GO:0003746 translation elongation factor activity; GO:0005488 binding; GO:0003676 nucleic acid binding;	K03233			IPR004046; IPR010987; IPR001662; IPR012336; IPR004045;	Glutathione S-transferase, C-terminal; Glutathione S-transferase, C-terminal-like; Translation elongation factor EF1B, gamma chain, conserved; Thioredoxin-like fold; Glutathione S-transferase, N-terminal;
A0A1D8PL85	6	K	1.503	1	0.0423155	Aspartate aminotransferase	nucleus	GO:0044281 small molecule metabolic process; GO:0044763 single-organism cellular process; GO:0006807 nitrogen compound metabolic process; GO:0044699 single-organism process; GO:0009058 biosynthetic process; GO:0044238 primary metabolic process; GO:0044237 cellular metabolic process; GO:0071704 organic substance metabolic process; GO:0008152 metabolic process; GO:0006520 cellular amino acid metabo…		GO:0097159 organic cyclic compound binding; GO:1901363 heterocyclic compound binding; GO:0016769 transferase activity, transferring nitrogenous groups; GO:0004069 L-aspartate:2-oxoglutarate aminotransferase activity; GO:0003824 catalytic activity; GO:0005488 binding; GO:0043167 ion binding; GO:0043168 anion binding; GO:0080130 L-phenylalanine:2-oxoglutarate aminotransferase activity; GO:0008483 t…	K14454	GOT1; aspartate aminotransferase, cytoplasmic [EC:2.6.1.1]	cal01200 Carbon metabolism - Candida albicans; cal01130 Biosynthesis of antibiotics - Candida albicans; cal01100 Metabolic pathways - Candida albicans; cal00360 Phenylalanine metabolism - Candida albicans; cal00400 Phenylalanine, tyrosine and tryptophan biosynthesis - Candida albicans; cal00220 Arginine biosynthesis - Candida albicans; cal00350 Tyrosine metabolism - Candida albicans; cal00250 Ala…	IPR004839; IPR015421; IPR015422;	Aminotransferase, class I/classII; Pyridoxal phosphate-dependent transferase, major region, subdomain 1; Pyridoxal phosphate-dependent transferase, major region, subdomain 2;
A0A1D8PL99	167	K	0.581	2	6.519e-05	40S ribosomal protein S6	nucleus	GO:0006518 peptide metabolic process; GO:0043043 peptide biosynthetic process; GO:0044267 cellular protein metabolic process; GO:0006807 nitrogen compound metabolic process; GO:0009058 biosynthetic process; GO:0043603 cellular amide metabolic process; GO:0044238 primary metabolic process; GO:1901566 organonitrogen compound biosynthetic process; GO:1901576 organic substance biosynthetic process; G…	GO:0005840 ribosome; GO:0043226 organelle; GO:0043229 intracellular organelle; GO:0043232 intracellular non-membrane-bounded organelle; GO:0044464 cell part; GO:0005622 intracellular; GO:0005737 cytoplasm; GO:0032991 macromolecular complex; GO:0044424 intracellular part; GO:1990904 ribonucleoprotein complex; GO:0005623 cell; GO:0030529 intracellular ribonucleoprotein complex; GO:0044444 cytoplasm…	GO:0003735 structural constituent of ribosome; GO:0005198 structural molecule activity;	K02991	RP-S6e; small subunit ribosomal protein S6e	cal03010 Ribosome - Candida albicans;
A0A1D8PLY4	1126	K	1.777	1	0.00935445	Pyruvate carboxylase	cytoplasm	GO:0016051 carbohydrate biosynthetic process; GO:0019319 hexose biosynthetic process; GO:0044711 single-organism biosynthetic process; GO:0044281 small molecule metabolic process; GO:0044763 single-organism cellular process; GO:0044699 single-organism process; GO:0046364 monosaccharide biosynthetic process; GO:0009058 biosynthetic process; GO:0044238 primary metabolic process; GO:0005975 carbohyd…		GO:0004736 pyruvate carboxylase activity; GO:1901265 nucleoside phosphate binding; GO:0016885 ligase activity, forming carbon-carbon bonds; GO:0016874 ligase activity; GO:1901363 heterocyclic compound binding; GO:0097159 organic cyclic compound binding; GO:0031406 carboxylic acid binding; GO:0032553 ribonucleotide binding; GO:0003824 catalytic activity; GO:0005488 binding; GO:0032550 purine ribon…	K01958	PC; pyruvate carboxylase [EC:6.4.1.1]	cal00620 Pyruvate metabolism - Candida albicans; cal01200 Carbon metabolism - Candida albicans; cal00020 Citrate cycle (TCA cycle) - Candida albicans; cal01100 Metabolic pathways - Candida albicans; cal01230 Biosynthesis of amino acids - Candida albicans;	IPR013785; IPR011053; IPR000089; IPR005479; IPR005481; IPR000891; IPR013815; IPR016185; IPR011764; IPR009057; IPR011761; IPR005482; IPR003379; IPR013816; IPR011054;	Aldolase-type TIM barrel; Single hybrid motif; Biotin/lipoyl attachment; Carbamoyl-phosphate synthetase large subunit-like, ATP-binding domain; Biotin carboxylase-like, N-terminal domain; Pyruvate carboxyltransferase; ATP-grasp fold, subdomain 1; Pre-ATP-grasp domain; Biotin carboxylation domain; Homeobox domain-like; ATP-grasp fold; Biotin carboxylase, C-terminal; Carboxylase, conserved domain; …
A0A1D8PM53	242	K	1.578	1	0.0185708	Reticulon-like protein	plasma membrane		GO:0043229 intracellular organelle; GO:0016020 membrane; GO:0042175 nuclear outer membrane-endoplasmic reticulum membrane network; GO:0005783 endoplasmic reticulum; GO:0044446 intracellular organelle part; GO:0005737 cytoplasm; GO:0031224 intrinsic component of membrane; GO:0012505 endomembrane system; GO:0044424 intracellular part; GO:0005623 cell; GO:0016021 integral component of membrane; GO:0…					IPR003388;	Reticulon;
A0A1D8PN83	43	K	0.658	2	8.56826e-05	Ribosomal 40S subunit protein S11A	mitochondria	GO:0006518 peptide metabolic process; GO:0043043 peptide biosynthetic process; GO:0044267 cellular protein metabolic process; GO:0006807 nitrogen compound metabolic process; GO:0009058 biosynthetic process; GO:0043603 cellular amide metabolic process; GO:0044238 primary metabolic process; GO:1901566 organonitrogen compound biosynthetic process; GO:1901576 organic substance biosynthetic process; G…	GO:0005840 ribosome; GO:0043226 organelle; GO:0043229 intracellular organelle; GO:0043232 intracellular non-membrane-bounded organelle; GO:0044464 cell part; GO:0005622 intracellular; GO:0005737 cytoplasm; GO:0032991 macromolecular complex; GO:0044424 intracellular part; GO:1990904 ribonucleoprotein complex; GO:0005623 cell; GO:0030529 intracellular ribonucleoprotein complex; GO:0044444 cytoplasm…	GO:0003735 structural constituent of ribosome; GO:0005198 structural molecule activity;	K02949	RP-S11e; small subunit ribosomal protein S11e	cal03010 Ribosome - Candida albicans;	IPR012340; IPR032440;	Nucleic acid-binding, OB-fold; 40S ribosomal protein S11, N-terminal;
A0A1D8PNQ6	21	K	0.457	2	1.71495e-05	Ribosomal 40S subunit protein S25B	cytoplasm				K02975	RP-S25e; small subunit ribosomal protein S25e	cal03010 Ribosome - Candida albicans;	IPR011991;	Winged helix-turn-helix DNA-binding domain;
A0A1D8PPY8	268	K	0.448	2	0.0012794	Fimbrin	nucleus			GO:0043169 cation binding; GO:0046872 metal ion binding; GO:0005515 protein binding; GO:0005509 calcium ion binding; GO:0005488 binding; GO:0043167 ion binding;	K17275			IPR011992; IPR002048; IPR001715;	EF-hand domain pair; EF-hand domain; Calponin homology domain;
A0A1D8PQM1	180	K	1.874	1	0.0099048	Single-stranded telomeric DNA-binding/mRNA-binding protein	nucleus			GO:0097159 organic cyclic compound binding; GO:1901363 heterocyclic compound binding; GO:0003677 DNA binding; GO:1901265 nucleoside phosphate binding; GO:0005488 binding; GO:0003676 nucleic acid binding; GO:0000166 nucleotide binding; GO:0036094 small molecule binding;				IPR000504; IPR012677;	RNA recognition motif domain; Nucleotide-binding alpha-beta plait domain;
A0A1D8PR93	165	K	1.613	1	0.000330398	Histone	mitochondria	GO:0044085 cellular component biogenesis; GO:0016043 cellular component organization; GO:0034728 nucleosome organization; GO:0034622 cellular macromolecular complex assembly; GO:0006333 chromatin assembly or disassembly; GO:0043933 macromolecular complex subunit organization; GO:0065004 protein-DNA complex assembly; GO:0006323 DNA packaging; GO:0006334 nucleosome assembly; GO:0051276 chromosome o…	GO:0043229 intracellular organelle; GO:0043232 intracellular non-membrane-bounded organelle; GO:0044446 intracellular organelle part; GO:0032991 macromolecular complex; GO:0044424 intracellular part; GO:0005623 cell; GO:0044422 organelle part; GO:0044427 chromosomal part; GO:0000786 nucleosome; GO:0043228 non-membrane-bounded organelle; GO:0043231 intracellular membrane-bounded organelle; GO:0043…	GO:0097159 organic cyclic compound binding; GO:1901363 heterocyclic compound binding; GO:0003677 DNA binding; GO:0005488 binding; GO:0003676 nucleic acid binding;	K11275			IPR011991; IPR005818;	Winged helix-turn-helix DNA-binding domain; Linker histone H1/H5, domain H15;
A0A1D8PRG5	52	K	2.121	1	0.0038831	Ribosomal protein P1B	cytoplasm	GO:0006518 peptide metabolic process; GO:0006414 translational elongation; GO:0043043 peptide biosynthetic process; GO:0044267 cellular protein metabolic process; GO:0006807 nitrogen compound metabolic process; GO:0009058 biosynthetic process; GO:0043603 cellular amide metabolic process; GO:0044238 primary metabolic process; GO:1901566 organonitrogen compound biosynthetic process; GO:1901576 orga…	GO:0005840 ribosome; GO:0043226 organelle; GO:0043229 intracellular organelle; GO:0043232 intracellular non-membrane-bounded organelle; GO:0044464 cell part; GO:0005622 intracellular; GO:0005737 cytoplasm; GO:0032991 macromolecular complex; GO:0044424 intracellular part; GO:1990904 ribonucleoprotein complex; GO:0005623 cell; GO:0030529 intracellular ribonucleoprotein complex; GO:0044444 cytoplasm…	GO:0003735 structural constituent of ribosome; GO:0005198 structural molecule activity;	K02942	RP-LP1; large subunit ribosomal protein LP1	cal03010 Ribosome - Candida albicans;
A0A1D8PSJ3	317	K	0.626	2	0.00194816	Sgd1p	nucleus			GO:0097159 organic cyclic compound binding; GO:1901363 heterocyclic compound binding; GO:0003723 RNA binding; GO:0005515 protein binding; GO:0005488 binding; GO:0003676 nucleic acid binding;	K17583			IPR003891; IPR016024; IPR003890; IPR016021;	Initiation factor eIF-4 gamma, MA3; Armadillo-type fold; MIF4G-like, type 3; MIF4G-like domain;
A0A1D8PSJ3	320	K	0.626	2	0.00194816	Sgd1p	nucleus			GO:0097159 organic cyclic compound binding; GO:1901363 heterocyclic compound binding; GO:0003723 RNA binding; GO:0005515 protein binding; GO:0005488 binding; GO:0003676 nucleic acid binding;	K17583			IPR003891; IPR016024; IPR003890; IPR016021;	Initiation factor eIF-4 gamma, MA3; Armadillo-type fold; MIF4G-like, type 3; MIF4G-like domain;
A0A1D8PSJ3	323	K	0.642	2	0.00440354	Sgd1p	nucleus			GO:0097159 organic cyclic compound binding; GO:1901363 heterocyclic compound binding; GO:0003723 RNA binding; GO:0005515 protein binding; GO:0005488 binding; GO:0003676 nucleic acid binding;	K17583			IPR003891; IPR016024; IPR003890; IPR016021;	Initiation factor eIF-4 gamma, MA3; Armadillo-type fold; MIF4G-like, type 3; MIF4G-like domain;
A0A1D8PTW9	4	K	1.967	1	0.00469446	Pyridoxine 4-dehydrogenase	nucleus				K05275	E1.1.1.65; pyridoxine 4-dehydrogenase [EC:1.1.1.65]	cal01100 Metabolic pathways - Candida albicans; cal00750 Vitamin B6 metabolism - Candida albicans;	IPR023210;	NADP-dependent oxidoreductase domain;
A0A1D8PTW9	259	K	2.015	1	0.0251015	Pyridoxine 4-dehydrogenase	nucleus				K05275	E1.1.1.65; pyridoxine 4-dehydrogenase [EC:1.1.1.65]	cal01100 Metabolic pathways - Candida albicans; cal00750 Vitamin B6 metabolism - Candida albicans;	IPR023210;	NADP-dependent oxidoreductase domain;
P82612	98	K	0.611	2	0.000109246	Phosphoglycerate mutase	cytoplasm	GO:0006757 ATP generation from ADP; GO:0009116 nucleoside metabolic process; GO:0042278 purine nucleoside metabolic process; GO:0006165 nucleoside diphosphate phosphorylation; GO:0046031 ADP metabolic process; GO:0019362 pyridine nucleotide metabolic process; GO:0006096 glycolytic process; GO:0009167 purine ribonucleoside monophosphate metabolic process; GO:0009117 nucleotide metabolic process; G…	GO:0044421 extracellular region part; GO:0030312 external encapsulating structure; GO:0071944 cell periphery; GO:0005737 cytoplasm; GO:0030446 hyphal cell wall; GO:0044424 intracellular part; GO:0005623 cell; GO:0005576 extracellular region; GO:0031012 extracellular matrix; GO:0005622 intracellular; GO:0044464 cell part; GO:0009277 fungal-type cell wall; GO:0009986 cell surface; GO:0005618 cell w…	GO:0005515 protein binding; GO:0004619 phosphoglycerate mutase activity; GO:0016853 isomerase activity; GO:0016866 intramolecular transferase activity; GO:0003824 catalytic activity; GO:0005488 binding; GO:0016868 intramolecular transferase activity, phosphotransferases;	K01834	PGAM; 2,3-bisphosphoglycerate-dependent phosphoglycerate mutase [EC:5.4.2.11]	cal00010 Glycolysis / Gluconeogenesis - Candida albicans; cal01200 Carbon metabolism - Candida albicans; cal01130 Biosynthesis of antibiotics - Candida albicans; cal01100 Metabolic pathways - Candida albicans; cal00680 Methane metabolism - Candida albicans; cal01230 Biosynthesis of amino acids - Candida albicans; cal00260 Glycine, serine and threonine metabolism - Candida albicans; cal01110 Biosy…
P83776	477	K	1.808	1	0.00468026	Hexokinase-2	cytoplasm	GO:0006757 ATP generation from ADP; GO:0065008 regulation of biological quality; GO:0009116 nucleoside metabolic process; GO:0042278 purine nucleoside metabolic process; GO:0006165 nucleoside diphosphate phosphorylation; GO:0046031 ADP metabolic process; GO:0019362 pyridine nucleotide metabolic process; GO:0006096 glycolytic process; GO:0009167 purine ribonucleoside monophosphate metabolic proces…	GO:0044424 intracellular part; GO:0005623 cell; GO:0044464 cell part; GO:0005622 intracellular; GO:0005737 cytoplasm;	GO:0005524 ATP binding; GO:1901265 nucleoside phosphate binding; GO:0016773 phosphotransferase activity, alcohol group as acceptor; GO:0005536 glucose binding; GO:0001882 nucleoside binding; GO:0043167 ion binding; GO:0048029 monosaccharide binding; GO:0000166 nucleotide binding; GO:0097159 organic cyclic compound binding; GO:1901363 heterocyclic compound binding; GO:0032549 ribonucleoside bindin…	K00844	HK; hexokinase [EC:2.7.1.1]	cal00051 Fructose and mannose metabolism - Candida albicans; cal00010 Glycolysis / Gluconeogenesis - Candida albicans; cal01200 Carbon metabolism - Candida albicans; cal01130 Biosynthesis of antibiotics - Candida albicans; cal01100 Metabolic pathways - Candida albicans; cal00052 Galactose metabolism - Candida albicans; cal00520 Amino sugar and nucleotide sugar metabolism - Candida albicans; cal00…	IPR022672; IPR022673;	Hexokinase, N-terminal; Hexokinase, C-terminal;
P83780	245	K	1.686	1	0.0320118	Glucose-6-phosphate isomerase	cytoplasm	GO:0006757 ATP generation from ADP; GO:0009116 nucleoside metabolic process; GO:0042278 purine nucleoside metabolic process; GO:0006165 nucleoside diphosphate phosphorylation; GO:0046031 ADP metabolic process; GO:0019362 pyridine nucleotide metabolic process; GO:0006096 glycolytic process; GO:0009167 purine ribonucleoside monophosphate metabolic process; GO:0019319 hexose biosynthetic process; GO…	GO:0031012 extracellular matrix; GO:0044421 extracellular region part; GO:0044464 cell part; GO:0005622 intracellular; GO:0005737 cytoplasm; GO:0044424 intracellular part; GO:0005623 cell; GO:0097311 biofilm matrix; GO:0005576 extracellular region;	GO:0004347 glucose-6-phosphate isomerase activity; GO:0016853 isomerase activity; GO:0016860 intramolecular oxidoreductase activity; GO:0003824 catalytic activity; GO:0016861 intramolecular oxidoreductase activity, interconverting aldoses and ketoses;	K01810	GPI; glucose-6-phosphate isomerase [EC:5.3.1.9]	cal00010 Glycolysis / Gluconeogenesis - Candida albicans; cal01200 Carbon metabolism - Candida albicans; cal01130 Biosynthesis of antibiotics - Candida albicans; cal01100 Metabolic pathways - Candida albicans; cal00030 Pentose phosphate pathway - Candida albicans; cal00520 Amino sugar and nucleotide sugar metabolism - Candida albicans; cal00500 Starch and sucrose metabolism - Candida albicans; ca…	IPR023096;	Phosphoglucose isomerase, C-terminal;
Q59LS1	66	K	2.064	1	0.00226339	Ribosomal 60S subunit protein L3	mitochondria	GO:0006518 peptide metabolic process; GO:0043043 peptide biosynthetic process; GO:0044267 cellular protein metabolic process; GO:0006807 nitrogen compound metabolic process; GO:0009058 biosynthetic process; GO:0043603 cellular amide metabolic process; GO:0044238 primary metabolic process; GO:1901566 organonitrogen compound biosynthetic process; GO:1901576 organic substance biosynthetic process; G…	GO:0005840 ribosome; GO:0043226 organelle; GO:0043229 intracellular organelle; GO:0043232 intracellular non-membrane-bounded organelle; GO:0044464 cell part; GO:0005622 intracellular; GO:0005737 cytoplasm; GO:0032991 macromolecular complex; GO:0044424 intracellular part; GO:1990904 ribonucleoprotein complex; GO:0005623 cell; GO:0030529 intracellular ribonucleoprotein complex; GO:0044444 cytoplasm…	GO:0003735 structural constituent of ribosome; GO:0005198 structural molecule activity;	K02925	RP-L3e; large subunit ribosomal protein L3e	cal03010 Ribosome - Candida albicans;	IPR009000;	Translation protein, beta-barrel domain;
Q59MB6	43	K	1.778	1	0.00194511	"Amino-acid acetyltransferase, mitochondrial"	nucleus	GO:0009064 glutamine family amino acid metabolic process; GO:0008652 cellular amino acid biosynthetic process; GO:0006526 arginine biosynthetic process; GO:0016053 organic acid biosynthetic process; GO:0044711 single-organism biosynthetic process; GO:0044281 small molecule metabolic process; GO:0006525 arginine metabolic process; GO:0044763 single-organism cellular process; GO:0006807 nitrogen co…	GO:0043226 organelle; GO:0043231 intracellular membrane-bounded organelle; GO:0043229 intracellular organelle; GO:0044464 cell part; GO:0005622 intracellular; GO:0005737 cytoplasm; GO:0044424 intracellular part; GO:0043227 membrane-bounded organelle; GO:0005623 cell; GO:0005739 mitochondrion; GO:0044444 cytoplasmic part;	GO:0004042 acetyl-CoA:L-glutamate N-acetyltransferase activity; GO:0016746 transferase activity, transferring acyl groups; GO:0008080 N-acetyltransferase activity; GO:0016747 transferase activity, transferring acyl groups other than amino-acyl groups; GO:0016740 transferase activity; GO:0003824 catalytic activity; GO:0016407 acetyltransferase activity; GO:0016410 N-acyltransferase activity;	K00618	E2.3.1.1; amino-acid N-acetyltransferase [EC:2.3.1.1]	cal01130 Biosynthesis of antibiotics - Candida albicans; cal00220 Arginine biosynthesis - Candida albicans; cal01100 Metabolic pathways - Candida albicans; cal01230 Biosynthesis of amino acids - Candida albicans; cal01210 2-Oxocarboxylic acid metabolism - Candida albicans; cal01110 Biosynthesis of secondary metabolites - Candida albicans;	IPR006855;	Vertebrate-like NAGS Gcn5-related N-acetyltransferase (GNAT) domain;
Q59QD6	30	K	1.787	1	0.00713804	Elongation factor 1-alpha 2	cytoplasm	GO:0006518 peptide metabolic process; GO:0006414 translational elongation; GO:0043043 peptide biosynthetic process; GO:0044267 cellular protein metabolic process; GO:0006807 nitrogen compound metabolic process; GO:0009058 biosynthetic process; GO:0043603 cellular amide metabolic process; GO:0044238 primary metabolic process; GO:1901566 organonitrogen compound biosynthetic process; GO:1901576 orga…	GO:0044424 intracellular part; GO:0005623 cell; GO:0044464 cell part; GO:0005622 intracellular; GO:0005737 cytoplasm;	GO:0003723 RNA binding; GO:1901265 nucleoside phosphate binding; GO:0003746 translation elongation factor activity; GO:0001882 nucleoside binding; GO:0043167 ion binding; GO:0016817 hydrolase activity, acting on acid anhydrides; GO:0016787 hydrolase activity; GO:0000166 nucleotide binding; GO:0017111 nucleoside-triphosphatase activity; GO:1901363 heterocyclic compound binding; GO:0097159 organic …	K03231	EEF1A; elongation factor 1-alpha	cal03013 RNA transport - Candida albicans;	IPR004160; IPR004161; IPR009001; IPR027417; IPR000795; IPR009000;	Translation elongation factor EFTu/EF1A, C-terminal; Translation elongation factor EFTu-like, domain 2; Translation elongation factor EF1A/initiation factor IF2gamma, C-terminal; P-loop containing nucleoside triphosphate hydrolase; Transcription factor, GTP-binding domain; Translation protein, beta-barrel domain;
Q59RI1	175	K	0.627	2	0.00749089	Isoleucine--tRNA ligase	nucleus	GO:0065008 regulation of biological quality; GO:0006518 peptide metabolic process; GO:0010608 posttranscriptional regulation of gene expression; GO:0044699 single-organism process; GO:0009058 biosynthetic process; GO:0006428 isoleucyl-tRNA aminoacylation; GO:0044237 cellular metabolic process; GO:0008152 metabolic process; GO:0006520 cellular amino acid metabolic process; GO:0006418 tRNA aminoacy…	GO:0044424 intracellular part; GO:0005623 cell; GO:0044464 cell part; GO:0005622 intracellular; GO:0005737 cytoplasm;	GO:0016876 ligase activity, forming aminoacyl-tRNA and related compounds; GO:0052689 carboxylic ester hydrolase activity; GO:1901265 nucleoside phosphate binding; GO:0016875 ligase activity, forming carbon-oxygen bonds; GO:0016874 ligase activity; GO:0016787 hydrolase activity; GO:0097159 organic cyclic compound binding; GO:1901363 heterocyclic compound binding; GO:0000049 tRNA binding; GO:000382…	K01870	IARS; isoleucyl-tRNA synthetase [EC:6.1.1.5]	cal00970 Aminoacyl-tRNA biosynthesis - Candida albicans;	IPR014729; IPR013155; IPR033709; IPR009008; IPR002300; IPR009080;	Rossmann-like alpha/beta/alpha sandwich fold; Methionyl/Valyl/Leucyl/Isoleucyl-tRNA synthetase, anticodon-binding; Isoleucyl tRNA synthetase type 2, anticodon-binding domain; Valyl/Leucyl/Isoleucyl-tRNA synthetase, editing domain; Aminoacyl-tRNA synthetase, class Ia; Aminoacyl-tRNA synthetase, class Ia, anticodon-binding;
Q59RN6	123	K	0.362	2	0.000585937	Histone H2A.Z-specific chaperone CHZ1	nucleus		GO:0043226 organelle; GO:0043231 intracellular membrane-bounded organelle; GO:0043229 intracellular organelle; GO:0005634 nucleus; GO:0044464 cell part; GO:0005622 intracellular; GO:0044424 intracellular part; GO:0043227 membrane-bounded organelle; GO:0005623 cell;					IPR019098;	Histone chaperone domain CHZ;
Q59SI6	451	K	0.567	2	0.000594163	Choline-phosphate cytidylyltransferase	nucleus	GO:0009058 biosynthetic process; GO:0008152 metabolic process;		GO:0016779 nucleotidyltransferase activity; GO:0003824 catalytic activity; GO:0016740 transferase activity; GO:0016772 transferase activity, transferring phosphorus-containing groups;	K00968	PCYT1; choline-phosphate cytidylyltransferase [EC:2.7.7.15]	cal00440 Phosphonate and phosphinate metabolism - Candida albicans; cal00564 Glycerophospholipid metabolism - Candida albicans; cal01100 Metabolic pathways - Candida albicans;	IPR014729; IPR004821;	Rossmann-like alpha/beta/alpha sandwich fold; Cytidyltransferase-like domain;
Q59T49	307	K	0.368	2	0.00036373	Uncharacterized protein	mitochondria			GO:0048037 cofactor binding; GO:0003824 catalytic activity; GO:0005488 binding; GO:0050662 coenzyme binding;				IPR001509; IPR016040;	NAD-dependent epimerase/dehydratase; NAD(P)-binding domain;
Q59VN2	57	K	1.563	1	0.00243992	Histone H3.1/H3.2	nucleus		GO:0043229 intracellular organelle; GO:0043232 intracellular non-membrane-bounded organelle; GO:0044446 intracellular organelle part; GO:0032991 macromolecular complex; GO:0044424 intracellular part; GO:0005623 cell; GO:0044422 organelle part; GO:0044427 chromosomal part; GO:0000786 nucleosome; GO:0043228 non-membrane-bounded organelle; GO:0043231 intracellular membrane-bounded organelle; GO:0043…	GO:0097159 organic cyclic compound binding; GO:1901363 heterocyclic compound binding; GO:0003677 DNA binding; GO:0046982 protein heterodimerization activity; GO:0005488 binding; GO:0046983 protein dimerization activity; GO:0003676 nucleic acid binding; GO:0005515 protein binding;	K11253			IPR009072; IPR007125;	Histone-fold; Histone H2A/H2B/H3;
Q59VN2	80	K	0.574	2	0.00711031	Histone H3.1/H3.2	nucleus		GO:0043229 intracellular organelle; GO:0043232 intracellular non-membrane-bounded organelle; GO:0044446 intracellular organelle part; GO:0032991 macromolecular complex; GO:0044424 intracellular part; GO:0005623 cell; GO:0044422 organelle part; GO:0044427 chromosomal part; GO:0000786 nucleosome; GO:0043228 non-membrane-bounded organelle; GO:0043231 intracellular membrane-bounded organelle; GO:0043…	GO:0097159 organic cyclic compound binding; GO:1901363 heterocyclic compound binding; GO:0003677 DNA binding; GO:0046982 protein heterodimerization activity; GO:0005488 binding; GO:0046983 protein dimerization activity; GO:0003676 nucleic acid binding; GO:0005515 protein binding;	K11253			IPR009072; IPR007125;	Histone-fold; Histone H2A/H2B/H3;
Q59VN4	19	K	0.635	2	0.00117004	Histone H4	nucleus	GO:0044085 cellular component biogenesis; GO:0016043 cellular component organization; GO:0034728 nucleosome organization; GO:0006725 cellular aromatic compound metabolic process; GO:0097659 nucleic acid-templated transcription; GO:0006352 DNA-templated transcription, initiation; GO:0009058 biosynthetic process; GO:0044237 cellular metabolic process; GO:0071704 organic substance metabolic process;…	GO:0043229 intracellular organelle; GO:0043232 intracellular non-membrane-bounded organelle; GO:0044446 intracellular organelle part; GO:0032991 macromolecular complex; GO:0044424 intracellular part; GO:0005623 cell; GO:0044422 organelle part; GO:0044427 chromosomal part; GO:0000786 nucleosome; GO:0043228 non-membrane-bounded organelle; GO:0043231 intracellular membrane-bounded organelle; GO:0043…	GO:0097159 organic cyclic compound binding; GO:1901363 heterocyclic compound binding; GO:0003677 DNA binding; GO:0046982 protein heterodimerization activity; GO:0005488 binding; GO:0046983 protein dimerization activity; GO:0003676 nucleic acid binding; GO:0005515 protein binding;	K11254			IPR009072; IPR004823;	Histone-fold; TATA box binding protein associated factor (TAF);
Q59VP1	22	K	0.666	2	0.00591989	Histone H2B.2	nucleus		GO:0043229 intracellular organelle; GO:0043232 intracellular non-membrane-bounded organelle; GO:0044446 intracellular organelle part; GO:0032991 macromolecular complex; GO:0044424 intracellular part; GO:0005623 cell; GO:0044422 organelle part; GO:0044427 chromosomal part; GO:0000786 nucleosome; GO:0043228 non-membrane-bounded organelle; GO:0043231 intracellular membrane-bounded organelle; GO:0043…	GO:0097159 organic cyclic compound binding; GO:1901363 heterocyclic compound binding; GO:0003677 DNA binding; GO:0046982 protein heterodimerization activity; GO:0005488 binding; GO:0046983 protein dimerization activity; GO:0003676 nucleic acid binding; GO:0005515 protein binding;	K11252			IPR009072; IPR007125;	Histone-fold; Histone H2A/H2B/H3;
Q59VP1	23	K	0.589	2	0.00109357	Histone H2B.2	nucleus		GO:0043229 intracellular organelle; GO:0043232 intracellular non-membrane-bounded organelle; GO:0044446 intracellular organelle part; GO:0032991 macromolecular complex; GO:0044424 intracellular part; GO:0005623 cell; GO:0044422 organelle part; GO:0044427 chromosomal part; GO:0000786 nucleosome; GO:0043228 non-membrane-bounded organelle; GO:0043231 intracellular membrane-bounded organelle; GO:0043…	GO:0097159 organic cyclic compound binding; GO:1901363 heterocyclic compound binding; GO:0003677 DNA binding; GO:0046982 protein heterodimerization activity; GO:0005488 binding; GO:0046983 protein dimerization activity; GO:0003676 nucleic acid binding; GO:0005515 protein binding;	K11252			IPR009072; IPR007125;	Histone-fold; Histone H2A/H2B/H3;
Q59VP2	5	K	0.569	2	0.00116799	Histone H2A.2	nucleus	GO:0044699 single-organism process; GO:0044237 cellular metabolic process; GO:0051253 negative regulation of RNA metabolic process; GO:2001141 regulation of RNA biosynthetic process; GO:0008152 metabolic process; GO:0043170 macromolecule metabolic process; GO:0010558 negative regulation of macromolecule biosynthetic process; GO:1903507 negative regulation of nucleic acid-templated transcription; …	GO:0043229 intracellular organelle; GO:0043232 intracellular non-membrane-bounded organelle; GO:0044446 intracellular organelle part; GO:0032991 macromolecular complex; GO:0031981 nuclear lumen; GO:0044424 intracellular part; GO:0005623 cell; GO:0044422 organelle part; GO:0000786 nucleosome; GO:0044427 chromosomal part; GO:0043228 non-membrane-bounded organelle; GO:0031974 membrane-enclosed lumen…	GO:0097159 organic cyclic compound binding; GO:1901363 heterocyclic compound binding; GO:0003677 DNA binding; GO:0046982 protein heterodimerization activity; GO:0005488 binding; GO:0046983 protein dimerization activity; GO:0003676 nucleic acid binding; GO:0005515 protein binding;	K11251			IPR032454; IPR009072; IPR007125;	Histone H2A, C-terminal domain; Histone-fold; Histone H2A/H2B/H3;
Q59ZC8	775	K	0.589	2	0.017699	Fork-head transcriptional regulator FHL1	nucleus	GO:0050794 regulation of cellular process; GO:0006725 cellular aromatic compound metabolic process; GO:0097659 nucleic acid-templated transcription; GO:0060255 regulation of macromolecule metabolic process; GO:0019219 regulation of nucleobase-containing compound metabolic process; GO:0009058 biosynthetic process; GO:0044237 cellular metabolic process; GO:0071704 organic substance metabolic proces…	GO:0043226 organelle; GO:0043231 intracellular membrane-bounded organelle; GO:0043229 intracellular organelle; GO:0005634 nucleus; GO:0044464 cell part; GO:0005622 intracellular; GO:0044424 intracellular part; GO:0043227 membrane-bounded organelle; GO:0005623 cell;	GO:0097159 organic cyclic compound binding; GO:1901363 heterocyclic compound binding; GO:0003677 DNA binding; GO:0005488 binding; GO:0001071 nucleic acid binding transcription factor activity; GO:0003676 nucleic acid binding; GO:0005515 protein binding; GO:0043565 sequence-specific DNA binding; GO:0003700 transcription factor activity, sequence-specific DNA binding;				IPR011991; IPR001766; IPR008984; IPR000253;	Winged helix-turn-helix DNA-binding domain; Fork head domain; SMAD/FHA domain; Forkhead-associated (FHA) domain;
Q5A0L0	398	K	0.537	2	0.000135675	Ribonucleotide-diphosphate reductase subunit	cytoplasm	GO:0009165 nucleotide biosynthetic process; GO:0006725 cellular aromatic compound metabolic process; GO:0009117 nucleotide metabolic process; GO:0044699 single-organism process; GO:0009058 biosynthetic process; GO:0009262 deoxyribonucleotide metabolic process; GO:0044237 cellular metabolic process; GO:0006796 phosphate-containing compound metabolic process; GO:0071704 organic substance metabolic …		GO:0003824 catalytic activity; GO:0016491 oxidoreductase activity;	K10808	RRM2; ribonucleoside-diphosphate reductase subunit M2 [EC:1.17.4.1]	cal01100 Metabolic pathways - Candida albicans; cal00480 Glutathione metabolism - Candida albicans; cal00240 Pyrimidine metabolism - Candida albicans; cal00230 Purine metabolism - Candida albicans;	IPR012348; IPR009078;	Ribonucleotide reductase-related; Ferritin-like superfamily;
Q5A0L0	26	K	0.434	2	0.00103862	Ribonucleotide-diphosphate reductase subunit	cytoplasm	GO:0009165 nucleotide biosynthetic process; GO:0006725 cellular aromatic compound metabolic process; GO:0009117 nucleotide metabolic process; GO:0044699 single-organism process; GO:0009058 biosynthetic process; GO:0009262 deoxyribonucleotide metabolic process; GO:0044237 cellular metabolic process; GO:0006796 phosphate-containing compound metabolic process; GO:0071704 organic substance metabolic …		GO:0003824 catalytic activity; GO:0016491 oxidoreductase activity;	K10808	RRM2; ribonucleoside-diphosphate reductase subunit M2 [EC:1.17.4.1]	cal01100 Metabolic pathways - Candida albicans; cal00480 Glutathione metabolism - Candida albicans; cal00240 Pyrimidine metabolism - Candida albicans; cal00230 Purine metabolism - Candida albicans;	IPR012348; IPR009078;	Ribonucleotide reductase-related; Ferritin-like superfamily;
Q5A1Y2	5	K	0.379	2	0.0038223	GTP cyclohydrolase II	cytoplasm,nucleus	GO:0009110 vitamin biosynthetic process; GO:0018130 heterocycle biosynthetic process; GO:0044711 single-organism biosynthetic process; GO:0009231 riboflavin biosynthetic process; GO:0044281 small molecule metabolic process; GO:0044763 single-organism cellular process; GO:0044699 single-organism process; GO:1901360 organic cyclic compound metabolic process; GO:0006807 nitrogen compound metabolic p…		GO:0016814 hydrolase activity, acting on carbon-nitrogen (but not peptide) bonds, in cyclic amidines; GO:0016787 hydrolase activity; GO:0019238 cyclohydrolase activity; GO:0003935 GTP cyclohydrolase II activity; GO:0003933 GTP cyclohydrolase activity; GO:0003824 catalytic activity; GO:0016810 hydrolase activity, acting on carbon-nitrogen (but not peptide) bonds;	K01497	ribA; GTP cyclohydrolase II [EC:3.5.4.25]	cal01100 Metabolic pathways - Candida albicans; cal00740 Riboflavin metabolism - Candida albicans; cal01110 Biosynthesis of secondary metabolites - Candida albicans;	IPR032677;	GTP cyclohydrolase II;
Q5A4W7	866	K	0.632	2	0.0217647	Tetrafunctional fatty acid synthase subunit	cytoplasm	GO:0044711 single-organism biosynthetic process; GO:0016053 organic acid biosynthetic process; GO:0055114 oxidation-reduction process; GO:0044281 small molecule metabolic process; GO:0044763 single-organism cellular process; GO:0044699 single-organism process; GO:0044255 cellular lipid metabolic process; GO:0009058 biosynthetic process; GO:0006631 fatty acid metabolic process; GO:0044238 primary …	GO:0044464 cell part; GO:0005622 intracellular; GO:0005737 cytoplasm; GO:0032991 macromolecular complex; GO:0005835 fatty acid synthase complex; GO:0044424 intracellular part; GO:0044445 cytosolic part; GO:0043234 protein complex; GO:0005623 cell; GO:0005829 cytosol; GO:0044444 cytoplasmic part;	GO:0016627 oxidoreductase activity, acting on the CH-CH group of donors; GO:0016746 transferase activity, transferring acyl groups; GO:0016628 oxidoreductase activity, acting on the CH-CH group of donors, NAD or NADP as acceptor; GO:0003824 catalytic activity; GO:0004318 enoyl-[acyl-carrier-protein] reductase (NADH) activity; GO:0016740 transferase activity; GO:0016747 transferase activity, trans…	K00668	FAS1; fatty acid synthase subunit beta, fungi type [EC:2.3.1.86]	cal01100 Metabolic pathways - Candida albicans; cal00061 Fatty acid biosynthesis - Candida albicans; cal01212 Fatty acid metabolism - Candida albicans;	IPR032088; IPR013785; IPR003965; IPR016035; IPR014043; IPR002539; IPR020801; IPR013565; IPR001227; IPR029069;	Starter unit:ACP transacylase; Aldolase-type TIM barrel; Fatty acid synthase; Acyl transferase/acyl hydrolase/lysophospholipase; Acyl transferase; MaoC-like domain; Polyketide synthase, acyl transferase domain; Domain of unknown function DUF1729; Acyl transferase domain; HotDog domain;
Q5A5Q8	200	K	2.036	1	0.0077451	40S ribosomal protein S4	mitochondria	GO:0006518 peptide metabolic process; GO:0043043 peptide biosynthetic process; GO:0044267 cellular protein metabolic process; GO:0006807 nitrogen compound metabolic process; GO:0009058 biosynthetic process; GO:0043603 cellular amide metabolic process; GO:0044238 primary metabolic process; GO:1901566 organonitrogen compound biosynthetic process; GO:1901576 organic substance biosynthetic process; G…	GO:0005840 ribosome; GO:0043226 organelle; GO:0043229 intracellular organelle; GO:0043232 intracellular non-membrane-bounded organelle; GO:0044464 cell part; GO:0005622 intracellular; GO:0005737 cytoplasm; GO:0032991 macromolecular complex; GO:0044424 intracellular part; GO:1990904 ribonucleoprotein complex; GO:0005623 cell; GO:0030529 intracellular ribonucleoprotein complex; GO:0044444 cytoplasm…	GO:0097159 organic cyclic compound binding; GO:1901363 heterocyclic compound binding; GO:0003723 RNA binding; GO:0005488 binding; GO:0003676 nucleic acid binding; GO:0005198 structural molecule activity; GO:0003735 structural constituent of ribosome; GO:0019843 rRNA binding;	K02987	RP-S4e; small subunit ribosomal protein S4e	cal03010 Ribosome - Candida albicans;	IPR013845; IPR032277; IPR005824; IPR002942; IPR013843;	Ribosomal protein S4e, central region; 40S ribosomal protein S4, C-terminal domain; KOW; RNA-binding S4 domain; Ribosomal protein S4e, N-terminal;
Q5A644	103	K	1.678	1	0.00724998	"Homoaconitase, mitochondrial"	mitochondria	GO:0016053 organic acid biosynthetic process; GO:0009066 aspartate family amino acid metabolic process; GO:0044699 single-organism process; GO:0009058 biosynthetic process; GO:1901566 organonitrogen compound biosynthetic process; GO:0044237 cellular metabolic process; GO:0071704 organic substance metabolic process; GO:0008152 metabolic process; GO:0006520 cellular amino acid metabolic process; GO…	GO:0043226 organelle; GO:0043231 intracellular membrane-bounded organelle; GO:0043229 intracellular organelle; GO:0044464 cell part; GO:0005622 intracellular; GO:0005737 cytoplasm; GO:0044424 intracellular part; GO:0043227 membrane-bounded organelle; GO:0005623 cell; GO:0005739 mitochondrion; GO:0044444 cytoplasmic part;	GO:0004409 homoaconitate hydratase activity; GO:0003824 catalytic activity; GO:0051536 iron-sulfur cluster binding; GO:0005488 binding; GO:0043167 ion binding; GO:0046872 metal ion binding; GO:0043169 cation binding; GO:0016829 lyase activity; GO:0016836 hydro-lyase activity; GO:0051539 4 iron, 4 sulfur cluster binding; GO:0016835 carbon-oxygen lyase activity; GO:0051540 metal cluster binding;	K01705	LYS4; homoaconitate hydratase [EC:4.2.1.36]	cal01130 Biosynthesis of antibiotics - Candida albicans; cal01100 Metabolic pathways - Candida albicans; cal01230 Biosynthesis of amino acids - Candida albicans; cal01210 2-Oxocarboxylic acid metabolism - Candida albicans; cal00300 Lysine biosynthesis - Candida albicans;	IPR001030; IPR000573; IPR015932; IPR015928; IPR015931;	Aconitase/3-isopropylmalate dehydratase large subunit, alpha/beta/alpha domain; Aconitase A/isopropylmalate dehydratase small subunit, swivel domain; Aconitase/3-isopropylmalate dehydratase large subunit, alpha/beta/alpha, subdomain 2; Aconitase/3-isopropylmalate dehydratase, swivel; Aconitase/3-isopropylmalate dehydratase large subunit, alpha/beta/alpha, subdomain 1/3;
Q5A9D9	149	K	1.903	1	0.000226115	Homoisocitrate dehydrogenase	mitochondria	GO:0044699 single-organism process; GO:0008152 metabolic process; GO:0055114 oxidation-reduction process; GO:0044710 single-organism metabolic process;		GO:0000287 magnesium ion binding; GO:1901265 nucleoside phosphate binding; GO:0043167 ion binding; GO:0000166 nucleotide binding; GO:0048037 cofactor binding; GO:0016491 oxidoreductase activity; GO:0016614 oxidoreductase activity, acting on CH-OH group of donors; GO:1901363 heterocyclic compound binding; GO:0097159 organic cyclic compound binding; GO:0016616 oxidoreductase activity, acting on the…	K05824	LYS12; homoisocitrate dehydrogenase [EC:1.1.1.87]	cal01130 Biosynthesis of antibiotics - Candida albicans; cal01100 Metabolic pathways - Candida albicans; cal01230 Biosynthesis of amino acids - Candida albicans; cal01210 2-Oxocarboxylic acid metabolism - Candida albicans; cal00300 Lysine biosynthesis - Candida albicans;	IPR024084;	Isopropylmalate dehydrogenase-like domain;
Q5AAU7	118	K	1.502	1	0.000773613	Translation initiation factor eIF2 subunit alpha	cytoplasm	GO:0006518 peptide metabolic process; GO:0043043 peptide biosynthetic process; GO:0044267 cellular protein metabolic process; GO:0006807 nitrogen compound metabolic process; GO:0009058 biosynthetic process; GO:0043603 cellular amide metabolic process; GO:0044238 primary metabolic process; GO:1901566 organonitrogen compound biosynthetic process; GO:0044237 cellular metabolic process; GO:1901576 or…		GO:0097159 organic cyclic compound binding; GO:1901363 heterocyclic compound binding; GO:0003723 RNA binding; GO:0008135 translation factor activity, RNA binding; GO:0005488 binding; GO:0003676 nucleic acid binding; GO:0003743 translation initiation factor activity;	K03237	EIF2S1; translation initiation factor 2 subunit 1	cal04141 Protein processing in endoplasmic reticulum - Candida albicans; cal04138 Autophagy - yeast - Candida albicans; cal03013 RNA transport - Candida albicans;	IPR024054; IPR012340; IPR003029; IPR022967; IPR024055;	Translation initiation factor 2, alpha subunit, middle domain; Nucleic acid-binding, OB-fold; S1 domain; RNA-binding domain, S1; Translation initiation factor 2, alpha subunit, C-terminal;
Q5ADT3	244	K	0.655	2	0.000392336	Uncharacterized protein	cytoplasm	GO:0044699 single-organism process; GO:0008152 metabolic process; GO:0055114 oxidation-reduction process; GO:0044710 single-organism metabolic process;		GO:0003824 catalytic activity; GO:0016491 oxidoreductase activity;	K18097	GCY1; glycerol 2-dehydrogenase (NADP+) [EC:1.1.1.156]	cal00561 Glycerolipid metabolism - Candida albicans; cal01100 Metabolic pathways - Candida albicans;	IPR023210;	NADP-dependent oxidoreductase domain;
Q5AEE1	4	K	0.594	2	0.0375298	Histone H2A.Z	nucleus	GO:0097659 nucleic acid-templated transcription; GO:0044699 single-organism process; GO:0009058 biosynthetic process; GO:0044237 cellular metabolic process; GO:0051253 negative regulation of RNA metabolic process; GO:2001141 regulation of RNA biosynthetic process; GO:0008152 metabolic process; GO:0043170 macromolecule metabolic process; GO:0010558 negative regulation of macromolecule biosynthetic…	GO:0043229 intracellular organelle; GO:0043232 intracellular non-membrane-bounded organelle; GO:0044446 intracellular organelle part; GO:0032991 macromolecular complex; GO:0031981 nuclear lumen; GO:0044424 intracellular part; GO:0005623 cell; GO:0044422 organelle part; GO:0000786 nucleosome; GO:0044427 chromosomal part; GO:0043228 non-membrane-bounded organelle; GO:0031974 membrane-enclosed lumen…	GO:0097159 organic cyclic compound binding; GO:1901363 heterocyclic compound binding; GO:0003677 DNA binding; GO:0046982 protein heterodimerization activity; GO:0005488 binding; GO:0046983 protein dimerization activity; GO:0003676 nucleic acid binding; GO:0005515 protein binding;	K11251			IPR032454; IPR009072; IPR007125;	Histone H2A, C-terminal domain; Histone-fold; Histone H2A/H2B/H3;
Q5AGZ7	262	K	1.6	1	0.00153456	Ribosomal 60S subunit protein L5	nucleus	GO:0006518 peptide metabolic process; GO:0043043 peptide biosynthetic process; GO:0044267 cellular protein metabolic process; GO:0006807 nitrogen compound metabolic process; GO:0009058 biosynthetic process; GO:0043603 cellular amide metabolic process; GO:0044238 primary metabolic process; GO:1901566 organonitrogen compound biosynthetic process; GO:1901576 organic substance biosynthetic process; G…	GO:0005840 ribosome; GO:0043226 organelle; GO:0043229 intracellular organelle; GO:0043232 intracellular non-membrane-bounded organelle; GO:0044464 cell part; GO:0005622 intracellular; GO:0005737 cytoplasm; GO:0032991 macromolecular complex; GO:0044424 intracellular part; GO:1990904 ribonucleoprotein complex; GO:0005623 cell; GO:0030529 intracellular ribonucleoprotein complex; GO:0044444 cytoplasm…	GO:0097159 organic cyclic compound binding; GO:1901363 heterocyclic compound binding; GO:0003723 RNA binding; GO:0008097 5S rRNA binding; GO:0005488 binding; GO:0003676 nucleic acid binding; GO:0003735 structural constituent of ribosome; GO:0005198 structural molecule activity; GO:0019843 rRNA binding;	K02932	RP-L5e; large subunit ribosomal protein L5e	cal03010 Ribosome - Candida albicans;	IPR025607;	Ribosomal protein L5 eukaryotic/L18 archaeal, C-terminal;
Q5AKX1	168	K	0.446	2	0.000674551	Glycine cleavage system H protein	mitochondria	GO:1901606 alpha-amino acid catabolic process; GO:0044712 single-organism catabolic process; GO:0044281 small molecule metabolic process; GO:0044763 single-organism cellular process; GO:0019464 glycine decarboxylation via glycine cleavage system; GO:0006807 nitrogen compound metabolic process; GO:0044699 single-organism process; GO:0044282 small molecule catabolic process; GO:0044238 primary meta…	GO:0005960 glycine cleavage complex; GO:1902494 catalytic complex; GO:0044464 cell part; GO:0005622 intracellular; GO:1990204 oxidoreductase complex; GO:0005737 cytoplasm; GO:0032991 macromolecular complex; GO:0044424 intracellular part; GO:0005623 cell; GO:0044444 cytoplasmic part;		K02437	gcvH; glycine cleavage system H protein	cal01200 Carbon metabolism - Candida albicans; cal01130 Biosynthesis of antibiotics - Candida albicans; cal01100 Metabolic pathways - Candida albicans; cal00630 Glyoxylate and dicarboxylate metabolism - Candida albicans; cal00260 Glycine, serine and threonine metabolism - Candida albicans; cal01110 Biosynthesis of secondary metabolites - Candida albicans;	IPR011053; IPR000089;	Single hybrid motif; Biotin/lipoyl attachment;
Q5ALV6	19	K	1.506	1	0.000421931	40S ribosomal protein S26	mitochondria	GO:0006518 peptide metabolic process; GO:0043043 peptide biosynthetic process; GO:0044267 cellular protein metabolic process; GO:0006807 nitrogen compound metabolic process; GO:0009058 biosynthetic process; GO:0043603 cellular amide metabolic process; GO:0044238 primary metabolic process; GO:1901566 organonitrogen compound biosynthetic process; GO:1901576 organic substance biosynthetic process; G…	GO:0005840 ribosome; GO:0043226 organelle; GO:0043229 intracellular organelle; GO:0043232 intracellular non-membrane-bounded organelle; GO:0044464 cell part; GO:0005622 intracellular; GO:0005737 cytoplasm; GO:0032991 macromolecular complex; GO:0044424 intracellular part; GO:1990904 ribonucleoprotein complex; GO:0005623 cell; GO:0030529 intracellular ribonucleoprotein complex; GO:0044444 cytoplasm…	GO:0003735 structural constituent of ribosome; GO:0005198 structural molecule activity;	K02976	RP-S26e; small subunit ribosomal protein S26e	cal03010 Ribosome - Candida albicans;
Q9UVJ4	152	K	0.5	2	0.00153259	60S ribosomal protein L10a	nucleus	GO:0006518 peptide metabolic process; GO:0043043 peptide biosynthetic process; GO:0044267 cellular protein metabolic process; GO:0006807 nitrogen compound metabolic process; GO:0009058 biosynthetic process; GO:0043603 cellular amide metabolic process; GO:0044238 primary metabolic process; GO:1901566 organonitrogen compound biosynthetic process; GO:1901576 organic substance biosynthetic process; G…	GO:0005840 ribosome; GO:0043229 intracellular organelle; GO:0043232 intracellular non-membrane-bounded organelle; GO:0044446 intracellular organelle part; GO:0005737 cytoplasm; GO:0032991 macromolecular complex; GO:0044424 intracellular part; GO:0005623 cell; GO:0044422 organelle part; GO:0043228 non-membrane-bounded organelle; GO:0043226 organelle; GO:0015934 large ribosomal subunit; GO:0044391 …	GO:0097159 organic cyclic compound binding; GO:1901363 heterocyclic compound binding; GO:0003723 RNA binding; GO:0005488 binding; GO:0003676 nucleic acid binding; GO:0005198 structural molecule activity; GO:0003735 structural constituent of ribosome;	K02865	RP-L10Ae; large subunit ribosomal protein L10Ae	cal03010 Ribosome - Candida albicans;	IPR023674; IPR016095; IPR016094;	Ribosomal protein L1-like; Ribosomal protein L1, 3-layer alpha/beta-sandwich; Ribosomal protein L1, 2-layer alpha/beta-sandwich;
Q59RI1	680	K	0.503	2	0.0411814	Isoleucine--tRNA ligase	nucleus	GO:0065008 regulation of biological quality; GO:0006518 peptide metabolic process; GO:0010608 posttranscriptional regulation of gene expression; GO:0044699 single-organism process; GO:0009058 biosynthetic process; GO:0006428 isoleucyl-tRNA aminoacylation; GO:0044237 cellular metabolic process; GO:0008152 metabolic process; GO:0006520 cellular amino acid metabolic process; GO:0006418 tRNA aminoacy…	GO:0044424 intracellular part; GO:0005623 cell; GO:0044464 cell part; GO:0005622 intracellular; GO:0005737 cytoplasm;	GO:0016876 ligase activity, forming aminoacyl-tRNA and related compounds; GO:0052689 carboxylic ester hydrolase activity; GO:1901265 nucleoside phosphate binding; GO:0016875 ligase activity, forming carbon-oxygen bonds; GO:0016874 ligase activity; GO:0016787 hydrolase activity; GO:0097159 organic cyclic compound binding; GO:1901363 heterocyclic compound binding; GO:0000049 tRNA binding; GO:000382…	K01870	IARS; isoleucyl-tRNA synthetase [EC:6.1.1.5]	cal00970 Aminoacyl-tRNA biosynthesis - Candida albicans;	IPR014729; IPR013155; IPR033709; IPR009008; IPR002300; IPR009080;	Rossmann-like alpha/beta/alpha sandwich fold; Methionyl/Valyl/Leucyl/Isoleucyl-tRNA synthetase, anticodon-binding; Isoleucyl tRNA synthetase type 2, anticodon-binding domain; Valyl/Leucyl/Isoleucyl-tRNA synthetase, editing domain; Aminoacyl-tRNA synthetase, class Ia; Aminoacyl-tRNA synthetase, class Ia, anticodon-binding;

## Sheet: Ca14 vs. Ca1
Protein accession	Position	Amino acid	Ca14/Ca1 Ratio	Regulated Type: 1-Increase, 2-Decrease	Ca14/Ca1 P value	Protein description	Subcellular localization	Biological Process	Cellular Component	Molecular Function	KEGG KO No.	KEGG Gene	KEGG pathway	IPR ID	Domain description
A0A1D8PCG3	10	K	0.614	2	0.043666	Trm2p	nucleus	GO:0034470 ncRNA processing; GO:0006396 RNA processing; GO:0006725 cellular aromatic compound metabolic process; GO:1901360 organic cyclic compound metabolic process; GO:0006807 nitrogen compound metabolic process; GO:0044238 primary metabolic process; GO:0009451 RNA modification; GO:0044237 cellular metabolic process; GO:0032259 methylation; GO:0071704 organic substance metabolic process; GO:001…		GO:0008757 S-adenosylmethionine-dependent methyltransferase activity; GO:0008168 methyltransferase activity; GO:0008173 RNA methyltransferase activity; GO:0003824 catalytic activity; GO:0030697 S-adenosylmethionine-dependent tRNA (m5U54) methyltransferase activity; GO:0016741 transferase activity, transferring one-carbon groups; GO:0030696 tRNA (m5U54) methyltransferase activity; GO:0016300 tRNA …	K15331			IPR012340; IPR029063; IPR002792;	Nucleic acid-binding, OB-fold; S-adenosyl-L-methionine-dependent methyltransferase; TRAM domain;
A0A1D8PD78	248	K	1.546	1	0.0229557	Ifd6p	cytoplasm							IPR023210;	NADP-dependent oxidoreductase domain;
A0A1D8PD78	341	K	0.308	2	0.00171699	Ifd6p	cytoplasm							IPR023210;	NADP-dependent oxidoreductase domain;
A0A1D8PD97	49	K	1.515	1	0.000151366	Uncharacterized protein	mitochondria	GO:0032780 negative regulation of ATPase activity; GO:0051336 regulation of hydrolase activity; GO:0043462 regulation of ATPase activity; GO:0050790 regulation of catalytic activity; GO:0065009 regulation of molecular function; GO:0044092 negative regulation of molecular function; GO:0043086 negative regulation of catalytic activity; GO:0051346 negative regulation of hydrolase activity; GO:006500…	GO:0043226 organelle; GO:0043231 intracellular membrane-bounded organelle; GO:0043229 intracellular organelle; GO:0044464 cell part; GO:0005622 intracellular; GO:0005737 cytoplasm; GO:0044424 intracellular part; GO:0043227 membrane-bounded organelle; GO:0005623 cell; GO:0005739 mitochondrion; GO:0044444 cytoplasmic part;	GO:0042030 ATPase inhibitor activity; GO:0098772 molecular function regulator; GO:0030234 enzyme regulator activity; GO:0004857 enzyme inhibitor activity; GO:0060590 ATPase regulator activity; GO:0060589 nucleoside-triphosphatase regulator activity;
A0A1D8PD97	80	K	1.584	1	0.0003076	Uncharacterized protein	mitochondria	GO:0032780 negative regulation of ATPase activity; GO:0051336 regulation of hydrolase activity; GO:0043462 regulation of ATPase activity; GO:0050790 regulation of catalytic activity; GO:0065009 regulation of molecular function; GO:0044092 negative regulation of molecular function; GO:0043086 negative regulation of catalytic activity; GO:0051346 negative regulation of hydrolase activity; GO:006500…	GO:0043226 organelle; GO:0043231 intracellular membrane-bounded organelle; GO:0043229 intracellular organelle; GO:0044464 cell part; GO:0005622 intracellular; GO:0005737 cytoplasm; GO:0044424 intracellular part; GO:0043227 membrane-bounded organelle; GO:0005623 cell; GO:0005739 mitochondrion; GO:0044444 cytoplasmic part;	GO:0042030 ATPase inhibitor activity; GO:0098772 molecular function regulator; GO:0030234 enzyme regulator activity; GO:0004857 enzyme inhibitor activity; GO:0060590 ATPase regulator activity; GO:0060589 nucleoside-triphosphatase regulator activity;
A0A1D8PEZ0	49	K	2.208	1	0.000315304	Asr1p	nucleus
A0A1D8PF11	15	K	1.982	1	1.20908e-05	Rpl82p	mitochondria	GO:0044085 cellular component biogenesis; GO:0042254 ribosome biogenesis; GO:0022613 ribonucleoprotein complex biogenesis; GO:0071840 cellular component organization or biogenesis;	GO:0044464 cell part; GO:0005622 intracellular; GO:0032991 macromolecular complex; GO:0044424 intracellular part; GO:1990904 ribonucleoprotein complex; GO:0005623 cell; GO:0030529 intracellular ribonucleoprotein complex;		K02936	RP-L7Ae; large subunit ribosomal protein L7Ae	cal03010 Ribosome - Candida albicans;	IPR029064; IPR004038;	50S ribosomal protein L30e-like; Ribosomal protein L7Ae/L30e/S12e/Gadd45;
A0A1D8PFU8	9	K	1.57	1	0.0254826	Uncharacterized protein	mitochondria	GO:0006457 protein folding; GO:0009987 cellular process;	GO:0044424 intracellular part; GO:0005623 cell; GO:0044464 cell part; GO:0005622 intracellular; GO:0005737 cytoplasm;		K04078			IPR011032;	GroES-like;
A0A1D8PGE6	358	K	0.635	2	0.0141052	Hap42p	nucleus	GO:0050794 regulation of cellular process; GO:0010468 regulation of gene expression; GO:0006355 regulation of transcription, DNA-templated; GO:0031326 regulation of cellular biosynthetic process; GO:0080090 regulation of primary metabolic process; GO:0060255 regulation of macromolecule metabolic process; GO:0019219 regulation of nucleobase-containing compound metabolic process; GO:0010556 regulat…	GO:0043226 organelle; GO:0043231 intracellular membrane-bounded organelle; GO:0043229 intracellular organelle; GO:0005634 nucleus; GO:0044464 cell part; GO:0005622 intracellular; GO:0044424 intracellular part; GO:0043227 membrane-bounded organelle; GO:0005623 cell;	GO:0097159 organic cyclic compound binding; GO:1901363 heterocyclic compound binding; GO:0003677 DNA binding; GO:0005488 binding; GO:0003676 nucleic acid binding;				IPR018287;	Hap4 transcription factor, heteromerisation domain;
A0A1D8PH42	49	K	1.577	1	0.000169266	Branched-chain-amino-acid aminotransferase	mitochondria	GO:0008652 cellular amino acid biosynthetic process; GO:0016053 organic acid biosynthetic process; GO:0044711 single-organism biosynthetic process; GO:0009082 branched-chain amino acid biosynthetic process; GO:0044281 small molecule metabolic process; GO:0044763 single-organism cellular process; GO:0006807 nitrogen compound metabolic process; GO:0044699 single-organism process; GO:0009058 biosynt…		GO:0052654 L-leucine transaminase activity; GO:0016769 transferase activity, transferring nitrogenous groups; GO:0004084 branched-chain-amino-acid transaminase activity; GO:0052656 L-isoleucine transaminase activity; GO:0008483 transaminase activity; GO:0003824 catalytic activity; GO:0016740 transferase activity; GO:0052655 L-valine transaminase activity;	K00826	E2.6.1.42; branched-chain amino acid aminotransferase [EC:2.6.1.42]	cal01130 Biosynthesis of antibiotics - Candida albicans; cal01100 Metabolic pathways - Candida albicans; cal00770 Pantothenate and CoA biosynthesis - Candida albicans; cal01230 Biosynthesis of amino acids - Candida albicans; cal01210 2-Oxocarboxylic acid metabolism - Candida albicans; cal00270 Cysteine and methionine metabolism - Candida albicans; cal00290 Valine, leucine and isoleucine biosynthe…
A0A1D8PH91	340	K	1.593	1	0.0406277	Mitochondrial 37S ribosomal protein MRP51	mitochondria		GO:0005840 ribosome; GO:0043226 organelle; GO:0043229 intracellular organelle; GO:0043232 intracellular non-membrane-bounded organelle; GO:0044464 cell part; GO:0005622 intracellular; GO:0005737 cytoplasm; GO:0032991 macromolecular complex; GO:0044424 intracellular part; GO:1990904 ribonucleoprotein complex; GO:0005623 cell; GO:0030529 intracellular ribonucleoprotein complex; GO:0044444 cytoplasm…
A0A1D8PJK7	104	K	1.854	1	0.00794048	Structural maintenance of chromosomes protein	nucleus	GO:0016043 cellular component organization; GO:0033554 cellular response to stress; GO:0006725 cellular aromatic compound metabolic process; GO:0006259 DNA metabolic process; GO:0048285 organelle fission; GO:0007067 mitotic nuclear division; GO:0044699 single-organism process; GO:0050896 response to stimulus; GO:1903047 mitotic cell cycle process; GO:0044237 cellular metabolic process; GO:0071704…	GO:0043229 intracellular organelle; GO:0043232 intracellular non-membrane-bounded organelle; GO:0044446 intracellular organelle part; GO:0032991 macromolecular complex; GO:0044424 intracellular part; GO:0005623 cell; GO:0044422 organelle part; GO:0044427 chromosomal part; GO:0008278 cohesin complex; GO:0043228 non-membrane-bounded organelle; GO:0000793 condensed chromosome; GO:0043231 intracellul…	GO:0005524 ATP binding; GO:1901265 nucleoside phosphate binding; GO:0001882 nucleoside binding; GO:0043167 ion binding; GO:0005515 protein binding; GO:0003682 chromatin binding; GO:0000166 nucleotide binding; GO:0097159 organic cyclic compound binding; GO:1901363 heterocyclic compound binding; GO:0032549 ribonucleoside binding; GO:0097367 carbohydrate derivative binding; GO:0032553 ribonucleotide…	K06669	SMC3; structural maintenance of chromosome 3 (chondroitin sulfate proteoglycan 6)	cal04113 Meiosis - yeast - Candida albicans; cal04111 Cell cycle - yeast - Candida albicans;	IPR010935; IPR027417; IPR003395;	SMCs flexible hinge; P-loop containing nucleoside triphosphate hydrolase; RecF/RecN/SMC, N-terminal;
A0A1D8PKI6	277	K	1.565	1	0.0139731	Uncharacterized protein	mitochondria	GO:0016043 cellular component organization; GO:0072594 establishment of protein localization to organelle; GO:0007006 mitochondrial membrane organization; GO:0044699 single-organism process; GO:0051234 establishment of localization; GO:0051649 establishment of localization in cell; GO:1902578 single-organism localization; GO:0007005 mitochondrion organization; GO:1902580 single-organism cellular …	GO:0016020 membrane; GO:0043229 intracellular organelle; GO:0044429 mitochondrial part; GO:0031090 organelle membrane; GO:0031967 organelle envelope; GO:0044446 intracellular organelle part; GO:0005737 cytoplasm; GO:0044424 intracellular part; GO:0005623 cell; GO:0044422 organelle part; GO:0005739 mitochondrion; GO:0005740 mitochondrial envelope; GO:0043231 intracellular membrane-bounded organell…	GO:0043022 ribosome binding; GO:0005488 binding; GO:0043021 ribonucleoprotein complex binding; GO:0044877 macromolecular complex binding;	K17801
A0A1D8PLB7	229	K	1.729	1	0.00474109	Acetolactate synthase regulatory subunit	mitochondria	GO:0008652 cellular amino acid biosynthetic process; GO:0016053 organic acid biosynthetic process; GO:0044711 single-organism biosynthetic process; GO:0009082 branched-chain amino acid biosynthetic process; GO:0044281 small molecule metabolic process; GO:0044763 single-organism cellular process; GO:0044699 single-organism process; GO:0006807 nitrogen compound metabolic process; GO:0009058 biosynt…		GO:0016597 amino acid binding; GO:0031406 carboxylic acid binding; GO:0003824 catalytic activity; GO:0005488 binding; GO:0003984 acetolactate synthase activity; GO:0016744 transferase activity, transferring aldehyde or ketonic groups; GO:0043167 ion binding; GO:0043177 organic acid binding; GO:0043168 anion binding; GO:0016740 transferase activity; GO:0036094 small molecule binding;	K01653	E2.2.1.6S; acetolactate synthase I/III small subunit [EC:2.2.1.6]	cal01130 Biosynthesis of antibiotics - Candida albicans; cal01100 Metabolic pathways - Candida albicans; cal00290 Valine, leucine and isoleucine biosynthesis - Candida albicans; cal00660 C5-Branched dibasic acid metabolism - Candida albicans; cal00770 Pantothenate and CoA biosynthesis - Candida albicans; cal01230 Biosynthesis of amino acids - Candida albicans; cal01210 2-Oxocarboxylic acid metabo…	IPR002912; IPR019455;	ACT domain; Acetolactate synthase, small subunit, C-terminal;
A0A1D8PM35	116	K	2.034	1	0.0088507	Translation elongation factor 1 subunit beta	cytoplasm	GO:0006518 peptide metabolic process; GO:0006414 translational elongation; GO:0043043 peptide biosynthetic process; GO:0044267 cellular protein metabolic process; GO:0006807 nitrogen compound metabolic process; GO:0009058 biosynthetic process; GO:0043603 cellular amide metabolic process; GO:0044238 primary metabolic process; GO:1901566 organonitrogen compound biosynthetic process; GO:1901576 orga…	GO:0044464 cell part; GO:0005622 intracellular; GO:0005737 cytoplasm; GO:0032991 macromolecular complex; GO:0044424 intracellular part; GO:0043234 protein complex; GO:0005623 cell; GO:0044444 cytoplasmic part; GO:0005853 eukaryotic translation elongation factor 1 complex;	GO:0097159 organic cyclic compound binding; GO:1901363 heterocyclic compound binding; GO:0003723 RNA binding; GO:0008135 translation factor activity, RNA binding; GO:0003746 translation elongation factor activity; GO:0005488 binding; GO:0003676 nucleic acid binding;	K03232			IPR014717; IPR014038; IPR010987; IPR018940;	Translation elongation factor EF1B/ribosomal protein S6; Translation elongation factor EF1B, beta/delta subunit, guanine nucleotide exchange domain; Glutathione S-transferase, C-terminal-like; Elongation factor 1 beta central acidic region, eukaryote;
A0A1D8PPR6	203	K	1.887	1	0.0405799	Mitochondrial 37S ribosomal protein YmS18	mitochondria	GO:0006518 peptide metabolic process; GO:0043043 peptide biosynthetic process; GO:0044267 cellular protein metabolic process; GO:0006807 nitrogen compound metabolic process; GO:0009058 biosynthetic process; GO:0043603 cellular amide metabolic process; GO:0044238 primary metabolic process; GO:1901566 organonitrogen compound biosynthetic process; GO:1901576 organic substance biosynthetic process; G…	GO:0005840 ribosome; GO:0043226 organelle; GO:0043229 intracellular organelle; GO:0043232 intracellular non-membrane-bounded organelle; GO:0044464 cell part; GO:0005622 intracellular; GO:0005737 cytoplasm; GO:0032991 macromolecular complex; GO:0044424 intracellular part; GO:1990904 ribonucleoprotein complex; GO:0005623 cell; GO:0030529 intracellular ribonucleoprotein complex; GO:0044444 cytoplasm…	GO:0003735 structural constituent of ribosome; GO:0005198 structural molecule activity;	K02948	RP-S11; small subunit ribosomal protein S11	cal03010 Ribosome - Candida albicans;
A0A1D8PPY8	135	K	1.708	1	0.00225308	Fimbrin	nucleus			GO:0043169 cation binding; GO:0046872 metal ion binding; GO:0005515 protein binding; GO:0005509 calcium ion binding; GO:0005488 binding; GO:0043167 ion binding;	K17275			IPR011992; IPR002048; IPR001715;	EF-hand domain pair; EF-hand domain; Calponin homology domain;
A0A1D8PRM5	52	K	1.568	1	0.00298302	F1F0 ATP synthase subunit f	mitochondria	GO:0009116 nucleoside metabolic process; GO:0042278 purine nucleoside metabolic process; GO:0009167 purine ribonucleoside monophosphate metabolic process; GO:0009117 nucleotide metabolic process; GO:0044699 single-organism process; GO:0046129 purine ribonucleoside biosynthetic process; GO:0009163 nucleoside biosynthetic process; GO:0009058 biosynthetic process; GO:0009156 ribonucleoside monophosp…	GO:0016020 membrane; GO:0098800 inner mitochondrial membrane protein complex; GO:0031090 organelle membrane; GO:0098796 membrane protein complex; GO:0005737 cytoplasm; GO:0032991 macromolecular complex; GO:0098798 mitochondrial protein complex; GO:0044424 intracellular part; GO:0005623 cell; GO:0044455 mitochondrial membrane part; GO:0044422 organelle part; GO:0005740 mitochondrial envelope; GO:0…		K02139	ATPeFF; F-type H+-transporting ATPase subunit f	cal00190 Oxidative phosphorylation - Candida albicans; cal01100 Metabolic pathways - Candida albicans;
A0A1D8PRM5	37	K	1.519	1	0.00102039	F1F0 ATP synthase subunit f	mitochondria	GO:0009116 nucleoside metabolic process; GO:0042278 purine nucleoside metabolic process; GO:0009167 purine ribonucleoside monophosphate metabolic process; GO:0009117 nucleotide metabolic process; GO:0044699 single-organism process; GO:0046129 purine ribonucleoside biosynthetic process; GO:0009163 nucleoside biosynthetic process; GO:0009058 biosynthetic process; GO:0009156 ribonucleoside monophosp…	GO:0016020 membrane; GO:0098800 inner mitochondrial membrane protein complex; GO:0031090 organelle membrane; GO:0098796 membrane protein complex; GO:0005737 cytoplasm; GO:0032991 macromolecular complex; GO:0098798 mitochondrial protein complex; GO:0044424 intracellular part; GO:0005623 cell; GO:0044455 mitochondrial membrane part; GO:0044422 organelle part; GO:0005740 mitochondrial envelope; GO:0…		K02139	ATPeFF; F-type H+-transporting ATPase subunit f	cal00190 Oxidative phosphorylation - Candida albicans; cal01100 Metabolic pathways - Candida albicans;
A0A1D8PSH3	190	K	1.595	1	1.48769e-05	Citrate synthase	mitochondria	GO:0072350 tricarboxylic acid metabolic process; GO:0055114 oxidation-reduction process; GO:0044281 small molecule metabolic process; GO:0006099 tricarboxylic acid cycle; GO:0044763 single-organism cellular process; GO:0044699 single-organism process; GO:0044238 primary metabolic process; GO:0045333 cellular respiration; GO:0044237 cellular metabolic process; GO:0071704 organic substance metaboli…		GO:0036440 citrate synthase activity; GO:0016746 transferase activity, transferring acyl groups; GO:0046912 transferase activity, transferring acyl groups, acyl groups converted into alkyl on transfer; GO:0003824 catalytic activity; GO:0016740 transferase activity; GO:0004108 citrate (Si)-synthase activity;	K01647	CS; citrate synthase [EC:2.3.3.1]	cal01200 Carbon metabolism - Candida albicans; cal01130 Biosynthesis of antibiotics - Candida albicans; cal00020 Citrate cycle (TCA cycle) - Candida albicans; cal01100 Metabolic pathways - Candida albicans; cal01230 Biosynthesis of amino acids - Candida albicans; cal01210 2-Oxocarboxylic acid metabolism - Candida albicans; cal00630 Glyoxylate and dicarboxylate metabolism - Candida albicans; cal01…	IPR016142;	Citrate synthase-like, large alpha subdomain;
A0A1D8PSH3	48	K	1.572	1	0.00022374	Citrate synthase	mitochondria	GO:0072350 tricarboxylic acid metabolic process; GO:0055114 oxidation-reduction process; GO:0044281 small molecule metabolic process; GO:0006099 tricarboxylic acid cycle; GO:0044763 single-organism cellular process; GO:0044699 single-organism process; GO:0044238 primary metabolic process; GO:0045333 cellular respiration; GO:0044237 cellular metabolic process; GO:0071704 organic substance metaboli…		GO:0036440 citrate synthase activity; GO:0016746 transferase activity, transferring acyl groups; GO:0046912 transferase activity, transferring acyl groups, acyl groups converted into alkyl on transfer; GO:0003824 catalytic activity; GO:0016740 transferase activity; GO:0004108 citrate (Si)-synthase activity;	K01647	CS; citrate synthase [EC:2.3.3.1]	cal01200 Carbon metabolism - Candida albicans; cal01130 Biosynthesis of antibiotics - Candida albicans; cal00020 Citrate cycle (TCA cycle) - Candida albicans; cal01100 Metabolic pathways - Candida albicans; cal01230 Biosynthesis of amino acids - Candida albicans; cal01210 2-Oxocarboxylic acid metabolism - Candida albicans; cal00630 Glyoxylate and dicarboxylate metabolism - Candida albicans; cal01…	IPR016142;	Citrate synthase-like, large alpha subdomain;
A0A1D8PTB5	55	K	1.801	1	0.0197294	"Succinate--CoA ligase [ADP-forming] subunit beta, mitochondrial"	mitochondria	GO:0008152 metabolic process;		GO:0005524 ATP binding; GO:1901265 nucleoside phosphate binding; GO:0016874 ligase activity; GO:0001882 nucleoside binding; GO:0043167 ion binding; GO:0000166 nucleotide binding; GO:0097159 organic cyclic compound binding; GO:1901363 heterocyclic compound binding; GO:0032549 ribonucleoside binding; GO:0097367 carbohydrate derivative binding; GO:0003824 catalytic activity; GO:0032553 ribonucleotid…	K01900	LSC2; succinyl-CoA synthetase beta subunit [EC:6.2.1.4 6.2.1.5]	cal01200 Carbon metabolism - Candida albicans; cal01130 Biosynthesis of antibiotics - Candida albicans; cal00640 Propanoate metabolism - Candida albicans; cal00020 Citrate cycle (TCA cycle) - Candida albicans; cal01100 Metabolic pathways - Candida albicans; cal01110 Biosynthesis of secondary metabolites - Candida albicans;	IPR005811; IPR011761; IPR013816; IPR013650; IPR013815; IPR016102;	ATP-citrate lyase/succinyl-CoA ligase; ATP-grasp fold; ATP-grasp fold, subdomain 2; ATP-grasp fold, succinyl-CoA synthetase-type; ATP-grasp fold, subdomain 1; Succinyl-CoA synthetase-like;
A0A1D8PTH3	340	K	1.504	1	0.00144114	Alpha-ketoglutarate dehydrogenase	mitochondria	GO:0072350 tricarboxylic acid metabolic process; GO:0055114 oxidation-reduction process; GO:0044281 small molecule metabolic process; GO:0044763 single-organism cellular process; GO:0006099 tricarboxylic acid cycle; GO:0044699 single-organism process; GO:0044238 primary metabolic process; GO:0045333 cellular respiration; GO:0044237 cellular metabolic process; GO:0071704 organic substance metaboli…	GO:1902494 catalytic complex; GO:0044464 cell part; GO:0005622 intracellular; GO:1990204 oxidoreductase complex; GO:0005737 cytoplasm; GO:0032991 macromolecular complex; GO:0044424 intracellular part; GO:0045252 oxoglutarate dehydrogenase complex; GO:1990234 transferase complex; GO:0043234 protein complex; GO:0005623 cell; GO:0045239 tricarboxylic acid cycle enzyme complex; GO:0044444 cytoplasmic…	GO:0016417 S-acyltransferase activity; GO:0016751 S-succinyltransferase activity; GO:0016746 transferase activity, transferring acyl groups; GO:0004149 dihydrolipoyllysine-residue succinyltransferase activity; GO:0003824 catalytic activity; GO:0016748 succinyltransferase activity; GO:0016740 transferase activity; GO:0016747 transferase activity, transferring acyl groups other than amino-acyl grou…	K00658	DLST; 2-oxoglutarate dehydrogenase E2 component (dihydrolipoamide succinyltransferase) [EC:2.3.1.61]	cal01200 Carbon metabolism - Candida albicans; cal01130 Biosynthesis of antibiotics - Candida albicans; cal00020 Citrate cycle (TCA cycle) - Candida albicans; cal01100 Metabolic pathways - Candida albicans; cal00310 Lysine degradation - Candida albicans; cal01110 Biosynthesis of secondary metabolites - Candida albicans;	IPR001078; IPR011053; IPR000089; IPR023213;	2-oxoacid dehydrogenase acyltransferase, catalytic domain; Single hybrid motif; Biotin/lipoyl attachment; Chloramphenicol acetyltransferase-like domain;
A0A1D8PTW9	4	K	1.854	1	0.00536889	Pyridoxine 4-dehydrogenase	nucleus				K05275	E1.1.1.65; pyridoxine 4-dehydrogenase [EC:1.1.1.65]	cal01100 Metabolic pathways - Candida albicans; cal00750 Vitamin B6 metabolism - Candida albicans;	IPR023210;	NADP-dependent oxidoreductase domain;
A0A1D8PTW9	259	K	1.704	1	0.0383546	Pyridoxine 4-dehydrogenase	nucleus				K05275	E1.1.1.65; pyridoxine 4-dehydrogenase [EC:1.1.1.65]	cal01100 Metabolic pathways - Candida albicans; cal00750 Vitamin B6 metabolism - Candida albicans;	IPR023210;	NADP-dependent oxidoreductase domain;
A0A1D8PU44	123	K	1.566	1	0.00603031	Mss51p	mitochondria				K17656			IPR013272; IPR032717;	Vps72/YL1, C-terminal; Mitochondrial splicing suppressor 51, zinc-finger;
P83784	545	K	1.545	1	0.000218126	"Heat shock protein SSC1, mitochondrial"	mitochondria	GO:0006457 protein folding; GO:0009987 cellular process;	GO:0016020 membrane; GO:0005759 mitochondrial matrix; GO:0043229 intracellular organelle; GO:0044421 extracellular region part; GO:0044429 mitochondrial part; GO:0030312 external encapsulating structure; GO:0071944 cell periphery; GO:0005737 cytoplasm; GO:0044446 intracellular organelle part; GO:0044424 intracellular part; GO:0005623 cell; GO:0005576 extracellular region; GO:0005739 mitochondrion…	GO:0005524 ATP binding; GO:1901265 nucleoside phosphate binding; GO:0001882 nucleoside binding; GO:0043167 ion binding; GO:0005515 protein binding; GO:0000166 nucleotide binding; GO:0097159 organic cyclic compound binding; GO:1901363 heterocyclic compound binding; GO:0032549 ribonucleoside binding; GO:0097367 carbohydrate derivative binding; GO:0032553 ribonucleotide binding; GO:0005488 binding; …	K04043	dnaK; molecular chaperone DnaK	cal03018 RNA degradation - Candida albicans;	IPR029048; IPR029047;	Heat shock protein 70kD, C-terminal domain; Heat shock protein 70kD, peptide-binding domain;
P83784	73	K	1.602	1	3.6695e-05	"Heat shock protein SSC1, mitochondrial"	mitochondria	GO:0006457 protein folding; GO:0009987 cellular process;	GO:0016020 membrane; GO:0005759 mitochondrial matrix; GO:0043229 intracellular organelle; GO:0044421 extracellular region part; GO:0044429 mitochondrial part; GO:0030312 external encapsulating structure; GO:0071944 cell periphery; GO:0005737 cytoplasm; GO:0044446 intracellular organelle part; GO:0044424 intracellular part; GO:0005623 cell; GO:0005576 extracellular region; GO:0005739 mitochondrion…	GO:0005524 ATP binding; GO:1901265 nucleoside phosphate binding; GO:0001882 nucleoside binding; GO:0043167 ion binding; GO:0005515 protein binding; GO:0000166 nucleotide binding; GO:0097159 organic cyclic compound binding; GO:1901363 heterocyclic compound binding; GO:0032549 ribonucleoside binding; GO:0097367 carbohydrate derivative binding; GO:0032553 ribonucleotide binding; GO:0005488 binding; …	K04043	dnaK; molecular chaperone DnaK	cal03018 RNA degradation - Candida albicans;	IPR029048; IPR029047;	Heat shock protein 70kD, C-terminal domain; Heat shock protein 70kD, peptide-binding domain;
P83784	54	K	1.548	1	0.00192036	"Heat shock protein SSC1, mitochondrial"	mitochondria	GO:0006457 protein folding; GO:0009987 cellular process;	GO:0016020 membrane; GO:0005759 mitochondrial matrix; GO:0043229 intracellular organelle; GO:0044421 extracellular region part; GO:0044429 mitochondrial part; GO:0030312 external encapsulating structure; GO:0071944 cell periphery; GO:0005737 cytoplasm; GO:0044446 intracellular organelle part; GO:0044424 intracellular part; GO:0005623 cell; GO:0005576 extracellular region; GO:0005739 mitochondrion…	GO:0005524 ATP binding; GO:1901265 nucleoside phosphate binding; GO:0001882 nucleoside binding; GO:0043167 ion binding; GO:0005515 protein binding; GO:0000166 nucleotide binding; GO:0097159 organic cyclic compound binding; GO:1901363 heterocyclic compound binding; GO:0032549 ribonucleoside binding; GO:0097367 carbohydrate derivative binding; GO:0032553 ribonucleotide binding; GO:0005488 binding; …	K04043	dnaK; molecular chaperone DnaK	cal03018 RNA degradation - Candida albicans;	IPR029048; IPR029047;	Heat shock protein 70kD, C-terminal domain; Heat shock protein 70kD, peptide-binding domain;
Q59MB6	43	K	1.692	1	0.00479162	"Amino-acid acetyltransferase, mitochondrial"	nucleus	GO:0009064 glutamine family amino acid metabolic process; GO:0008652 cellular amino acid biosynthetic process; GO:0006526 arginine biosynthetic process; GO:0016053 organic acid biosynthetic process; GO:0044711 single-organism biosynthetic process; GO:0044281 small molecule metabolic process; GO:0006525 arginine metabolic process; GO:0044763 single-organism cellular process; GO:0006807 nitrogen co…	GO:0043226 organelle; GO:0043231 intracellular membrane-bounded organelle; GO:0043229 intracellular organelle; GO:0044464 cell part; GO:0005622 intracellular; GO:0005737 cytoplasm; GO:0044424 intracellular part; GO:0043227 membrane-bounded organelle; GO:0005623 cell; GO:0005739 mitochondrion; GO:0044444 cytoplasmic part;	GO:0004042 acetyl-CoA:L-glutamate N-acetyltransferase activity; GO:0016746 transferase activity, transferring acyl groups; GO:0008080 N-acetyltransferase activity; GO:0016747 transferase activity, transferring acyl groups other than amino-acyl groups; GO:0016740 transferase activity; GO:0003824 catalytic activity; GO:0016407 acetyltransferase activity; GO:0016410 N-acyltransferase activity;	K00618	E2.3.1.1; amino-acid N-acetyltransferase [EC:2.3.1.1]	cal01130 Biosynthesis of antibiotics - Candida albicans; cal00220 Arginine biosynthesis - Candida albicans; cal01100 Metabolic pathways - Candida albicans; cal01230 Biosynthesis of amino acids - Candida albicans; cal01210 2-Oxocarboxylic acid metabolism - Candida albicans; cal01110 Biosynthesis of secondary metabolites - Candida albicans;	IPR006855;	Vertebrate-like NAGS Gcn5-related N-acetyltransferase (GNAT) domain;
Q59PV8	106	K	1.588	1	0.000633728	"ATP synthase subunit d, mitochondrial"	cytoplasm,mitochondria	GO:0009116 nucleoside metabolic process; GO:0042278 purine nucleoside metabolic process; GO:0009167 purine ribonucleoside monophosphate metabolic process; GO:0009117 nucleotide metabolic process; GO:0044699 single-organism process; GO:0046129 purine ribonucleoside biosynthetic process; GO:0009163 nucleoside biosynthetic process; GO:0009058 biosynthetic process; GO:0009156 ribonucleoside monophosp…	GO:0016020 membrane; GO:0098800 inner mitochondrial membrane protein complex; GO:0031090 organelle membrane; GO:0098796 membrane protein complex; GO:0005737 cytoplasm; GO:0032991 macromolecular complex; GO:0098798 mitochondrial protein complex; GO:0044424 intracellular part; GO:0005623 cell; GO:0044455 mitochondrial membrane part; GO:0044422 organelle part; GO:0005740 mitochondrial envelope; GO:0…	GO:0015075 ion transmembrane transporter activity; GO:0022892 substrate-specific transporter activity; GO:0015077 monovalent inorganic cation transmembrane transporter activity; GO:0022890 inorganic cation transmembrane transporter activity; GO:0015078 hydrogen ion transmembrane transporter activity; GO:0008324 cation transmembrane transporter activity; GO:0022891 substrate-specific transmembrane…	K02138	ATPeF0D; F-type H+-transporting ATPase subunit d	cal00190 Oxidative phosphorylation - Candida albicans; cal01100 Metabolic pathways - Candida albicans;
Q59RN6	123	K	0.571	2	0.00778309	Histone H2A.Z-specific chaperone CHZ1	nucleus		GO:0043226 organelle; GO:0043231 intracellular membrane-bounded organelle; GO:0043229 intracellular organelle; GO:0005634 nucleus; GO:0044464 cell part; GO:0005622 intracellular; GO:0044424 intracellular part; GO:0043227 membrane-bounded organelle; GO:0005623 cell;					IPR019098;	Histone chaperone domain CHZ;
Q59RQ6	280	K	1.605	1	0.00283025	Dihydrolipoyl dehydrogenase	mitochondria	GO:0050794 regulation of cellular process; GO:0042592 homeostatic process; GO:0065008 regulation of biological quality; GO:0008152 metabolic process; GO:0050789 regulation of biological process; GO:0055114 oxidation-reduction process; GO:0044710 single-organism metabolic process; GO:0045454 cell redox homeostasis; GO:0044763 single-organism cellular process; GO:0019725 cellular homeostasis; GO:00…	GO:0005623 cell;	GO:0004148 dihydrolipoyl dehydrogenase activity; GO:0016651 oxidoreductase activity, acting on NAD(P)H; GO:1901265 nucleoside phosphate binding; GO:0050660 flavin adenine dinucleotide binding; GO:0043167 ion binding; GO:0000166 nucleotide binding; GO:0048037 cofactor binding; GO:0016668 oxidoreductase activity, acting on a sulfur group of donors, NAD(P) as acceptor; GO:0016491 oxidoreductase acti…	K00382	DLD; dihydrolipoamide dehydrogenase [EC:1.8.1.4]	cal00010 Glycolysis / Gluconeogenesis - Candida albicans; cal01200 Carbon metabolism - Candida albicans; cal01130 Biosynthesis of antibiotics - Candida albicans; cal01100 Metabolic pathways - Candida albicans; cal00280 Valine, leucine and isoleucine degradation - Candida albicans; cal00620 Pyruvate metabolism - Candida albicans; cal00640 Propanoate metabolism - Candida albicans; cal00020 Citrate …	IPR016156; IPR004099; IPR023753;	FAD/NAD-linked reductase, dimerisation domain; Pyridine nucleotide-disulphide oxidoreductase, dimerisation domain; FAD/NAD(P)-binding domain;
Q59T49	307	K	0.656	2	0.0042942	Uncharacterized protein	mitochondria			GO:0048037 cofactor binding; GO:0003824 catalytic activity; GO:0005488 binding; GO:0050662 coenzyme binding;				IPR001509; IPR016040;	NAD-dependent epimerase/dehydratase; NAD(P)-binding domain;
Q59ZE0	213	K	1.501	1	0.000293055	F1F0 ATP synthase subunit 4	mitochondria	GO:0009116 nucleoside metabolic process; GO:0042278 purine nucleoside metabolic process; GO:0009167 purine ribonucleoside monophosphate metabolic process; GO:0009117 nucleotide metabolic process; GO:0044699 single-organism process; GO:0046129 purine ribonucleoside biosynthetic process; GO:0009163 nucleoside biosynthetic process; GO:0009058 biosynthetic process; GO:0009156 ribonucleoside monophosp…	GO:0016020 membrane; GO:0098800 inner mitochondrial membrane protein complex; GO:0031090 organelle membrane; GO:0098796 membrane protein complex; GO:0005737 cytoplasm; GO:0032991 macromolecular complex; GO:0098798 mitochondrial protein complex; GO:0044424 intracellular part; GO:0005623 cell; GO:0044455 mitochondrial membrane part; GO:0044422 organelle part; GO:0005740 mitochondrial envelope; GO:0…	GO:0015075 ion transmembrane transporter activity; GO:0022892 substrate-specific transporter activity; GO:0015077 monovalent inorganic cation transmembrane transporter activity; GO:0022890 inorganic cation transmembrane transporter activity; GO:0015078 hydrogen ion transmembrane transporter activity; GO:0008324 cation transmembrane transporter activity; GO:0022891 substrate-specific transmembrane…	K02127	ATPeF0B; F-type H+-transporting ATPase subunit b	cal00190 Oxidative phosphorylation - Candida albicans; cal01100 Metabolic pathways - Candida albicans;
Q5A0Z9	336	K	1.735	1	0.00012692	Pyruvate dehydrogenase E1 component subunit alpha	mitochondria	GO:0051188 cofactor biosynthetic process; GO:0044699 single-organism process; GO:0009058 biosynthetic process; GO:0044237 cellular metabolic process; GO:0035384 thioester biosynthetic process; GO:0044272 sulfur compound biosynthetic process; GO:0071704 organic substance metabolic process; GO:0006085 acetyl-CoA biosynthetic process; GO:0006090 pyruvate metabolic process; GO:0008152 metabolic proce…	GO:0043231 intracellular membrane-bounded organelle; GO:0043226 organelle; GO:0043229 intracellular organelle; GO:0044464 cell part; GO:0005622 intracellular; GO:0044424 intracellular part; GO:0043227 membrane-bounded organelle; GO:0005623 cell;	GO:0004738 pyruvate dehydrogenase activity; GO:0004739 pyruvate dehydrogenase (acetyl-transferring) activity; GO:0003824 catalytic activity; GO:0016624 oxidoreductase activity, acting on the aldehyde or oxo group of donors, disulfide as acceptor; GO:0016491 oxidoreductase activity; GO:0016903 oxidoreductase activity, acting on the aldehyde or oxo group of donors;	K00161	PDHA; pyruvate dehydrogenase E1 component alpha subunit [EC:1.2.4.1]	cal00620 Pyruvate metabolism - Candida albicans; cal00010 Glycolysis / Gluconeogenesis - Candida albicans; cal01200 Carbon metabolism - Candida albicans; cal01130 Biosynthesis of antibiotics - Candida albicans; cal00020 Citrate cycle (TCA cycle) - Candida albicans; cal01100 Metabolic pathways - Candida albicans; cal01110 Biosynthesis of secondary metabolites - Candida albicans;	IPR001017; IPR029061;	Dehydrogenase, E1 component; Thiamin diphosphate-binding fold;
Q5A5V6	95	K	1.582	1	0.0194844	Pyruvate dehydrogenase (Acetyl-transferring) subunit E1 beta	mitochondria	GO:0051188 cofactor biosynthetic process; GO:0044699 single-organism process; GO:0009058 biosynthetic process; GO:0044237 cellular metabolic process; GO:0035384 thioester biosynthetic process; GO:0044272 sulfur compound biosynthetic process; GO:0071704 organic substance metabolic process; GO:0006085 acetyl-CoA biosynthetic process; GO:0006090 pyruvate metabolic process; GO:0008152 metabolic proce…		GO:0004738 pyruvate dehydrogenase activity; GO:0004739 pyruvate dehydrogenase (acetyl-transferring) activity; GO:0003824 catalytic activity; GO:0016624 oxidoreductase activity, acting on the aldehyde or oxo group of donors, disulfide as acceptor; GO:0016491 oxidoreductase activity; GO:0016903 oxidoreductase activity, acting on the aldehyde or oxo group of donors;	K00162	PDHB; pyruvate dehydrogenase E1 component beta subunit [EC:1.2.4.1]	cal00620 Pyruvate metabolism - Candida albicans; cal00010 Glycolysis / Gluconeogenesis - Candida albicans; cal01200 Carbon metabolism - Candida albicans; cal01130 Biosynthesis of antibiotics - Candida albicans; cal00020 Citrate cycle (TCA cycle) - Candida albicans; cal01100 Metabolic pathways - Candida albicans; cal01110 Biosynthesis of secondary metabolites - Candida albicans;	IPR009014; IPR033248; IPR005475; IPR029061;	Transketolase C-terminal/Pyruvate-ferredoxin oxidoreductase domain II; Transketolase, C-terminal domain; Transketolase-like, pyrimidine-binding domain; Thiamin diphosphate-binding fold;
Q5A644	103	K	1.945	1	0.00861632	"Homoaconitase, mitochondrial"	mitochondria	GO:0016053 organic acid biosynthetic process; GO:0009066 aspartate family amino acid metabolic process; GO:0044699 single-organism process; GO:0009058 biosynthetic process; GO:1901566 organonitrogen compound biosynthetic process; GO:0044237 cellular metabolic process; GO:0071704 organic substance metabolic process; GO:0008152 metabolic process; GO:0006520 cellular amino acid metabolic process; GO…	GO:0043226 organelle; GO:0043231 intracellular membrane-bounded organelle; GO:0043229 intracellular organelle; GO:0044464 cell part; GO:0005622 intracellular; GO:0005737 cytoplasm; GO:0044424 intracellular part; GO:0043227 membrane-bounded organelle; GO:0005623 cell; GO:0005739 mitochondrion; GO:0044444 cytoplasmic part;	GO:0004409 homoaconitate hydratase activity; GO:0003824 catalytic activity; GO:0051536 iron-sulfur cluster binding; GO:0005488 binding; GO:0043167 ion binding; GO:0046872 metal ion binding; GO:0043169 cation binding; GO:0016829 lyase activity; GO:0016836 hydro-lyase activity; GO:0051539 4 iron, 4 sulfur cluster binding; GO:0016835 carbon-oxygen lyase activity; GO:0051540 metal cluster binding;	K01705	LYS4; homoaconitate hydratase [EC:4.2.1.36]	cal01130 Biosynthesis of antibiotics - Candida albicans; cal01100 Metabolic pathways - Candida albicans; cal01230 Biosynthesis of amino acids - Candida albicans; cal01210 2-Oxocarboxylic acid metabolism - Candida albicans; cal00300 Lysine biosynthesis - Candida albicans;	IPR001030; IPR000573; IPR015932; IPR015928; IPR015931;	Aconitase/3-isopropylmalate dehydratase large subunit, alpha/beta/alpha domain; Aconitase A/isopropylmalate dehydratase small subunit, swivel domain; Aconitase/3-isopropylmalate dehydratase large subunit, alpha/beta/alpha, subdomain 2; Aconitase/3-isopropylmalate dehydratase, swivel; Aconitase/3-isopropylmalate dehydratase large subunit, alpha/beta/alpha, subdomain 1/3;
Q5A7Q2	123	K	5.331	1	0.000231981	Histone acetyltransferase ESA1	nucleus	GO:0097659 nucleic acid-templated transcription; GO:0044699 single-organism process; GO:0009058 biosynthetic process; GO:0044237 cellular metabolic process; GO:2001141 regulation of RNA biosynthetic process; GO:0008152 metabolic process; GO:0030447 filamentous growth; GO:0043543 protein acylation; GO:0019538 protein metabolic process; GO:0043170 macromolecule metabolic process; GO:0010468 regulat…	GO:0043229 intracellular organelle; GO:0044446 intracellular organelle part; GO:0031981 nuclear lumen; GO:0032991 macromolecular complex; GO:0044424 intracellular part; GO:1902562 H4 histone acetyltransferase complex; GO:1990234 transferase complex; GO:0005623 cell; GO:0043189 H4/H2A histone acetyltransferase complex; GO:0044422 organelle part; GO:0000123 histone acetyltransferase complex; GO:003…	GO:0034212 peptide N-acetyltransferase activity; GO:0016746 transferase activity, transferring acyl groups; GO:0004402 histone acetyltransferase activity; GO:0003824 catalytic activity; GO:0061733 peptide-lysine-N-acetyltransferase activity; GO:0010485 H4 histone acetyltransferase activity; GO:0008080 N-acetyltransferase activity; GO:0016740 transferase activity; GO:0016747 transferase activity, …	K11304			IPR016197; IPR025995; IPR016181; IPR000953; IPR002717;	Chromo domain-like; RNA binding activity-knot of a chromodomain; Acyl-CoA N-acyltransferase; Chromo/chromo shadow domain; Histone acetyltransferase domain, MYST-type;
Q5A7Q2	127	K	4.408	1	0.0120095	Histone acetyltransferase ESA1	nucleus	GO:0097659 nucleic acid-templated transcription; GO:0044699 single-organism process; GO:0009058 biosynthetic process; GO:0044237 cellular metabolic process; GO:2001141 regulation of RNA biosynthetic process; GO:0008152 metabolic process; GO:0030447 filamentous growth; GO:0043543 protein acylation; GO:0019538 protein metabolic process; GO:0043170 macromolecule metabolic process; GO:0010468 regulat…	GO:0043229 intracellular organelle; GO:0044446 intracellular organelle part; GO:0031981 nuclear lumen; GO:0032991 macromolecular complex; GO:0044424 intracellular part; GO:1902562 H4 histone acetyltransferase complex; GO:1990234 transferase complex; GO:0005623 cell; GO:0043189 H4/H2A histone acetyltransferase complex; GO:0044422 organelle part; GO:0000123 histone acetyltransferase complex; GO:003…	GO:0034212 peptide N-acetyltransferase activity; GO:0016746 transferase activity, transferring acyl groups; GO:0004402 histone acetyltransferase activity; GO:0003824 catalytic activity; GO:0061733 peptide-lysine-N-acetyltransferase activity; GO:0010485 H4 histone acetyltransferase activity; GO:0008080 N-acetyltransferase activity; GO:0016740 transferase activity; GO:0016747 transferase activity, …	K11304			IPR016197; IPR025995; IPR016181; IPR000953; IPR002717;	Chromo domain-like; RNA binding activity-knot of a chromodomain; Acyl-CoA N-acyltransferase; Chromo/chromo shadow domain; Histone acetyltransferase domain, MYST-type;
Q5A9D9	149	K	2.295	1	5.28767e-05	Homoisocitrate dehydrogenase	mitochondria	GO:0044699 single-organism process; GO:0008152 metabolic process; GO:0055114 oxidation-reduction process; GO:0044710 single-organism metabolic process;		GO:0000287 magnesium ion binding; GO:1901265 nucleoside phosphate binding; GO:0043167 ion binding; GO:0000166 nucleotide binding; GO:0048037 cofactor binding; GO:0016491 oxidoreductase activity; GO:0016614 oxidoreductase activity, acting on CH-OH group of donors; GO:1901363 heterocyclic compound binding; GO:0097159 organic cyclic compound binding; GO:0016616 oxidoreductase activity, acting on the…	K05824	LYS12; homoisocitrate dehydrogenase [EC:1.1.1.87]	cal01130 Biosynthesis of antibiotics - Candida albicans; cal01100 Metabolic pathways - Candida albicans; cal01230 Biosynthesis of amino acids - Candida albicans; cal01210 2-Oxocarboxylic acid metabolism - Candida albicans; cal00300 Lysine biosynthesis - Candida albicans;	IPR024084;	Isopropylmalate dehydrogenase-like domain;
Q5A9D9	161	K	1.517	1	0.000244562	Homoisocitrate dehydrogenase	mitochondria	GO:0044699 single-organism process; GO:0008152 metabolic process; GO:0055114 oxidation-reduction process; GO:0044710 single-organism metabolic process;		GO:0000287 magnesium ion binding; GO:1901265 nucleoside phosphate binding; GO:0043167 ion binding; GO:0000166 nucleotide binding; GO:0048037 cofactor binding; GO:0016491 oxidoreductase activity; GO:0016614 oxidoreductase activity, acting on CH-OH group of donors; GO:1901363 heterocyclic compound binding; GO:0097159 organic cyclic compound binding; GO:0016616 oxidoreductase activity, acting on the…	K05824	LYS12; homoisocitrate dehydrogenase [EC:1.1.1.87]	cal01130 Biosynthesis of antibiotics - Candida albicans; cal01100 Metabolic pathways - Candida albicans; cal01230 Biosynthesis of amino acids - Candida albicans; cal01210 2-Oxocarboxylic acid metabolism - Candida albicans; cal00300 Lysine biosynthesis - Candida albicans;	IPR024084;	Isopropylmalate dehydrogenase-like domain;
Q5A9E1	175	K	1.517	1	0.0071101	GrpE protein homolog	mitochondria	GO:0006457 protein folding; GO:0065009 regulation of molecular function; GO:0009987 cellular process; GO:0050790 regulation of catalytic activity; GO:0065007 biological regulation;	GO:0005759 mitochondrial matrix; GO:0043229 intracellular organelle; GO:0044429 mitochondrial part; GO:0005737 cytoplasm; GO:0044446 intracellular organelle part; GO:0044424 intracellular part; GO:0005623 cell; GO:0005739 mitochondrion; GO:0044422 organelle part; GO:0031974 membrane-enclosed lumen; GO:0043226 organelle; GO:0043231 intracellular membrane-bounded organelle; GO:0070013 intracellular…	GO:1901265 nucleoside phosphate binding; GO:0051087 chaperone binding; GO:0060589 nucleoside-triphosphatase regulator activity; GO:0046983 protein dimerization activity; GO:0005515 protein binding; GO:0000166 nucleotide binding; GO:0098772 molecular function regulator; GO:1901363 heterocyclic compound binding; GO:0097159 organic cyclic compound binding; GO:0042802 identical protein binding; GO:00…	K03687			IPR013805; IPR009012;	GrpE nucleotide exchange factor, coiled-coil; GrpE nucleotide exchange factor, head;
Q5A9E1	129	K	1.69	1	0.000629754	GrpE protein homolog	mitochondria	GO:0006457 protein folding; GO:0065009 regulation of molecular function; GO:0009987 cellular process; GO:0050790 regulation of catalytic activity; GO:0065007 biological regulation;	GO:0005759 mitochondrial matrix; GO:0043229 intracellular organelle; GO:0044429 mitochondrial part; GO:0005737 cytoplasm; GO:0044446 intracellular organelle part; GO:0044424 intracellular part; GO:0005623 cell; GO:0005739 mitochondrion; GO:0044422 organelle part; GO:0031974 membrane-enclosed lumen; GO:0043226 organelle; GO:0043231 intracellular membrane-bounded organelle; GO:0070013 intracellular…	GO:1901265 nucleoside phosphate binding; GO:0051087 chaperone binding; GO:0060589 nucleoside-triphosphatase regulator activity; GO:0046983 protein dimerization activity; GO:0005515 protein binding; GO:0000166 nucleotide binding; GO:0098772 molecular function regulator; GO:1901363 heterocyclic compound binding; GO:0097159 organic cyclic compound binding; GO:0042802 identical protein binding; GO:00…	K03687			IPR013805; IPR009012;	GrpE nucleotide exchange factor, coiled-coil; GrpE nucleotide exchange factor, head;
Q5ADU2	53	K	1.772	1	0.0303453	Lysine--tRNA ligase	nucleus	GO:0006518 peptide metabolic process; GO:0006725 cellular aromatic compound metabolic process; GO:0044267 cellular protein metabolic process; GO:0044699 single-organism process; GO:0009058 biosynthetic process; GO:1901566 organonitrogen compound biosynthetic process; GO:0043039 tRNA aminoacylation; GO:0044237 cellular metabolic process; GO:0071704 organic substance metabolic process; GO:0008152 m…	GO:0044424 intracellular part; GO:0005623 cell; GO:0044464 cell part; GO:0005622 intracellular; GO:0005737 cytoplasm;	GO:0016876 ligase activity, forming aminoacyl-tRNA and related compounds; GO:0005524 ATP binding; GO:1901265 nucleoside phosphate binding; GO:0016875 ligase activity, forming carbon-oxygen bonds; GO:0016874 ligase activity; GO:0001882 nucleoside binding; GO:0043167 ion binding; GO:0000166 nucleotide binding; GO:0004824 lysine-tRNA ligase activity; GO:0097159 organic cyclic compound binding; GO:19…	K04567	KARS; lysyl-tRNA synthetase, class II [EC:6.1.1.6]	cal00970 Aminoacyl-tRNA biosynthesis - Candida albicans;	IPR004364; IPR012340; IPR004365; IPR018149; IPR006195;	Aminoacyl-tRNA synthetase, class II (D/K/N); Nucleic acid-binding, OB-fold; OB-fold nucleic acid binding domain, AA-tRNA synthetase-type; Lysyl-tRNA synthetase, class II, C-terminal; Aminoacyl-tRNA synthetase, class II;
Q5AKV6	283	K	1.536	1	0.000244839	Pdx1p	mitochondria	GO:0008152 metabolic process;		GO:0016746 transferase activity, transferring acyl groups; GO:0003824 catalytic activity; GO:0016740 transferase activity;				IPR004167; IPR011053; IPR000089;	E3-binding domain; Single hybrid motif; Biotin/lipoyl attachment;
Q5AL45	201	K	1.539	1	2.56534e-05	"Elongation factor G, mitochondrial"	mitochondria	GO:0006518 peptide metabolic process; GO:0006414 translational elongation; GO:0043043 peptide biosynthetic process; GO:0044267 cellular protein metabolic process; GO:0006807 nitrogen compound metabolic process; GO:0009058 biosynthetic process; GO:0043603 cellular amide metabolic process; GO:0044238 primary metabolic process; GO:1901566 organonitrogen compound biosynthetic process; GO:1901576 orga…	GO:0043226 organelle; GO:0043231 intracellular membrane-bounded organelle; GO:0043229 intracellular organelle; GO:0005622 intracellular; GO:0044464 cell part; GO:0005737 cytoplasm; GO:0044424 intracellular part; GO:0005623 cell; GO:0043227 membrane-bounded organelle; GO:0005739 mitochondrion; GO:0044444 cytoplasmic part;	GO:1901265 nucleoside phosphate binding; GO:0003746 translation elongation factor activity; GO:0016817 hydrolase activity, acting on acid anhydrides; GO:0016787 hydrolase activity; GO:1901363 heterocyclic compound binding; GO:0097159 organic cyclic compound binding; GO:0016462 pyrophosphatase activity; GO:0032553 ribonucleotide binding; GO:0003824 catalytic activity; GO:0005488 binding; GO:003255…	K02355			IPR005225; IPR000640; IPR004161; IPR027417; IPR000795; IPR009022; IPR014721; IPR005517;	Small GTP-binding protein domain; Translation elongation factor EFG, V domain; Translation elongation factor EFTu-like, domain 2; P-loop containing nucleoside triphosphate hydrolase; Transcription factor, GTP-binding domain; Elongation factor G, III-V domain; Ribosomal protein S5 domain 2-type fold, subgroup; Translation elongation factor EFG/EF2, domain IV;
Q5AMP4	319	K	1.633	1	0.000314369	Malate dehydrogenase	cytoplasm	GO:0072350 tricarboxylic acid metabolic process; GO:0043648 dicarboxylic acid metabolic process; GO:0055114 oxidation-reduction process; GO:0044281 small molecule metabolic process; GO:0006099 tricarboxylic acid cycle; GO:0044763 single-organism cellular process; GO:0044699 single-organism process; GO:0005975 carbohydrate metabolic process; GO:0044238 primary metabolic process; GO:0045333 cellula…		GO:0016614 oxidoreductase activity, acting on CH-OH group of donors; GO:0016616 oxidoreductase activity, acting on the CH-OH group of donors, NAD or NADP as acceptor; GO:0016615 malate dehydrogenase activity; GO:0003824 catalytic activity; GO:0030060 L-malate dehydrogenase activity; GO:0016491 oxidoreductase activity;	K00026	MDH2; malate dehydrogenase [EC:1.1.1.37]	cal00620 Pyruvate metabolism - Candida albicans; cal01200 Carbon metabolism - Candida albicans; cal01130 Biosynthesis of antibiotics - Candida albicans; cal00020 Citrate cycle (TCA cycle) - Candida albicans; cal01100 Metabolic pathways - Candida albicans; cal00270 Cysteine and methionine metabolism - Candida albicans; cal00630 Glyoxylate and dicarboxylate metabolism - Candida albicans; cal01110 B…	IPR022383; IPR016040; IPR001236; IPR015955;	Lactate/malate dehydrogenase, C-terminal; NAD(P)-binding domain; Lactate/malate dehydrogenase, N-terminal; Lactate dehydrogenase/glycoside hydrolase, family 4, C-terminal;
Q5ANA1	16	K	1.782	1	0.00299987	Ribosomal 60S subunit protein L8B	mitochondria	GO:0044085 cellular component biogenesis; GO:0042254 ribosome biogenesis; GO:0022613 ribonucleoprotein complex biogenesis; GO:0071840 cellular component organization or biogenesis;	GO:0044464 cell part; GO:0005622 intracellular; GO:0032991 macromolecular complex; GO:0044424 intracellular part; GO:1990904 ribonucleoprotein complex; GO:0005623 cell; GO:0030529 intracellular ribonucleoprotein complex;		K02936	RP-L7Ae; large subunit ribosomal protein L7Ae	cal03010 Ribosome - Candida albicans;	IPR029064; IPR004038;	50S ribosomal protein L30e-like; Ribosomal protein L7Ae/L30e/S12e/Gadd45;
Q5APC1	319	K	0.629	2	0.00133117	TRAMP complex RNA-binding subunit	nucleus	GO:0043632 modification-dependent macromolecule catabolic process; GO:0044265 cellular macromolecule catabolic process; GO:0006725 cellular aromatic compound metabolic process; GO:1901360 organic cyclic compound metabolic process; GO:0006807 nitrogen compound metabolic process; GO:0044238 primary metabolic process; GO:0044237 cellular metabolic process; GO:0071704 organic substance metabolic proc…		GO:0043167 ion binding; GO:0008270 zinc ion binding; GO:0070566 adenylyltransferase activity; GO:1901363 heterocyclic compound binding; GO:0097159 organic cyclic compound binding; GO:0004652 polynucleotide adenylyltransferase activity; GO:0016779 nucleotidyltransferase activity; GO:0046914 transition metal ion binding; GO:0003824 catalytic activity; GO:0005488 binding; GO:0003676 nucleic acid bin…	K12597	AIR1_2; protein AIR1/2	cal03018 RNA degradation - Candida albicans;	IPR001878;	Zinc finger, CCHC-type;
A0A1D8PJF9	383	K	1.563	1	0.0122908	Acetolactate synthase	mitochondria	GO:0008652 cellular amino acid biosynthetic process; GO:0016053 organic acid biosynthetic process; GO:0044711 single-organism biosynthetic process; GO:0009082 branched-chain amino acid biosynthetic process; GO:0044281 small molecule metabolic process; GO:0044763 single-organism cellular process; GO:0006807 nitrogen compound metabolic process; GO:0044699 single-organism process; GO:0009058 biosynt…		GO:0000287 magnesium ion binding; GO:0019842 vitamin binding; GO:1901265 nucleoside phosphate binding; GO:0050660 flavin adenine dinucleotide binding; GO:0003984 acetolactate synthase activity; GO:0043167 ion binding; GO:0000166 nucleotide binding; GO:1901681 sulfur compound binding; GO:0048037 cofactor binding; GO:0030976 thiamine pyrophosphate binding; GO:1901363 heterocyclic compound binding; …	K01652	E2.2.1.6L; acetolactate synthase I/II/III large subunit [EC:2.2.1.6]	cal01130 Biosynthesis of antibiotics - Candida albicans; cal01100 Metabolic pathways - Candida albicans; cal00290 Valine, leucine and isoleucine biosynthesis - Candida albicans; cal00660 C5-Branched dibasic acid metabolism - Candida albicans; cal00770 Pantothenate and CoA biosynthesis - Candida albicans; cal01230 Biosynthesis of amino acids - Candida albicans; cal01210 2-Oxocarboxylic acid metabo…	IPR012000; IPR029035; IPR029061; IPR012001; IPR011766;	Thiamine pyrophosphate enzyme, central domain; DHS-like NAD/FAD-binding domain; Thiamin diphosphate-binding fold; Thiamine pyrophosphate enzyme, N-terminal TPP-binding domain; Thiamine pyrophosphate enzyme, C-terminal TPP-binding;
A0A1D8PTH3	256	K	1.64	1	0.0138993	Alpha-ketoglutarate dehydrogenase	mitochondria	GO:0072350 tricarboxylic acid metabolic process; GO:0055114 oxidation-reduction process; GO:0044281 small molecule metabolic process; GO:0044763 single-organism cellular process; GO:0006099 tricarboxylic acid cycle; GO:0044699 single-organism process; GO:0044238 primary metabolic process; GO:0045333 cellular respiration; GO:0044237 cellular metabolic process; GO:0071704 organic substance metaboli…	GO:1902494 catalytic complex; GO:0044464 cell part; GO:0005622 intracellular; GO:1990204 oxidoreductase complex; GO:0005737 cytoplasm; GO:0032991 macromolecular complex; GO:0044424 intracellular part; GO:0045252 oxoglutarate dehydrogenase complex; GO:1990234 transferase complex; GO:0043234 protein complex; GO:0005623 cell; GO:0045239 tricarboxylic acid cycle enzyme complex; GO:0044444 cytoplasmic…	GO:0016417 S-acyltransferase activity; GO:0016751 S-succinyltransferase activity; GO:0016746 transferase activity, transferring acyl groups; GO:0004149 dihydrolipoyllysine-residue succinyltransferase activity; GO:0003824 catalytic activity; GO:0016748 succinyltransferase activity; GO:0016740 transferase activity; GO:0016747 transferase activity, transferring acyl groups other than amino-acyl grou…	K00658	DLST; 2-oxoglutarate dehydrogenase E2 component (dihydrolipoamide succinyltransferase) [EC:2.3.1.61]	cal01200 Carbon metabolism - Candida albicans; cal01130 Biosynthesis of antibiotics - Candida albicans; cal00020 Citrate cycle (TCA cycle) - Candida albicans; cal01100 Metabolic pathways - Candida albicans; cal00310 Lysine degradation - Candida albicans; cal01110 Biosynthesis of secondary metabolites - Candida albicans;	IPR001078; IPR011053; IPR000089; IPR023213;	2-oxoacid dehydrogenase acyltransferase, catalytic domain; Single hybrid motif; Biotin/lipoyl attachment; Chloramphenicol acetyltransferase-like domain;
Q59T44	54	K	1.549	1	0.0096839	40S ribosomal protein S8	nucleus	GO:0006518 peptide metabolic process; GO:0043043 peptide biosynthetic process; GO:0044267 cellular protein metabolic process; GO:0006807 nitrogen compound metabolic process; GO:0009058 biosynthetic process; GO:0043603 cellular amide metabolic process; GO:0044238 primary metabolic process; GO:1901566 organonitrogen compound biosynthetic process; GO:1901576 organic substance biosynthetic process; G…	GO:0005840 ribosome; GO:0043226 organelle; GO:0043229 intracellular organelle; GO:0043232 intracellular non-membrane-bounded organelle; GO:0044464 cell part; GO:0005622 intracellular; GO:0005737 cytoplasm; GO:0032991 macromolecular complex; GO:0044424 intracellular part; GO:1990904 ribonucleoprotein complex; GO:0005623 cell; GO:0030529 intracellular ribonucleoprotein complex; GO:0044444 cytoplasm…	GO:0003735 structural constituent of ribosome; GO:0005198 structural molecule activity;	K02995	RP-S8e; small subunit ribosomal protein S8e	cal03010 Ribosome - Candida albicans;
Q5A7P7	142	K	1.623	1	0.00863212	F1F0 ATP synthase subunit 5	mitochondria	GO:0009116 nucleoside metabolic process; GO:0042278 purine nucleoside metabolic process; GO:0009167 purine ribonucleoside monophosphate metabolic process; GO:0090662 ATP hydrolysis coupled transmembrane transport; GO:0009117 nucleotide metabolic process; GO:0044699 single-organism process; GO:0046129 purine ribonucleoside biosynthetic process; GO:0009163 nucleoside biosynthetic process; GO:000905…	GO:0016020 membrane;	GO:0022804 active transmembrane transporter activity; GO:0042625 ATPase coupled ion transmembrane transporter activity; GO:0015075 ion transmembrane transporter activity; GO:0022853 active ion transmembrane transporter activity; GO:0015399 primary active transmembrane transporter activity; GO:0022892 substrate-specific transporter activity; GO:0044769 ATPase activity, coupled to transmembrane mov…	K02137	ATPeF0O; F-type H+-transporting ATPase subunit O	cal00190 Oxidative phosphorylation - Candida albicans; cal01100 Metabolic pathways - Candida albicans;	IPR026015;	F1F0 ATP synthase OSCP/delta subunit, N-terminal domain;

## Sheet: Ca17 vs. Ca1
Protein accession	Position	Amino acid	Ca17/Ca1 Ratio	Regulated Type: 1-Increase, 2-Decrease	Ca17/Ca1 P value	Protein description	Subcellular localization	Biological Process	Cellular Component	Molecular Function	KEGG KO No.	KEGG Gene	KEGG pathway	IPR ID	Domain description
A0A1D8PCQ5	113	K	1.694	1	0.000936526	Ribosomal 60S subunit protein L26B	mitochondria	GO:0006518 peptide metabolic process; GO:0043043 peptide biosynthetic process; GO:0044267 cellular protein metabolic process; GO:0006807 nitrogen compound metabolic process; GO:0009058 biosynthetic process; GO:0043603 cellular amide metabolic process; GO:0044238 primary metabolic process; GO:1901566 organonitrogen compound biosynthetic process; GO:1901576 organic substance biosynthetic process; G…	GO:0005840 ribosome; GO:0043229 intracellular organelle; GO:0043232 intracellular non-membrane-bounded organelle; GO:0044446 intracellular organelle part; GO:0005737 cytoplasm; GO:0032991 macromolecular complex; GO:0044424 intracellular part; GO:0005623 cell; GO:0044422 organelle part; GO:0043228 non-membrane-bounded organelle; GO:0043226 organelle; GO:0015934 large ribosomal subunit; GO:0044391 …	GO:0003735 structural constituent of ribosome; GO:0005198 structural molecule activity;	K02898	RP-L26e; large subunit ribosomal protein L26e	cal03010 Ribosome - Candida albicans;	IPR014722;	Ribosomal protein L2 domain 2;
A0A1D8PCV7	1009	K	0.657	2	0.00125733	L-aminoadipate-semialdehyde dehydrogenase	cytoplasm	GO:0009067 aspartate family amino acid biosynthetic process; GO:0008652 cellular amino acid biosynthetic process; GO:0016053 organic acid biosynthetic process; GO:0044711 single-organism biosynthetic process; GO:0055114 oxidation-reduction process; GO:0044281 small molecule metabolic process; GO:0009066 aspartate family amino acid metabolic process; GO:0006553 lysine metabolic process; GO:0044763…		GO:0016620 oxidoreductase activity, acting on the aldehyde or oxo group of donors, NAD or NADP as acceptor; GO:0031177 phosphopantetheine binding; GO:0019842 vitamin binding; GO:0072341 modified amino acid binding; GO:0003824 catalytic activity; GO:0005488 binding; GO:0004043 L-aminoadipate-semialdehyde dehydrogenase activity; GO:0016903 oxidoreductase activity, acting on the aldehyde or oxo grou…	K00143	LYS2; L-2-aminoadipate reductase [EC:1.2.1.95]	cal01130 Biosynthesis of antibiotics - Candida albicans; cal01100 Metabolic pathways - Candida albicans; cal01230 Biosynthesis of amino acids - Candida albicans; cal00300 Lysine biosynthesis - Candida albicans; cal01110 Biosynthesis of secondary metabolites - Candida albicans;	IPR020806; IPR009081; IPR016040; IPR010080; IPR000873; IPR010071; IPR013120;	Polyketide synthase, phosphopantetheine-binding domain; Phosphopantetheine binding ACP domain; NAD(P)-binding domain; Thioester reductase-like domain; AMP-dependent synthetase/ligase; Amino acid adenylation domain; Male sterility, NAD-binding;
A0A1D8PD05	217	K	0.657	2	0.00111867	Medium-chain fatty acid ethyl ester synthase/esterase	cytoplasm				K07019			IPR029058; IPR000073;	Alpha/Beta hydrolase fold; Alpha/beta hydrolase fold-1;
A0A1D8PD78	269	K	0.362	2	0.0396203	Ifd6p	cytoplasm							IPR023210;	NADP-dependent oxidoreductase domain;
A0A1D8PD78	341	K	0.218	2	0.00102334	Ifd6p	cytoplasm							IPR023210;	NADP-dependent oxidoreductase domain;
A0A1D8PDL6	119	K	0.632	2	0.0252265	Ribosomal 60S subunit protein L7A	nucleus				K02937	RP-L7e; large subunit ribosomal protein L7e	cal03010 Ribosome - Candida albicans;	IPR012988; IPR016082;	Ribosomal protein L30, N-terminal; Ribosomal protein L30, ferredoxin-like fold domain;
A0A1D8PEA2	170	K	0.475	2	0.000152685	Dolichyl-phosphate beta-D-mannosyltransferase	cytoplasm			GO:0016757 transferase activity, transferring glycosyl groups; GO:0003824 catalytic activity; GO:0016740 transferase activity;	K00721	DPM1; dolichol-phosphate mannosyltransferase [EC:2.4.1.83]	cal01100 Metabolic pathways - Candida albicans; cal00510 N-Glycan biosynthesis - Candida albicans;	IPR029044; IPR001173;	Nucleotide-diphospho-sugar transferases; Glycosyltransferase 2-like;
A0A1D8PEH3	652	K	0.666	2	0.0346441	Stress-responsive transcriptional activator	nucleus			GO:0097159 organic cyclic compound binding; GO:1901363 heterocyclic compound binding; GO:0005488 binding; GO:0003676 nucleic acid binding; GO:0043167 ion binding; GO:0043169 cation binding; GO:0046872 metal ion binding;				IPR015880; IPR007087; IPR013087;	Zinc finger, C2H2-like; Zinc finger, C2H2; Zinc finger C2H2-type/integrase DNA-binding domain;
A0A1D8PEM5	298	K	1.583	1	0.00150921	"Isocitrate dehydrogenase [NAD] subunit, mitochondrial"	cytoplasm	GO:0072350 tricarboxylic acid metabolic process; GO:0055114 oxidation-reduction process; GO:0044281 small molecule metabolic process; GO:0044763 single-organism cellular process; GO:0006099 tricarboxylic acid cycle; GO:0044699 single-organism process; GO:0044238 primary metabolic process; GO:0044237 cellular metabolic process; GO:0045333 cellular respiration; GO:0071704 organic substance metaboli…	GO:0043226 organelle; GO:0043231 intracellular membrane-bounded organelle; GO:0043229 intracellular organelle; GO:0044464 cell part; GO:0005622 intracellular; GO:0005737 cytoplasm; GO:0044424 intracellular part; GO:0043227 membrane-bounded organelle; GO:0005623 cell; GO:0005739 mitochondrion; GO:0044444 cytoplasmic part;	GO:0000287 magnesium ion binding; GO:1901265 nucleoside phosphate binding; GO:0043167 ion binding; GO:0004448 isocitrate dehydrogenase activity; GO:0000166 nucleotide binding; GO:0048037 cofactor binding; GO:0016491 oxidoreductase activity; GO:0016614 oxidoreductase activity, acting on CH-OH group of donors; GO:1901363 heterocyclic compound binding; GO:0097159 organic cyclic compound binding; GO:…	K00030	IDH3; isocitrate dehydrogenase (NAD+) [EC:1.1.1.41]	cal01200 Carbon metabolism - Candida albicans; cal01130 Biosynthesis of antibiotics - Candida albicans; cal00020 Citrate cycle (TCA cycle) - Candida albicans; cal01100 Metabolic pathways - Candida albicans; cal01230 Biosynthesis of amino acids - Candida albicans; cal01210 2-Oxocarboxylic acid metabolism - Candida albicans; cal01110 Biosynthesis of secondary metabolites - Candida albicans;	IPR024084;	Isopropylmalate dehydrogenase-like domain;
A0A1D8PF90	715	K	0.616	2	0.000229279	Uncharacterized protein	cytoplasm			GO:0097159 organic cyclic compound binding; GO:1901363 heterocyclic compound binding; GO:0003723 RNA binding; GO:0005488 binding; GO:0003676 nucleic acid binding;				IPR004087; IPR004088;	K Homology domain; K Homology domain, type 1;
A0A1D8PGE6	358	K	0.469	2	0.00763001	Hap42p	nucleus	GO:0050794 regulation of cellular process; GO:0010468 regulation of gene expression; GO:0006355 regulation of transcription, DNA-templated; GO:0031326 regulation of cellular biosynthetic process; GO:0080090 regulation of primary metabolic process; GO:0060255 regulation of macromolecule metabolic process; GO:0019219 regulation of nucleobase-containing compound metabolic process; GO:0010556 regulat…	GO:0043226 organelle; GO:0043231 intracellular membrane-bounded organelle; GO:0043229 intracellular organelle; GO:0005634 nucleus; GO:0044464 cell part; GO:0005622 intracellular; GO:0044424 intracellular part; GO:0043227 membrane-bounded organelle; GO:0005623 cell;	GO:0097159 organic cyclic compound binding; GO:1901363 heterocyclic compound binding; GO:0003677 DNA binding; GO:0005488 binding; GO:0003676 nucleic acid binding;				IPR018287;	Hap4 transcription factor, heteromerisation domain;
A0A1D8PGY0	97	K	2.184	1	6.76154e-05	Ribosomal 60S subunit protein L21A	mitochondria	GO:0006518 peptide metabolic process; GO:0043043 peptide biosynthetic process; GO:0044267 cellular protein metabolic process; GO:0006807 nitrogen compound metabolic process; GO:0009058 biosynthetic process; GO:0043603 cellular amide metabolic process; GO:0044238 primary metabolic process; GO:1901566 organonitrogen compound biosynthetic process; GO:1901576 organic substance biosynthetic process; G…	GO:0005840 ribosome; GO:0043226 organelle; GO:0043229 intracellular organelle; GO:0043232 intracellular non-membrane-bounded organelle; GO:0044464 cell part; GO:0005622 intracellular; GO:0005737 cytoplasm; GO:0032991 macromolecular complex; GO:0044424 intracellular part; GO:1990904 ribonucleoprotein complex; GO:0005623 cell; GO:0030529 intracellular ribonucleoprotein complex; GO:0044444 cytoplasm…	GO:0003735 structural constituent of ribosome; GO:0005198 structural molecule activity;	K02889	RP-L21e; large subunit ribosomal protein L21e	cal03010 Ribosome - Candida albicans;
A0A1D8PHW0	157	K	0.594	2	0.00131392	Sedoheptulose-bisphosphatase	mitochondria				K15634	gpmB; probable phosphoglycerate mutase [EC:5.4.2.12]	cal00010 Glycolysis / Gluconeogenesis - Candida albicans; cal01200 Carbon metabolism - Candida albicans; cal01130 Biosynthesis of antibiotics - Candida albicans; cal01100 Metabolic pathways - Candida albicans; cal00680 Methane metabolism - Candida albicans; cal01230 Biosynthesis of amino acids - Candida albicans; cal00260 Glycine, serine and threonine metabolism - Candida albicans; cal01110 Biosy…
A0A1D8PJK7	104	K	1.506	1	0.000856341	Structural maintenance of chromosomes protein	nucleus	GO:0016043 cellular component organization; GO:0033554 cellular response to stress; GO:0006725 cellular aromatic compound metabolic process; GO:0006259 DNA metabolic process; GO:0048285 organelle fission; GO:0007067 mitotic nuclear division; GO:0044699 single-organism process; GO:0050896 response to stimulus; GO:1903047 mitotic cell cycle process; GO:0044237 cellular metabolic process; GO:0071704…	GO:0043229 intracellular organelle; GO:0043232 intracellular non-membrane-bounded organelle; GO:0044446 intracellular organelle part; GO:0032991 macromolecular complex; GO:0044424 intracellular part; GO:0005623 cell; GO:0044422 organelle part; GO:0044427 chromosomal part; GO:0008278 cohesin complex; GO:0043228 non-membrane-bounded organelle; GO:0000793 condensed chromosome; GO:0043231 intracellul…	GO:0005524 ATP binding; GO:1901265 nucleoside phosphate binding; GO:0001882 nucleoside binding; GO:0043167 ion binding; GO:0005515 protein binding; GO:0003682 chromatin binding; GO:0000166 nucleotide binding; GO:0097159 organic cyclic compound binding; GO:1901363 heterocyclic compound binding; GO:0032549 ribonucleoside binding; GO:0097367 carbohydrate derivative binding; GO:0032553 ribonucleotide…	K06669	SMC3; structural maintenance of chromosome 3 (chondroitin sulfate proteoglycan 6)	cal04113 Meiosis - yeast - Candida albicans; cal04111 Cell cycle - yeast - Candida albicans;	IPR010935; IPR027417; IPR003395;	SMCs flexible hinge; P-loop containing nucleoside triphosphate hydrolase; RecF/RecN/SMC, N-terminal;
A0A1D8PK30	78	K	1.849	1	0.000158048	Ribosomal 60S subunit protein L35A	nucleus	GO:0006518 peptide metabolic process; GO:0043043 peptide biosynthetic process; GO:0044267 cellular protein metabolic process; GO:0006807 nitrogen compound metabolic process; GO:0009058 biosynthetic process; GO:0043603 cellular amide metabolic process; GO:0044238 primary metabolic process; GO:1901566 organonitrogen compound biosynthetic process; GO:1901576 organic substance biosynthetic process; G…	GO:0005840 ribosome; GO:0043226 organelle; GO:0043229 intracellular organelle; GO:0043232 intracellular non-membrane-bounded organelle; GO:0044464 cell part; GO:0005622 intracellular; GO:0005737 cytoplasm; GO:0032991 macromolecular complex; GO:0044424 intracellular part; GO:1990904 ribonucleoprotein complex; GO:0005623 cell; GO:0030529 intracellular ribonucleoprotein complex; GO:0044444 cytoplasm…	GO:0003735 structural constituent of ribosome; GO:0005198 structural molecule activity;	K02918	RP-L35e; large subunit ribosomal protein L35e	cal03010 Ribosome - Candida albicans;
A0A1D8PK43	46	K	0.557	2	0.00126926	Ribosomal 60S subunit protein L18A	mitochondria	GO:0006518 peptide metabolic process; GO:0043043 peptide biosynthetic process; GO:0044267 cellular protein metabolic process; GO:0006807 nitrogen compound metabolic process; GO:0009058 biosynthetic process; GO:0043603 cellular amide metabolic process; GO:0044238 primary metabolic process; GO:1901566 organonitrogen compound biosynthetic process; GO:1901576 organic substance biosynthetic process; G…	GO:0005840 ribosome; GO:0043226 organelle; GO:0043229 intracellular organelle; GO:0043232 intracellular non-membrane-bounded organelle; GO:0044464 cell part; GO:0005622 intracellular; GO:0005737 cytoplasm; GO:0032991 macromolecular complex; GO:0044424 intracellular part; GO:1990904 ribonucleoprotein complex; GO:0005623 cell; GO:0030529 intracellular ribonucleoprotein complex; GO:0044444 cytoplasm…	GO:0003735 structural constituent of ribosome; GO:0005198 structural molecule activity;	K02883	RP-L18e; large subunit ribosomal protein L18e	cal03010 Ribosome - Candida albicans;	IPR021131;	Ribosomal protein L18e/L15P;
A0A1D8PK65	1143	K	1.766	1	0.00185856	Trifunctional fatty acid synthase subunit	cytoplasm	GO:0044711 single-organism biosynthetic process; GO:0016053 organic acid biosynthetic process; GO:0044281 small molecule metabolic process; GO:0044763 single-organism cellular process; GO:0044699 single-organism process; GO:0044255 cellular lipid metabolic process; GO:0009058 biosynthetic process; GO:0006631 fatty acid metabolic process; GO:0044238 primary metabolic process; GO:0044237 cellular m…		GO:0000287 magnesium ion binding; GO:0003824 catalytic activity; GO:0005488 binding; GO:0043167 ion binding; GO:0046872 metal ion binding; GO:0043169 cation binding; GO:0016780 phosphotransferase activity, for other substituted phosphate groups; GO:0016740 transferase activity; GO:0008897 holo-[acyl-carrier-protein] synthase activity; GO:0016772 transferase activity, transferring phosphorus-conta…	K00667	FAS2; fatty acid synthase subunit alpha, fungi type [EC:2.3.1.86]	cal01100 Metabolic pathways - Candida albicans; cal00061 Fatty acid biosynthesis - Candida albicans; cal01212 Fatty acid metabolism - Candida albicans;	IPR016035; IPR014031; IPR014030; IPR008278; IPR016039; IPR001227; IPR016040; IPR004568;	Acyl transferase/acyl hydrolase/lysophospholipase; Beta-ketoacyl synthase, C-terminal; Beta-ketoacyl synthase, N-terminal; 4'-phosphopantetheinyl transferase superfamily; Thiolase-like; Acyl transferase domain; NAD(P)-binding domain; Phosphopantetheine-protein transferase domain;
A0A1D8PL84	85	K	0.635	2	0.0109175	Uncharacterized protein	nucleus			GO:0005515 protein binding; GO:0005488 binding;				IPR011990; IPR002716; IPR029060;	Tetratricopeptide-like helical domain; PIN domain; PIN domain-like;
A0A1D8PLY4	1126	K	1.6	1	0.01615	Pyruvate carboxylase	cytoplasm	GO:0016051 carbohydrate biosynthetic process; GO:0019319 hexose biosynthetic process; GO:0044711 single-organism biosynthetic process; GO:0044281 small molecule metabolic process; GO:0044763 single-organism cellular process; GO:0044699 single-organism process; GO:0046364 monosaccharide biosynthetic process; GO:0009058 biosynthetic process; GO:0044238 primary metabolic process; GO:0005975 carbohyd…		GO:0004736 pyruvate carboxylase activity; GO:1901265 nucleoside phosphate binding; GO:0016885 ligase activity, forming carbon-carbon bonds; GO:0016874 ligase activity; GO:1901363 heterocyclic compound binding; GO:0097159 organic cyclic compound binding; GO:0031406 carboxylic acid binding; GO:0032553 ribonucleotide binding; GO:0003824 catalytic activity; GO:0005488 binding; GO:0032550 purine ribon…	K01958	PC; pyruvate carboxylase [EC:6.4.1.1]	cal00620 Pyruvate metabolism - Candida albicans; cal01200 Carbon metabolism - Candida albicans; cal00020 Citrate cycle (TCA cycle) - Candida albicans; cal01100 Metabolic pathways - Candida albicans; cal01230 Biosynthesis of amino acids - Candida albicans;	IPR013785; IPR011053; IPR000089; IPR005479; IPR005481; IPR000891; IPR013815; IPR016185; IPR011764; IPR009057; IPR011761; IPR005482; IPR003379; IPR013816; IPR011054;	Aldolase-type TIM barrel; Single hybrid motif; Biotin/lipoyl attachment; Carbamoyl-phosphate synthetase large subunit-like, ATP-binding domain; Biotin carboxylase-like, N-terminal domain; Pyruvate carboxyltransferase; ATP-grasp fold, subdomain 1; Pre-ATP-grasp domain; Biotin carboxylation domain; Homeobox domain-like; ATP-grasp fold; Biotin carboxylase, C-terminal; Carboxylase, conserved domain; …
A0A1D8PN83	43	K	0.62	2	1.7233e-05	Ribosomal 40S subunit protein S11A	mitochondria	GO:0006518 peptide metabolic process; GO:0043043 peptide biosynthetic process; GO:0044267 cellular protein metabolic process; GO:0006807 nitrogen compound metabolic process; GO:0009058 biosynthetic process; GO:0043603 cellular amide metabolic process; GO:0044238 primary metabolic process; GO:1901566 organonitrogen compound biosynthetic process; GO:1901576 organic substance biosynthetic process; G…	GO:0005840 ribosome; GO:0043226 organelle; GO:0043229 intracellular organelle; GO:0043232 intracellular non-membrane-bounded organelle; GO:0044464 cell part; GO:0005622 intracellular; GO:0005737 cytoplasm; GO:0032991 macromolecular complex; GO:0044424 intracellular part; GO:1990904 ribonucleoprotein complex; GO:0005623 cell; GO:0030529 intracellular ribonucleoprotein complex; GO:0044444 cytoplasm…	GO:0003735 structural constituent of ribosome; GO:0005198 structural molecule activity;	K02949	RP-S11e; small subunit ribosomal protein S11e	cal03010 Ribosome - Candida albicans;	IPR012340; IPR032440;	Nucleic acid-binding, OB-fold; 40S ribosomal protein S11, N-terminal;
A0A1D8PNQ6	21	K	0.504	2	7.40288e-05	Ribosomal 40S subunit protein S25B	cytoplasm				K02975	RP-S25e; small subunit ribosomal protein S25e	cal03010 Ribosome - Candida albicans;	IPR011991;	Winged helix-turn-helix DNA-binding domain;
A0A1D8PPK1	347	K	0.619	2	0.000250948	Ebp1p	cytoskeleton	GO:0044699 single-organism process; GO:0008152 metabolic process; GO:0055114 oxidation-reduction process; GO:0044710 single-organism metabolic process;		GO:0097159 organic cyclic compound binding; GO:1901363 heterocyclic compound binding; GO:0097367 carbohydrate derivative binding; GO:1901265 nucleoside phosphate binding; GO:0003824 catalytic activity; GO:0032553 ribonucleotide binding; GO:0005488 binding; GO:0043167 ion binding; GO:0043168 anion binding; GO:0000166 nucleotide binding; GO:0010181 FMN binding; GO:0048037 cofactor binding; GO:00164…	K00354			IPR013785; IPR001155;	Aldolase-type TIM barrel; NADH:flavin oxidoreductase/NADH oxidase, N-terminal;
A0A1D8PPY8	268	K	0.517	2	0.0049561	Fimbrin	nucleus			GO:0043169 cation binding; GO:0046872 metal ion binding; GO:0005515 protein binding; GO:0005509 calcium ion binding; GO:0005488 binding; GO:0043167 ion binding;	K17275			IPR011992; IPR002048; IPR001715;	EF-hand domain pair; EF-hand domain; Calponin homology domain;
A0A1D8PQK3	116	K	0.606	2	0.022872	Uncharacterized protein	nucleus				K11364			IPR010750;	SGF29 tudor-like domain;
A0A1D8PQK3	118	K	0.606	2	0.022872	Uncharacterized protein	nucleus				K11364			IPR010750;	SGF29 tudor-like domain;
A0A1D8PQK3	121	K	0.622	2	0.0280897	Uncharacterized protein	nucleus				K11364			IPR010750;	SGF29 tudor-like domain;
A0A1D8PRJ6	139	K	0.649	2	0.026605	Translation initiation factor eIF2 subunit beta	nucleus	GO:0006518 peptide metabolic process; GO:0043043 peptide biosynthetic process; GO:0044267 cellular protein metabolic process; GO:0006807 nitrogen compound metabolic process; GO:0009058 biosynthetic process; GO:0043603 cellular amide metabolic process; GO:0044238 primary metabolic process; GO:1901566 organonitrogen compound biosynthetic process; GO:0044237 cellular metabolic process; GO:1901576 or…		GO:0097159 organic cyclic compound binding; GO:1901363 heterocyclic compound binding; GO:0003723 RNA binding; GO:0008135 translation factor activity, RNA binding; GO:0005488 binding; GO:0003676 nucleic acid binding; GO:0003743 translation initiation factor activity;	K03238	EIF2S2; translation initiation factor 2 subunit 2	cal03013 RNA transport - Candida albicans;	IPR016189; IPR016190; IPR002735;	Translation initiation factor IF2/IF5, N-terminal; Translation initiation factor IF2/IF5, zinc-binding; Translation initiation factor IF2/IF5;
A0A1D8PRM5	37	K	1.548	1	0.000249875	F1F0 ATP synthase subunit f	mitochondria	GO:0009116 nucleoside metabolic process; GO:0042278 purine nucleoside metabolic process; GO:0009167 purine ribonucleoside monophosphate metabolic process; GO:0009117 nucleotide metabolic process; GO:0044699 single-organism process; GO:0046129 purine ribonucleoside biosynthetic process; GO:0009163 nucleoside biosynthetic process; GO:0009058 biosynthetic process; GO:0009156 ribonucleoside monophosp…	GO:0016020 membrane; GO:0098800 inner mitochondrial membrane protein complex; GO:0031090 organelle membrane; GO:0098796 membrane protein complex; GO:0005737 cytoplasm; GO:0032991 macromolecular complex; GO:0098798 mitochondrial protein complex; GO:0044424 intracellular part; GO:0005623 cell; GO:0044455 mitochondrial membrane part; GO:0044422 organelle part; GO:0005740 mitochondrial envelope; GO:0…		K02139	ATPeFF; F-type H+-transporting ATPase subunit f	cal00190 Oxidative phosphorylation - Candida albicans; cal01100 Metabolic pathways - Candida albicans;
A0A1D8PTW2	656	K	0.614	2	0.0349991	Uncharacterized protein	extracellular
A0A1D8PTW9	4	K	1.759	1	0.00862638	Pyridoxine 4-dehydrogenase	nucleus				K05275	E1.1.1.65; pyridoxine 4-dehydrogenase [EC:1.1.1.65]	cal01100 Metabolic pathways - Candida albicans; cal00750 Vitamin B6 metabolism - Candida albicans;	IPR023210;	NADP-dependent oxidoreductase domain;
A0A1D8PTW9	259	K	1.838	1	0.0233849	Pyridoxine 4-dehydrogenase	nucleus				K05275	E1.1.1.65; pyridoxine 4-dehydrogenase [EC:1.1.1.65]	cal01100 Metabolic pathways - Candida albicans; cal00750 Vitamin B6 metabolism - Candida albicans;	IPR023210;	NADP-dependent oxidoreductase domain;
O94069	249	K	1.812	1	0.0141771	"5-aminolevulinate synthase, mitochondrial"	mitochondria	GO:0051188 cofactor biosynthetic process; GO:0046148 pigment biosynthetic process; GO:0006725 cellular aromatic compound metabolic process; GO:0006783 heme biosynthetic process; GO:0044699 single-organism process; GO:0046501 protoporphyrinogen IX metabolic process; GO:0009058 biosynthetic process; GO:1901566 organonitrogen compound biosynthetic process; GO:0042168 heme metabolic process; GO:00442…	GO:0005759 mitochondrial matrix; GO:0043229 intracellular organelle; GO:0044429 mitochondrial part; GO:0005737 cytoplasm; GO:0044446 intracellular organelle part; GO:0044424 intracellular part; GO:0005623 cell; GO:0005739 mitochondrion; GO:0044422 organelle part; GO:0031974 membrane-enclosed lumen; GO:0043226 organelle; GO:0043231 intracellular membrane-bounded organelle; GO:0070013 intracellular…	GO:0097159 organic cyclic compound binding; GO:1901363 heterocyclic compound binding; GO:0016746 transferase activity, transferring acyl groups; GO:0016749 N-succinyltransferase activity; GO:0003824 catalytic activity; GO:0005488 binding; GO:0016748 succinyltransferase activity; GO:0043167 ion binding; GO:0043168 anion binding; GO:0003870 5-aminolevulinate synthase activity; GO:0048037 cofactor b…	K00643	E2.3.1.37; 5-aminolevulinate synthase [EC:2.3.1.37]	cal01100 Metabolic pathways - Candida albicans; cal00260 Glycine, serine and threonine metabolism - Candida albicans; cal00860 Porphyrin and chlorophyll metabolism - Candida albicans; cal01110 Biosynthesis of secondary metabolites - Candida albicans;	IPR004839; IPR015424; IPR010961; IPR015422; IPR015421;	Aminotransferase, class I/classII; Pyridoxal phosphate-dependent transferase; Tetrapyrrole biosynthesis, 5-aminolevulinic acid synthase; Pyridoxal phosphate-dependent transferase, major region, subdomain 2; Pyridoxal phosphate-dependent transferase, major region, subdomain 1;
P46598	517	K	0.629	2	0.00673418	Heat shock protein 90 homolog	cytoplasm,nucleus	GO:0050794 regulation of cellular process; GO:0044700 single organism signaling; GO:1900428 regulation of filamentous growth of a population of unicellular organisms; GO:0033554 cellular response to stress; GO:0010941 regulation of cell death; GO:0035690 cellular response to drug; GO:0040008 regulation of growth; GO:0009628 response to abiotic stimulus; GO:0071310 cellular response to organic sub…	GO:0016020 membrane; GO:0030312 external encapsulating structure; GO:0071944 cell periphery; GO:0044464 cell part; GO:0005622 intracellular; GO:0005737 cytoplasm; GO:0009277 fungal-type cell wall; GO:0030446 hyphal cell wall; GO:0009986 cell surface; GO:0044424 intracellular part; GO:0005618 cell wall; GO:0005623 cell; GO:0005886 plasma membrane;	GO:0005524 ATP binding; GO:1901265 nucleoside phosphate binding; GO:0001882 nucleoside binding; GO:0043167 ion binding; GO:0016817 hydrolase activity, acting on acid anhydrides; GO:0005515 protein binding; GO:0016787 hydrolase activity; GO:0000166 nucleotide binding; GO:0017111 nucleoside-triphosphatase activity; GO:0016887 ATPase activity; GO:0097159 organic cyclic compound binding; GO:1901363 h…	K04079	HSP90A; molecular chaperone HtpG	cal04141 Protein processing in endoplasmic reticulum - Candida albicans;	IPR020575; IPR020568; IPR003594;	Heat shock protein Hsp90, N-terminal; Ribosomal protein S5 domain 2-type fold; Histidine kinase-like ATPase, C-terminal domain;
P83784	545	K	1.543	1	0.000187357	"Heat shock protein SSC1, mitochondrial"	mitochondria	GO:0006457 protein folding; GO:0009987 cellular process;	GO:0016020 membrane; GO:0005759 mitochondrial matrix; GO:0043229 intracellular organelle; GO:0044421 extracellular region part; GO:0044429 mitochondrial part; GO:0030312 external encapsulating structure; GO:0071944 cell periphery; GO:0005737 cytoplasm; GO:0044446 intracellular organelle part; GO:0044424 intracellular part; GO:0005623 cell; GO:0005576 extracellular region; GO:0005739 mitochondrion…	GO:0005524 ATP binding; GO:1901265 nucleoside phosphate binding; GO:0001882 nucleoside binding; GO:0043167 ion binding; GO:0005515 protein binding; GO:0000166 nucleotide binding; GO:0097159 organic cyclic compound binding; GO:1901363 heterocyclic compound binding; GO:0032549 ribonucleoside binding; GO:0097367 carbohydrate derivative binding; GO:0032553 ribonucleotide binding; GO:0005488 binding; …	K04043	dnaK; molecular chaperone DnaK	cal03018 RNA degradation - Candida albicans;	IPR029048; IPR029047;	Heat shock protein 70kD, C-terminal domain; Heat shock protein 70kD, peptide-binding domain;
Q59LS1	66	K	1.648	1	0.0382208	Ribosomal 60S subunit protein L3	mitochondria	GO:0006518 peptide metabolic process; GO:0043043 peptide biosynthetic process; GO:0044267 cellular protein metabolic process; GO:0006807 nitrogen compound metabolic process; GO:0009058 biosynthetic process; GO:0043603 cellular amide metabolic process; GO:0044238 primary metabolic process; GO:1901566 organonitrogen compound biosynthetic process; GO:1901576 organic substance biosynthetic process; G…	GO:0005840 ribosome; GO:0043226 organelle; GO:0043229 intracellular organelle; GO:0043232 intracellular non-membrane-bounded organelle; GO:0044464 cell part; GO:0005622 intracellular; GO:0005737 cytoplasm; GO:0032991 macromolecular complex; GO:0044424 intracellular part; GO:1990904 ribonucleoprotein complex; GO:0005623 cell; GO:0030529 intracellular ribonucleoprotein complex; GO:0044444 cytoplasm…	GO:0003735 structural constituent of ribosome; GO:0005198 structural molecule activity;	K02925	RP-L3e; large subunit ribosomal protein L3e	cal03010 Ribosome - Candida albicans;	IPR009000;	Translation protein, beta-barrel domain;
Q59MB6	43	K	1.597	1	0.0122836	"Amino-acid acetyltransferase, mitochondrial"	nucleus	GO:0009064 glutamine family amino acid metabolic process; GO:0008652 cellular amino acid biosynthetic process; GO:0006526 arginine biosynthetic process; GO:0016053 organic acid biosynthetic process; GO:0044711 single-organism biosynthetic process; GO:0044281 small molecule metabolic process; GO:0006525 arginine metabolic process; GO:0044763 single-organism cellular process; GO:0006807 nitrogen co…	GO:0043226 organelle; GO:0043231 intracellular membrane-bounded organelle; GO:0043229 intracellular organelle; GO:0044464 cell part; GO:0005622 intracellular; GO:0005737 cytoplasm; GO:0044424 intracellular part; GO:0043227 membrane-bounded organelle; GO:0005623 cell; GO:0005739 mitochondrion; GO:0044444 cytoplasmic part;	GO:0004042 acetyl-CoA:L-glutamate N-acetyltransferase activity; GO:0016746 transferase activity, transferring acyl groups; GO:0008080 N-acetyltransferase activity; GO:0016747 transferase activity, transferring acyl groups other than amino-acyl groups; GO:0016740 transferase activity; GO:0003824 catalytic activity; GO:0016407 acetyltransferase activity; GO:0016410 N-acyltransferase activity;	K00618	E2.3.1.1; amino-acid N-acetyltransferase [EC:2.3.1.1]	cal01130 Biosynthesis of antibiotics - Candida albicans; cal00220 Arginine biosynthesis - Candida albicans; cal01100 Metabolic pathways - Candida albicans; cal01230 Biosynthesis of amino acids - Candida albicans; cal01210 2-Oxocarboxylic acid metabolism - Candida albicans; cal01110 Biosynthesis of secondary metabolites - Candida albicans;	IPR006855;	Vertebrate-like NAGS Gcn5-related N-acetyltransferase (GNAT) domain;
Q59PL9	827	K	0.66	2	0.0185731	Eukaryotic translation initiation factor 3 subunit A	nucleus	GO:0035690 cellular response to drug; GO:0006518 peptide metabolic process; GO:0044267 cellular protein metabolic process; GO:0009058 biosynthetic process; GO:1901566 organonitrogen compound biosynthetic process; GO:0050896 response to stimulus; GO:0044237 cellular metabolic process; GO:0071704 organic substance metabolic process; GO:0042493 response to drug; GO:0008152 metabolic process; GO:0006…	GO:0044464 cell part; GO:0005622 intracellular; GO:0005737 cytoplasm; GO:0032991 macromolecular complex; GO:0044424 intracellular part; GO:0005623 cell; GO:0043234 protein complex; GO:0044444 cytoplasmic part; GO:0005852 eukaryotic translation initiation factor 3 complex;	GO:0097159 organic cyclic compound binding; GO:1901363 heterocyclic compound binding; GO:0008135 translation factor activity, RNA binding; GO:0003723 RNA binding; GO:0005488 binding; GO:0003676 nucleic acid binding; GO:0003743 translation initiation factor activity; GO:0005515 protein binding;	K03254	EIF3A; translation initiation factor 3 subunit A	cal03013 RNA transport - Candida albicans;	IPR000717;	Proteasome component (PCI) domain;
Q59QH2	213	K	0.498	2	0.0488719	Csh1p	mitochondria							IPR023210;	NADP-dependent oxidoreductase domain;
Q59RI1	175	K	0.647	2	0.00691706	Isoleucine--tRNA ligase	nucleus	GO:0065008 regulation of biological quality; GO:0006518 peptide metabolic process; GO:0010608 posttranscriptional regulation of gene expression; GO:0044699 single-organism process; GO:0009058 biosynthetic process; GO:0006428 isoleucyl-tRNA aminoacylation; GO:0044237 cellular metabolic process; GO:0008152 metabolic process; GO:0006520 cellular amino acid metabolic process; GO:0006418 tRNA aminoacy…	GO:0044424 intracellular part; GO:0005623 cell; GO:0044464 cell part; GO:0005622 intracellular; GO:0005737 cytoplasm;	GO:0016876 ligase activity, forming aminoacyl-tRNA and related compounds; GO:0052689 carboxylic ester hydrolase activity; GO:1901265 nucleoside phosphate binding; GO:0016875 ligase activity, forming carbon-oxygen bonds; GO:0016874 ligase activity; GO:0016787 hydrolase activity; GO:0097159 organic cyclic compound binding; GO:1901363 heterocyclic compound binding; GO:0000049 tRNA binding; GO:000382…	K01870	IARS; isoleucyl-tRNA synthetase [EC:6.1.1.5]	cal00970 Aminoacyl-tRNA biosynthesis - Candida albicans;	IPR014729; IPR013155; IPR033709; IPR009008; IPR002300; IPR009080;	Rossmann-like alpha/beta/alpha sandwich fold; Methionyl/Valyl/Leucyl/Isoleucyl-tRNA synthetase, anticodon-binding; Isoleucyl tRNA synthetase type 2, anticodon-binding domain; Valyl/Leucyl/Isoleucyl-tRNA synthetase, editing domain; Aminoacyl-tRNA synthetase, class Ia; Aminoacyl-tRNA synthetase, class Ia, anticodon-binding;
Q59RN6	123	K	0.371	2	0.0104369	Histone H2A.Z-specific chaperone CHZ1	nucleus		GO:0043226 organelle; GO:0043231 intracellular membrane-bounded organelle; GO:0043229 intracellular organelle; GO:0005634 nucleus; GO:0044464 cell part; GO:0005622 intracellular; GO:0044424 intracellular part; GO:0043227 membrane-bounded organelle; GO:0005623 cell;					IPR019098;	Histone chaperone domain CHZ;
Q59RQ6	128	K	1.723	1	0.000301621	Dihydrolipoyl dehydrogenase	mitochondria	GO:0050794 regulation of cellular process; GO:0042592 homeostatic process; GO:0065008 regulation of biological quality; GO:0008152 metabolic process; GO:0050789 regulation of biological process; GO:0055114 oxidation-reduction process; GO:0044710 single-organism metabolic process; GO:0045454 cell redox homeostasis; GO:0044763 single-organism cellular process; GO:0019725 cellular homeostasis; GO:00…	GO:0005623 cell;	GO:0004148 dihydrolipoyl dehydrogenase activity; GO:0016651 oxidoreductase activity, acting on NAD(P)H; GO:1901265 nucleoside phosphate binding; GO:0050660 flavin adenine dinucleotide binding; GO:0043167 ion binding; GO:0000166 nucleotide binding; GO:0048037 cofactor binding; GO:0016668 oxidoreductase activity, acting on a sulfur group of donors, NAD(P) as acceptor; GO:0016491 oxidoreductase acti…	K00382	DLD; dihydrolipoamide dehydrogenase [EC:1.8.1.4]	cal00010 Glycolysis / Gluconeogenesis - Candida albicans; cal01200 Carbon metabolism - Candida albicans; cal01130 Biosynthesis of antibiotics - Candida albicans; cal01100 Metabolic pathways - Candida albicans; cal00280 Valine, leucine and isoleucine degradation - Candida albicans; cal00620 Pyruvate metabolism - Candida albicans; cal00640 Propanoate metabolism - Candida albicans; cal00020 Citrate …	IPR016156; IPR004099; IPR023753;	FAD/NAD-linked reductase, dimerisation domain; Pyridine nucleotide-disulphide oxidoreductase, dimerisation domain; FAD/NAD(P)-binding domain;
Q59T49	307	K	0.43	2	0.00163335	Uncharacterized protein	mitochondria			GO:0048037 cofactor binding; GO:0003824 catalytic activity; GO:0005488 binding; GO:0050662 coenzyme binding;				IPR001509; IPR016040;	NAD-dependent epimerase/dehydratase; NAD(P)-binding domain;
Q59VN2	80	K	0.663	2	0.00548783	Histone H3.1/H3.2	nucleus		GO:0043229 intracellular organelle; GO:0043232 intracellular non-membrane-bounded organelle; GO:0044446 intracellular organelle part; GO:0032991 macromolecular complex; GO:0044424 intracellular part; GO:0005623 cell; GO:0044422 organelle part; GO:0044427 chromosomal part; GO:0000786 nucleosome; GO:0043228 non-membrane-bounded organelle; GO:0043231 intracellular membrane-bounded organelle; GO:0043…	GO:0097159 organic cyclic compound binding; GO:1901363 heterocyclic compound binding; GO:0003677 DNA binding; GO:0046982 protein heterodimerization activity; GO:0005488 binding; GO:0046983 protein dimerization activity; GO:0003676 nucleic acid binding; GO:0005515 protein binding;	K11253			IPR009072; IPR007125;	Histone-fold; Histone H2A/H2B/H3;
Q5A0L0	398	K	0.579	2	0.00248344	Ribonucleotide-diphosphate reductase subunit	cytoplasm	GO:0009165 nucleotide biosynthetic process; GO:0006725 cellular aromatic compound metabolic process; GO:0009117 nucleotide metabolic process; GO:0044699 single-organism process; GO:0009058 biosynthetic process; GO:0009262 deoxyribonucleotide metabolic process; GO:0044237 cellular metabolic process; GO:0006796 phosphate-containing compound metabolic process; GO:0071704 organic substance metabolic …		GO:0003824 catalytic activity; GO:0016491 oxidoreductase activity;	K10808	RRM2; ribonucleoside-diphosphate reductase subunit M2 [EC:1.17.4.1]	cal01100 Metabolic pathways - Candida albicans; cal00480 Glutathione metabolism - Candida albicans; cal00240 Pyrimidine metabolism - Candida albicans; cal00230 Purine metabolism - Candida albicans;	IPR012348; IPR009078;	Ribonucleotide reductase-related; Ferritin-like superfamily;
Q5A0L0	26	K	0.541	2	0.00155555	Ribonucleotide-diphosphate reductase subunit	cytoplasm	GO:0009165 nucleotide biosynthetic process; GO:0006725 cellular aromatic compound metabolic process; GO:0009117 nucleotide metabolic process; GO:0044699 single-organism process; GO:0009058 biosynthetic process; GO:0009262 deoxyribonucleotide metabolic process; GO:0044237 cellular metabolic process; GO:0006796 phosphate-containing compound metabolic process; GO:0071704 organic substance metabolic …		GO:0003824 catalytic activity; GO:0016491 oxidoreductase activity;	K10808	RRM2; ribonucleoside-diphosphate reductase subunit M2 [EC:1.17.4.1]	cal01100 Metabolic pathways - Candida albicans; cal00480 Glutathione metabolism - Candida albicans; cal00240 Pyrimidine metabolism - Candida albicans; cal00230 Purine metabolism - Candida albicans;	IPR012348; IPR009078;	Ribonucleotide reductase-related; Ferritin-like superfamily;
Q5A0Z9	336	K	1.508	1	0.00180712	Pyruvate dehydrogenase E1 component subunit alpha	mitochondria	GO:0051188 cofactor biosynthetic process; GO:0044699 single-organism process; GO:0009058 biosynthetic process; GO:0044237 cellular metabolic process; GO:0035384 thioester biosynthetic process; GO:0044272 sulfur compound biosynthetic process; GO:0071704 organic substance metabolic process; GO:0006085 acetyl-CoA biosynthetic process; GO:0006090 pyruvate metabolic process; GO:0008152 metabolic proce…	GO:0043231 intracellular membrane-bounded organelle; GO:0043226 organelle; GO:0043229 intracellular organelle; GO:0044464 cell part; GO:0005622 intracellular; GO:0044424 intracellular part; GO:0043227 membrane-bounded organelle; GO:0005623 cell;	GO:0004738 pyruvate dehydrogenase activity; GO:0004739 pyruvate dehydrogenase (acetyl-transferring) activity; GO:0003824 catalytic activity; GO:0016624 oxidoreductase activity, acting on the aldehyde or oxo group of donors, disulfide as acceptor; GO:0016491 oxidoreductase activity; GO:0016903 oxidoreductase activity, acting on the aldehyde or oxo group of donors;	K00161	PDHA; pyruvate dehydrogenase E1 component alpha subunit [EC:1.2.4.1]	cal00620 Pyruvate metabolism - Candida albicans; cal00010 Glycolysis / Gluconeogenesis - Candida albicans; cal01200 Carbon metabolism - Candida albicans; cal01130 Biosynthesis of antibiotics - Candida albicans; cal00020 Citrate cycle (TCA cycle) - Candida albicans; cal01100 Metabolic pathways - Candida albicans; cal01110 Biosynthesis of secondary metabolites - Candida albicans;	IPR001017; IPR029061;	Dehydrogenase, E1 component; Thiamin diphosphate-binding fold;
Q5A1Y2	5	K	0.48	2	0.00946946	GTP cyclohydrolase II	cytoplasm,nucleus	GO:0009110 vitamin biosynthetic process; GO:0018130 heterocycle biosynthetic process; GO:0044711 single-organism biosynthetic process; GO:0009231 riboflavin biosynthetic process; GO:0044281 small molecule metabolic process; GO:0044763 single-organism cellular process; GO:0044699 single-organism process; GO:1901360 organic cyclic compound metabolic process; GO:0006807 nitrogen compound metabolic p…		GO:0016814 hydrolase activity, acting on carbon-nitrogen (but not peptide) bonds, in cyclic amidines; GO:0016787 hydrolase activity; GO:0019238 cyclohydrolase activity; GO:0003935 GTP cyclohydrolase II activity; GO:0003933 GTP cyclohydrolase activity; GO:0003824 catalytic activity; GO:0016810 hydrolase activity, acting on carbon-nitrogen (but not peptide) bonds;	K01497	ribA; GTP cyclohydrolase II [EC:3.5.4.25]	cal01100 Metabolic pathways - Candida albicans; cal00740 Riboflavin metabolism - Candida albicans; cal01110 Biosynthesis of secondary metabolites - Candida albicans;	IPR032677;	GTP cyclohydrolase II;
Q5A5Q8	200	K	1.556	1	0.000547599	40S ribosomal protein S4	mitochondria	GO:0006518 peptide metabolic process; GO:0043043 peptide biosynthetic process; GO:0044267 cellular protein metabolic process; GO:0006807 nitrogen compound metabolic process; GO:0009058 biosynthetic process; GO:0043603 cellular amide metabolic process; GO:0044238 primary metabolic process; GO:1901566 organonitrogen compound biosynthetic process; GO:1901576 organic substance biosynthetic process; G…	GO:0005840 ribosome; GO:0043226 organelle; GO:0043229 intracellular organelle; GO:0043232 intracellular non-membrane-bounded organelle; GO:0044464 cell part; GO:0005622 intracellular; GO:0005737 cytoplasm; GO:0032991 macromolecular complex; GO:0044424 intracellular part; GO:1990904 ribonucleoprotein complex; GO:0005623 cell; GO:0030529 intracellular ribonucleoprotein complex; GO:0044444 cytoplasm…	GO:0097159 organic cyclic compound binding; GO:1901363 heterocyclic compound binding; GO:0003723 RNA binding; GO:0005488 binding; GO:0003676 nucleic acid binding; GO:0005198 structural molecule activity; GO:0003735 structural constituent of ribosome; GO:0019843 rRNA binding;	K02987	RP-S4e; small subunit ribosomal protein S4e	cal03010 Ribosome - Candida albicans;	IPR013845; IPR032277; IPR005824; IPR002942; IPR013843;	Ribosomal protein S4e, central region; 40S ribosomal protein S4, C-terminal domain; KOW; RNA-binding S4 domain; Ribosomal protein S4e, N-terminal;
Q5A7Q2	123	K	2.373	1	0.0292336	Histone acetyltransferase ESA1	nucleus	GO:0097659 nucleic acid-templated transcription; GO:0044699 single-organism process; GO:0009058 biosynthetic process; GO:0044237 cellular metabolic process; GO:2001141 regulation of RNA biosynthetic process; GO:0008152 metabolic process; GO:0030447 filamentous growth; GO:0043543 protein acylation; GO:0019538 protein metabolic process; GO:0043170 macromolecule metabolic process; GO:0010468 regulat…	GO:0043229 intracellular organelle; GO:0044446 intracellular organelle part; GO:0031981 nuclear lumen; GO:0032991 macromolecular complex; GO:0044424 intracellular part; GO:1902562 H4 histone acetyltransferase complex; GO:1990234 transferase complex; GO:0005623 cell; GO:0043189 H4/H2A histone acetyltransferase complex; GO:0044422 organelle part; GO:0000123 histone acetyltransferase complex; GO:003…	GO:0034212 peptide N-acetyltransferase activity; GO:0016746 transferase activity, transferring acyl groups; GO:0004402 histone acetyltransferase activity; GO:0003824 catalytic activity; GO:0061733 peptide-lysine-N-acetyltransferase activity; GO:0010485 H4 histone acetyltransferase activity; GO:0008080 N-acetyltransferase activity; GO:0016740 transferase activity; GO:0016747 transferase activity, …	K11304			IPR016197; IPR025995; IPR016181; IPR000953; IPR002717;	Chromo domain-like; RNA binding activity-knot of a chromodomain; Acyl-CoA N-acyltransferase; Chromo/chromo shadow domain; Histone acetyltransferase domain, MYST-type;
Q5A9D9	149	K	1.679	1	0.00113918	Homoisocitrate dehydrogenase	mitochondria	GO:0044699 single-organism process; GO:0008152 metabolic process; GO:0055114 oxidation-reduction process; GO:0044710 single-organism metabolic process;		GO:0000287 magnesium ion binding; GO:1901265 nucleoside phosphate binding; GO:0043167 ion binding; GO:0000166 nucleotide binding; GO:0048037 cofactor binding; GO:0016491 oxidoreductase activity; GO:0016614 oxidoreductase activity, acting on CH-OH group of donors; GO:1901363 heterocyclic compound binding; GO:0097159 organic cyclic compound binding; GO:0016616 oxidoreductase activity, acting on the…	K05824	LYS12; homoisocitrate dehydrogenase [EC:1.1.1.87]	cal01130 Biosynthesis of antibiotics - Candida albicans; cal01100 Metabolic pathways - Candida albicans; cal01230 Biosynthesis of amino acids - Candida albicans; cal01210 2-Oxocarboxylic acid metabolism - Candida albicans; cal00300 Lysine biosynthesis - Candida albicans;	IPR024084;	Isopropylmalate dehydrogenase-like domain;
Q5AA11	149	K	0.623	2	0.004263	Uncharacterized protein	nucleus	GO:0050794 regulation of cellular process; GO:0010468 regulation of gene expression; GO:0006355 regulation of transcription, DNA-templated; GO:0031326 regulation of cellular biosynthetic process; GO:0080090 regulation of primary metabolic process; GO:0060255 regulation of macromolecule metabolic process; GO:0019219 regulation of nucleobase-containing compound metabolic process; GO:0010556 regulat…		GO:0097159 organic cyclic compound binding; GO:1901363 heterocyclic compound binding; GO:0003677 DNA binding; GO:0005488 binding; GO:0003676 nucleic acid binding;	K11763			IPR003150;	DNA-binding RFX-type winged-helix domain;
Q5AG96	209	K	0.558	2	0.0325611	Uncharacterized protein	nucleus	GO:0006518 peptide metabolic process; GO:0043043 peptide biosynthetic process; GO:0044267 cellular protein metabolic process; GO:0006807 nitrogen compound metabolic process; GO:0009058 biosynthetic process; GO:0043603 cellular amide metabolic process; GO:0044238 primary metabolic process; GO:1901566 organonitrogen compound biosynthetic process; GO:0044237 cellular metabolic process; GO:1901576 or…	GO:0044464 cell part; GO:0005622 intracellular; GO:0005737 cytoplasm; GO:0032991 macromolecular complex; GO:0044424 intracellular part; GO:0043234 protein complex; GO:0005623 cell; GO:0044444 cytoplasmic part; GO:0005852 eukaryotic translation initiation factor 3 complex;	GO:0097159 organic cyclic compound binding; GO:1901363 heterocyclic compound binding; GO:0003723 RNA binding; GO:0008135 translation factor activity, RNA binding; GO:0005488 binding; GO:0003676 nucleic acid binding; GO:0003743 translation initiation factor activity; GO:0005515 protein binding;	K03249	EIF3F; translation initiation factor 3 subunit F	cal03013 RNA transport - Candida albicans;	IPR000555;	JAB1/MPN/MOV34 metalloenzyme domain;
Q5AKW1	64	K	1.761	1	0.000679951	Uncharacterized protein	mitochondria,nucleus				K05527
Q5APC1	319	K	0.557	2	0.0154267	TRAMP complex RNA-binding subunit	nucleus	GO:0043632 modification-dependent macromolecule catabolic process; GO:0044265 cellular macromolecule catabolic process; GO:0006725 cellular aromatic compound metabolic process; GO:1901360 organic cyclic compound metabolic process; GO:0006807 nitrogen compound metabolic process; GO:0044238 primary metabolic process; GO:0044237 cellular metabolic process; GO:0071704 organic substance metabolic proc…		GO:0043167 ion binding; GO:0008270 zinc ion binding; GO:0070566 adenylyltransferase activity; GO:1901363 heterocyclic compound binding; GO:0097159 organic cyclic compound binding; GO:0004652 polynucleotide adenylyltransferase activity; GO:0016779 nucleotidyltransferase activity; GO:0046914 transition metal ion binding; GO:0003824 catalytic activity; GO:0005488 binding; GO:0003676 nucleic acid bin…	K12597	AIR1_2; protein AIR1/2	cal03018 RNA degradation - Candida albicans;	IPR001878;	Zinc finger, CCHC-type;
Q9UVJ4	152	K	0.579	2	0.0146534	60S ribosomal protein L10a	nucleus	GO:0006518 peptide metabolic process; GO:0043043 peptide biosynthetic process; GO:0044267 cellular protein metabolic process; GO:0006807 nitrogen compound metabolic process; GO:0009058 biosynthetic process; GO:0043603 cellular amide metabolic process; GO:0044238 primary metabolic process; GO:1901566 organonitrogen compound biosynthetic process; GO:1901576 organic substance biosynthetic process; G…	GO:0005840 ribosome; GO:0043229 intracellular organelle; GO:0043232 intracellular non-membrane-bounded organelle; GO:0044446 intracellular organelle part; GO:0005737 cytoplasm; GO:0032991 macromolecular complex; GO:0044424 intracellular part; GO:0005623 cell; GO:0044422 organelle part; GO:0043228 non-membrane-bounded organelle; GO:0043226 organelle; GO:0015934 large ribosomal subunit; GO:0044391 …	GO:0097159 organic cyclic compound binding; GO:1901363 heterocyclic compound binding; GO:0003723 RNA binding; GO:0005488 binding; GO:0003676 nucleic acid binding; GO:0005198 structural molecule activity; GO:0003735 structural constituent of ribosome;	K02865	RP-L10Ae; large subunit ribosomal protein L10Ae	cal03010 Ribosome - Candida albicans;	IPR023674; IPR016095; IPR016094;	Ribosomal protein L1-like; Ribosomal protein L1, 3-layer alpha/beta-sandwich; Ribosomal protein L1, 2-layer alpha/beta-sandwich;
A0A1D8PTH3	256	K	1.534	1	0.034026	Alpha-ketoglutarate dehydrogenase	mitochondria	GO:0072350 tricarboxylic acid metabolic process; GO:0055114 oxidation-reduction process; GO:0044281 small molecule metabolic process; GO:0044763 single-organism cellular process; GO:0006099 tricarboxylic acid cycle; GO:0044699 single-organism process; GO:0044238 primary metabolic process; GO:0045333 cellular respiration; GO:0044237 cellular metabolic process; GO:0071704 organic substance metaboli…	GO:1902494 catalytic complex; GO:0044464 cell part; GO:0005622 intracellular; GO:1990204 oxidoreductase complex; GO:0005737 cytoplasm; GO:0032991 macromolecular complex; GO:0044424 intracellular part; GO:0045252 oxoglutarate dehydrogenase complex; GO:1990234 transferase complex; GO:0043234 protein complex; GO:0005623 cell; GO:0045239 tricarboxylic acid cycle enzyme complex; GO:0044444 cytoplasmic…	GO:0016417 S-acyltransferase activity; GO:0016751 S-succinyltransferase activity; GO:0016746 transferase activity, transferring acyl groups; GO:0004149 dihydrolipoyllysine-residue succinyltransferase activity; GO:0003824 catalytic activity; GO:0016748 succinyltransferase activity; GO:0016740 transferase activity; GO:0016747 transferase activity, transferring acyl groups other than amino-acyl grou…	K00658	DLST; 2-oxoglutarate dehydrogenase E2 component (dihydrolipoamide succinyltransferase) [EC:2.3.1.61]	cal01200 Carbon metabolism - Candida albicans; cal01130 Biosynthesis of antibiotics - Candida albicans; cal00020 Citrate cycle (TCA cycle) - Candida albicans; cal01100 Metabolic pathways - Candida albicans; cal00310 Lysine degradation - Candida albicans; cal01110 Biosynthesis of secondary metabolites - Candida albicans;	IPR001078; IPR011053; IPR000089; IPR023213;	2-oxoacid dehydrogenase acyltransferase, catalytic domain; Single hybrid motif; Biotin/lipoyl attachment; Chloramphenicol acetyltransferase-like domain;
Q59RI1	680	K	0.411	2	0.0270678	Isoleucine--tRNA ligase	nucleus	GO:0065008 regulation of biological quality; GO:0006518 peptide metabolic process; GO:0010608 posttranscriptional regulation of gene expression; GO:0044699 single-organism process; GO:0009058 biosynthetic process; GO:0006428 isoleucyl-tRNA aminoacylation; GO:0044237 cellular metabolic process; GO:0008152 metabolic process; GO:0006520 cellular amino acid metabolic process; GO:0006418 tRNA aminoacy…	GO:0044424 intracellular part; GO:0005623 cell; GO:0044464 cell part; GO:0005622 intracellular; GO:0005737 cytoplasm;	GO:0016876 ligase activity, forming aminoacyl-tRNA and related compounds; GO:0052689 carboxylic ester hydrolase activity; GO:1901265 nucleoside phosphate binding; GO:0016875 ligase activity, forming carbon-oxygen bonds; GO:0016874 ligase activity; GO:0016787 hydrolase activity; GO:0097159 organic cyclic compound binding; GO:1901363 heterocyclic compound binding; GO:0000049 tRNA binding; GO:000382…	K01870	IARS; isoleucyl-tRNA synthetase [EC:6.1.1.5]	cal00970 Aminoacyl-tRNA biosynthesis - Candida albicans;	IPR014729; IPR013155; IPR033709; IPR009008; IPR002300; IPR009080;	Rossmann-like alpha/beta/alpha sandwich fold; Methionyl/Valyl/Leucyl/Isoleucyl-tRNA synthetase, anticodon-binding; Isoleucyl tRNA synthetase type 2, anticodon-binding domain; Valyl/Leucyl/Isoleucyl-tRNA synthetase, editing domain; Aminoacyl-tRNA synthetase, class Ia; Aminoacyl-tRNA synthetase, class Ia, anticodon-binding;

## Sheet: DAPs Summary
Protein accession	Position	Amino acid	Protein description	Gene name	Ca2/Ca1 Ratio	Ca8/Ca1 Ratio	Ca14/Ca1 Ratio	Ca17/Ca1 Ratio	Dynamic cluster	Subcellular localization	Biological Process	Cellular Component	Molecular Function	KEGG KO No.	KEGG Gene	KEGG pathway	IPR ID	Domain description
A0A1D8PJK7	104	K	Structural maintenance of chromosomes protein	SMC3	4.389	3.234	1.854	1.506	Cluster9	nucleus	GO:0016043 cellular component organization; GO:0033554 cellular response to stress; GO:0006725 cellular aromatic compound metabolic process; GO:0006259 DNA metabolic process; GO:0048285 organelle fission; GO:0007067 mitotic nuclear division; GO:0044699 single-organism process; GO:0050896 response to stimulus; GO:1903047 mitotic cell cycle process; GO:0044237 cellular metabolic process; GO:0071704…	GO:0043229 intracellular organelle; GO:0043232 intracellular non-membrane-bounded organelle; GO:0044446 intracellular organelle part; GO:0032991 macromolecular complex; GO:0044424 intracellular part; GO:0005623 cell; GO:0044422 organelle part; GO:0044427 chromosomal part; GO:0008278 cohesin complex; GO:0043228 non-membrane-bounded organelle; GO:0000793 condensed chromosome; GO:0043231 intracellul…	GO:0005524 ATP binding; GO:1901265 nucleoside phosphate binding; GO:0001882 nucleoside binding; GO:0043167 ion binding; GO:0005515 protein binding; GO:0003682 chromatin binding; GO:0000166 nucleotide binding; GO:0097159 organic cyclic compound binding; GO:1901363 heterocyclic compound binding; GO:0032549 ribonucleoside binding; GO:0097367 carbohydrate derivative binding; GO:0032553 ribonucleotide…	K06669	SMC3; structural maintenance of chromosome 3 (chondroitin sulfate proteoglycan 6)	cal04113 Meiosis - yeast - Candida albicans; cal04111 Cell cycle - yeast - Candida albicans;	IPR010935; IPR027417; IPR003395;	SMCs flexible hinge; P-loop containing nucleoside triphosphate hydrolase; RecF/RecN/SMC, N-terminal;
A0A1D8PJK7	105	K	Structural maintenance of chromosomes protein	SMC3	2.527	1.95	1.305	1.142	Cluster9	nucleus	GO:0016043 cellular component organization; GO:0033554 cellular response to stress; GO:0006725 cellular aromatic compound metabolic process; GO:0006259 DNA metabolic process; GO:0048285 organelle fission; GO:0007067 mitotic nuclear division; GO:0044699 single-organism process; GO:0050896 response to stimulus; GO:1903047 mitotic cell cycle process; GO:0044237 cellular metabolic process; GO:0071704…	GO:0043229 intracellular organelle; GO:0043232 intracellular non-membrane-bounded organelle; GO:0044446 intracellular organelle part; GO:0032991 macromolecular complex; GO:0044424 intracellular part; GO:0005623 cell; GO:0044422 organelle part; GO:0044427 chromosomal part; GO:0008278 cohesin complex; GO:0043228 non-membrane-bounded organelle; GO:0000793 condensed chromosome; GO:0043231 intracellul…	GO:0005524 ATP binding; GO:1901265 nucleoside phosphate binding; GO:0001882 nucleoside binding; GO:0043167 ion binding; GO:0005515 protein binding; GO:0003682 chromatin binding; GO:0000166 nucleotide binding; GO:0097159 organic cyclic compound binding; GO:1901363 heterocyclic compound binding; GO:0032549 ribonucleoside binding; GO:0097367 carbohydrate derivative binding; GO:0032553 ribonucleotide…	K06669	SMC3; structural maintenance of chromosome 3 (chondroitin sulfate proteoglycan 6)	cal04113 Meiosis - yeast - Candida albicans; cal04111 Cell cycle - yeast - Candida albicans;	IPR010935; IPR027417; IPR003395;	SMCs flexible hinge; P-loop containing nucleoside triphosphate hydrolase; RecF/RecN/SMC, N-terminal;
A0A1D8PGY0	97	K	Ribosomal 60S subunit protein L21A	RPL21A	2.127	2.863	1.184	2.184	Cluster4	mitochondria	GO:0006518 peptide metabolic process; GO:0043043 peptide biosynthetic process; GO:0044267 cellular protein metabolic process; GO:0006807 nitrogen compound metabolic process; GO:0009058 biosynthetic process; GO:0043603 cellular amide metabolic process; GO:0044238 primary metabolic process; GO:1901566 organonitrogen compound biosynthetic process; GO:1901576 organic substance biosynthetic process; G…	GO:0005840 ribosome; GO:0043226 organelle; GO:0043229 intracellular organelle; GO:0043232 intracellular non-membrane-bounded organelle; GO:0044464 cell part; GO:0005622 intracellular; GO:0005737 cytoplasm; GO:0032991 macromolecular complex; GO:0044424 intracellular part; GO:1990904 ribonucleoprotein complex; GO:0005623 cell; GO:0030529 intracellular ribonucleoprotein complex; GO:0044444 cytoplasm…	GO:0003735 structural constituent of ribosome; GO:0005198 structural molecule activity;	K02889	RP-L21e; large subunit ribosomal protein L21e	cal03010 Ribosome - Candida albicans;
P83776	423	K	Hexokinase-2	HXK2	1.979	1.272	1.115	1.456	Cluster4	cytoplasm	GO:0006757 ATP generation from ADP; GO:0065008 regulation of biological quality; GO:0009116 nucleoside metabolic process; GO:0042278 purine nucleoside metabolic process; GO:0006165 nucleoside diphosphate phosphorylation; GO:0046031 ADP metabolic process; GO:0019362 pyridine nucleotide metabolic process; GO:0006096 glycolytic process; GO:0009167 purine ribonucleoside monophosphate metabolic proces…	GO:0044424 intracellular part; GO:0005623 cell; GO:0044464 cell part; GO:0005622 intracellular; GO:0005737 cytoplasm;	GO:0005524 ATP binding; GO:1901265 nucleoside phosphate binding; GO:0016773 phosphotransferase activity, alcohol group as acceptor; GO:0005536 glucose binding; GO:0001882 nucleoside binding; GO:0043167 ion binding; GO:0048029 monosaccharide binding; GO:0000166 nucleotide binding; GO:0097159 organic cyclic compound binding; GO:1901363 heterocyclic compound binding; GO:0032549 ribonucleoside bindin…	K00844	HK; hexokinase [EC:2.7.1.1]	cal00051 Fructose and mannose metabolism - Candida albicans; cal00010 Glycolysis / Gluconeogenesis - Candida albicans; cal01200 Carbon metabolism - Candida albicans; cal01130 Biosynthesis of antibiotics - Candida albicans; cal01100 Metabolic pathways - Candida albicans; cal00052 Galactose metabolism - Candida albicans; cal00520 Amino sugar and nucleotide sugar metabolism - Candida albicans; cal00…	IPR022672; IPR022673;	Hexokinase, N-terminal; Hexokinase, C-terminal;
A0A1D8PRG5	52	K	Ribosomal protein P1B	RPP1B	1.948	2.121	1.141	1.177	Cluster4	cytoplasm	GO:0006518 peptide metabolic process; GO:0006414 translational elongation; GO:0043043 peptide biosynthetic process; GO:0044267 cellular protein metabolic process; GO:0006807 nitrogen compound metabolic process; GO:0009058 biosynthetic process; GO:0043603 cellular amide metabolic process; GO:0044238 primary metabolic process; GO:1901566 organonitrogen compound biosynthetic process; GO:1901576 orga…	GO:0005840 ribosome; GO:0043226 organelle; GO:0043229 intracellular organelle; GO:0043232 intracellular non-membrane-bounded organelle; GO:0044464 cell part; GO:0005622 intracellular; GO:0005737 cytoplasm; GO:0032991 macromolecular complex; GO:0044424 intracellular part; GO:1990904 ribonucleoprotein complex; GO:0005623 cell; GO:0030529 intracellular ribonucleoprotein complex; GO:0044444 cytoplasm…	GO:0003735 structural constituent of ribosome; GO:0005198 structural molecule activity;	K02942	RP-LP1; large subunit ribosomal protein LP1	cal03010 Ribosome - Candida albicans;
A0A1D8PCQ5	113	K	Ribosomal 60S subunit protein L26B	orf19.3690.2	1.864	2.048	0.776	1.694	Cluster4	mitochondria	GO:0006518 peptide metabolic process; GO:0043043 peptide biosynthetic process; GO:0044267 cellular protein metabolic process; GO:0006807 nitrogen compound metabolic process; GO:0009058 biosynthetic process; GO:0043603 cellular amide metabolic process; GO:0044238 primary metabolic process; GO:1901566 organonitrogen compound biosynthetic process; GO:1901576 organic substance biosynthetic process; G…	GO:0005840 ribosome; GO:0043229 intracellular organelle; GO:0043232 intracellular non-membrane-bounded organelle; GO:0044446 intracellular organelle part; GO:0005737 cytoplasm; GO:0032991 macromolecular complex; GO:0044424 intracellular part; GO:0005623 cell; GO:0044422 organelle part; GO:0043228 non-membrane-bounded organelle; GO:0043226 organelle; GO:0015934 large ribosomal subunit; GO:0044391 …	GO:0003735 structural constituent of ribosome; GO:0005198 structural molecule activity;	K02898	RP-L26e; large subunit ribosomal protein L26e	cal03010 Ribosome - Candida albicans;	IPR014722;	Ribosomal protein L2 domain 2;
Q59VN2	57	K	Histone H3.1/H3.2	HHT21	1.798	1.563	1.164	1.154	Cluster4	nucleus		GO:0043229 intracellular organelle; GO:0043232 intracellular non-membrane-bounded organelle; GO:0044446 intracellular organelle part; GO:0032991 macromolecular complex; GO:0044424 intracellular part; GO:0005623 cell; GO:0044422 organelle part; GO:0044427 chromosomal part; GO:0000786 nucleosome; GO:0043228 non-membrane-bounded organelle; GO:0043231 intracellular membrane-bounded organelle; GO:0043…	GO:0097159 organic cyclic compound binding; GO:1901363 heterocyclic compound binding; GO:0003677 DNA binding; GO:0046982 protein heterodimerization activity; GO:0005488 binding; GO:0046983 protein dimerization activity; GO:0003676 nucleic acid binding; GO:0005515 protein binding;	K11253			IPR009072; IPR007125;	Histone-fold; Histone H2A/H2B/H3;
P83776	410	K	Hexokinase-2	HXK2	1.71	1.287	1.259	1.353	Cluster4	cytoplasm	GO:0006757 ATP generation from ADP; GO:0065008 regulation of biological quality; GO:0009116 nucleoside metabolic process; GO:0042278 purine nucleoside metabolic process; GO:0006165 nucleoside diphosphate phosphorylation; GO:0046031 ADP metabolic process; GO:0019362 pyridine nucleotide metabolic process; GO:0006096 glycolytic process; GO:0009167 purine ribonucleoside monophosphate metabolic proces…	GO:0044424 intracellular part; GO:0005623 cell; GO:0044464 cell part; GO:0005622 intracellular; GO:0005737 cytoplasm;	GO:0005524 ATP binding; GO:1901265 nucleoside phosphate binding; GO:0016773 phosphotransferase activity, alcohol group as acceptor; GO:0005536 glucose binding; GO:0001882 nucleoside binding; GO:0043167 ion binding; GO:0048029 monosaccharide binding; GO:0000166 nucleotide binding; GO:0097159 organic cyclic compound binding; GO:1901363 heterocyclic compound binding; GO:0032549 ribonucleoside bindin…	K00844	HK; hexokinase [EC:2.7.1.1]	cal00051 Fructose and mannose metabolism - Candida albicans; cal00010 Glycolysis / Gluconeogenesis - Candida albicans; cal01200 Carbon metabolism - Candida albicans; cal01130 Biosynthesis of antibiotics - Candida albicans; cal01100 Metabolic pathways - Candida albicans; cal00052 Galactose metabolism - Candida albicans; cal00520 Amino sugar and nucleotide sugar metabolism - Candida albicans; cal00…	IPR022672; IPR022673;	Hexokinase, N-terminal; Hexokinase, C-terminal;
A0A1D8PK65	1143	K	Trifunctional fatty acid synthase subunit	FAS2	1.634	1.534	0.698	1.766	Cluster4	cytoplasm	GO:0044711 single-organism biosynthetic process; GO:0016053 organic acid biosynthetic process; GO:0044281 small molecule metabolic process; GO:0044763 single-organism cellular process; GO:0044699 single-organism process; GO:0044255 cellular lipid metabolic process; GO:0009058 biosynthetic process; GO:0006631 fatty acid metabolic process; GO:0044238 primary metabolic process; GO:0044237 cellular m…		GO:0000287 magnesium ion binding; GO:0003824 catalytic activity; GO:0005488 binding; GO:0043167 ion binding; GO:0046872 metal ion binding; GO:0043169 cation binding; GO:0016780 phosphotransferase activity, for other substituted phosphate groups; GO:0016740 transferase activity; GO:0008897 holo-[acyl-carrier-protein] synthase activity; GO:0016772 transferase activity, transferring phosphorus-conta…	K00667	FAS2; fatty acid synthase subunit alpha, fungi type [EC:2.3.1.86]	cal01100 Metabolic pathways - Candida albicans; cal00061 Fatty acid biosynthesis - Candida albicans; cal01212 Fatty acid metabolism - Candida albicans;	IPR016035; IPR014031; IPR014030; IPR008278; IPR016039; IPR001227; IPR016040; IPR004568;	Acyl transferase/acyl hydrolase/lysophospholipase; Beta-ketoacyl synthase, C-terminal; Beta-ketoacyl synthase, N-terminal; 4'-phosphopantetheinyl transferase superfamily; Thiolase-like; Acyl transferase domain; NAD(P)-binding domain; Phosphopantetheine-protein transferase domain;
Q5A3J5	367	K	Uncharacterized protein	orf19.5275	1.634	1.275	1.264	0.926	Cluster9	nucleus				K12199	VTA1; vacuolar protein sorting-associated protein VTA1	cal04144 Endocytosis - Candida albicans;	IPR023175;	Vacuolar protein sorting-associate protein Vta1/Callose synthase, N-terminal domain;
A0A1D8PK40	117	K	Ribosomal protein L19	RPL19A	1.631	1.874	1.118	1.268	Cluster4	mitochondria	GO:0006518 peptide metabolic process; GO:0043043 peptide biosynthetic process; GO:0044267 cellular protein metabolic process; GO:0006807 nitrogen compound metabolic process; GO:0009058 biosynthetic process; GO:0043603 cellular amide metabolic process; GO:0044238 primary metabolic process; GO:1901566 organonitrogen compound biosynthetic process; GO:1901576 organic substance biosynthetic process; G…	GO:0005840 ribosome; GO:0043229 intracellular organelle; GO:0043232 intracellular non-membrane-bounded organelle; GO:0022625 cytosolic large ribosomal subunit; GO:0044446 intracellular organelle part; GO:0005737 cytoplasm; GO:0032991 macromolecular complex; GO:0044424 intracellular part; GO:0005829 cytosol; GO:0005623 cell; GO:0044422 organelle part; GO:0043228 non-membrane-bounded organelle; GO:…	GO:0003735 structural constituent of ribosome; GO:0005198 structural molecule activity;	K02885	RP-L19e; large subunit ribosomal protein L19e	cal03010 Ribosome - Candida albicans;	IPR000196; IPR015974; IPR033935; IPR015972;	Ribosomal protein L19/L19e; Ribosomal protein L19/L19e, domain 3; Ribosomal protein L19, eukaryotic; Ribosomal protein L19/L19e, domain 1;
A0A1D8PKC3	25	K	Translation elongation factor EF1B gamma	CAM1	1.62	1.788	0.824	1.468	Cluster4	cytoplasm	GO:0006518 peptide metabolic process; GO:0006414 translational elongation; GO:0043043 peptide biosynthetic process; GO:0044267 cellular protein metabolic process; GO:0006807 nitrogen compound metabolic process; GO:0009058 biosynthetic process; GO:0043603 cellular amide metabolic process; GO:0044238 primary metabolic process; GO:1901566 organonitrogen compound biosynthetic process; GO:1901576 orga…		GO:0097159 organic cyclic compound binding; GO:1901363 heterocyclic compound binding; GO:0003723 RNA binding; GO:0008135 translation factor activity, RNA binding; GO:0005515 protein binding; GO:0003746 translation elongation factor activity; GO:0005488 binding; GO:0003676 nucleic acid binding;	K03233			IPR004046; IPR010987; IPR001662; IPR012336; IPR004045;	Glutathione S-transferase, C-terminal; Glutathione S-transferase, C-terminal-like; Translation elongation factor EF1B, gamma chain, conserved; Thioredoxin-like fold; Glutathione S-transferase, N-terminal;
Q59LS1	66	K	Ribosomal 60S subunit protein L3	RPL3	1.618	2.064	0.963	1.648	Cluster4	mitochondria	GO:0006518 peptide metabolic process; GO:0043043 peptide biosynthetic process; GO:0044267 cellular protein metabolic process; GO:0006807 nitrogen compound metabolic process; GO:0009058 biosynthetic process; GO:0043603 cellular amide metabolic process; GO:0044238 primary metabolic process; GO:1901566 organonitrogen compound biosynthetic process; GO:1901576 organic substance biosynthetic process; G…	GO:0005840 ribosome; GO:0043226 organelle; GO:0043229 intracellular organelle; GO:0043232 intracellular non-membrane-bounded organelle; GO:0044464 cell part; GO:0005622 intracellular; GO:0005737 cytoplasm; GO:0032991 macromolecular complex; GO:0044424 intracellular part; GO:1990904 ribonucleoprotein complex; GO:0005623 cell; GO:0030529 intracellular ribonucleoprotein complex; GO:0044444 cytoplasm…	GO:0003735 structural constituent of ribosome; GO:0005198 structural molecule activity;	K02925	RP-L3e; large subunit ribosomal protein L3e	cal03010 Ribosome - Candida albicans;	IPR009000;	Translation protein, beta-barrel domain;
P83780	245	K	Glucose-6-phosphate isomerase	PGI1	1.591	1.686	0.864	1.318	Cluster4	cytoplasm	GO:0006757 ATP generation from ADP; GO:0009116 nucleoside metabolic process; GO:0042278 purine nucleoside metabolic process; GO:0006165 nucleoside diphosphate phosphorylation; GO:0046031 ADP metabolic process; GO:0019362 pyridine nucleotide metabolic process; GO:0006096 glycolytic process; GO:0009167 purine ribonucleoside monophosphate metabolic process; GO:0019319 hexose biosynthetic process; GO…	GO:0031012 extracellular matrix; GO:0044421 extracellular region part; GO:0044464 cell part; GO:0005622 intracellular; GO:0005737 cytoplasm; GO:0044424 intracellular part; GO:0005623 cell; GO:0097311 biofilm matrix; GO:0005576 extracellular region;	GO:0004347 glucose-6-phosphate isomerase activity; GO:0016853 isomerase activity; GO:0016860 intramolecular oxidoreductase activity; GO:0003824 catalytic activity; GO:0016861 intramolecular oxidoreductase activity, interconverting aldoses and ketoses;	K01810	GPI; glucose-6-phosphate isomerase [EC:5.3.1.9]	cal00010 Glycolysis / Gluconeogenesis - Candida albicans; cal01200 Carbon metabolism - Candida albicans; cal01130 Biosynthesis of antibiotics - Candida albicans; cal01100 Metabolic pathways - Candida albicans; cal00030 Pentose phosphate pathway - Candida albicans; cal00520 Amino sugar and nucleotide sugar metabolism - Candida albicans; cal00500 Starch and sucrose metabolism - Candida albicans; ca…	IPR023096;	Phosphoglucose isomerase, C-terminal;
A0A1D8PK30	78	K	Ribosomal 60S subunit protein L35A	RPL35	1.587	2.265	1.369	1.849	Cluster2	nucleus	GO:0006518 peptide metabolic process; GO:0043043 peptide biosynthetic process; GO:0044267 cellular protein metabolic process; GO:0006807 nitrogen compound metabolic process; GO:0009058 biosynthetic process; GO:0043603 cellular amide metabolic process; GO:0044238 primary metabolic process; GO:1901566 organonitrogen compound biosynthetic process; GO:1901576 organic substance biosynthetic process; G…	GO:0005840 ribosome; GO:0043226 organelle; GO:0043229 intracellular organelle; GO:0043232 intracellular non-membrane-bounded organelle; GO:0044464 cell part; GO:0005622 intracellular; GO:0005737 cytoplasm; GO:0032991 macromolecular complex; GO:0044424 intracellular part; GO:1990904 ribonucleoprotein complex; GO:0005623 cell; GO:0030529 intracellular ribonucleoprotein complex; GO:0044444 cytoplasm…	GO:0003735 structural constituent of ribosome; GO:0005198 structural molecule activity;	K02918	RP-L35e; large subunit ribosomal protein L35e	cal03010 Ribosome - Candida albicans;
A0A1D8PCZ6	1306	K	Chromatin-remodeling ATPase	orf19.3035	1.57	1.495	0.989	0.845	Cluster9	nucleus		GO:0043226 organelle; GO:0043231 intracellular membrane-bounded organelle; GO:0043229 intracellular organelle; GO:0005634 nucleus; GO:0044464 cell part; GO:0005622 intracellular; GO:0044424 intracellular part; GO:0043227 membrane-bounded organelle; GO:0005623 cell;	GO:0005524 ATP binding; GO:1901265 nucleoside phosphate binding; GO:0001882 nucleoside binding; GO:0043167 ion binding; GO:0000166 nucleotide binding; GO:0097159 organic cyclic compound binding; GO:1901363 heterocyclic compound binding; GO:0032549 ribonucleoside binding; GO:0097367 carbohydrate derivative binding; GO:0032553 ribonucleotide binding; GO:0005488 binding; GO:0032550 purine ribonucleo…	K11367			IPR023780; IPR014001; IPR016197; IPR027417; IPR001650; IPR025260; IPR000953; IPR000330;	Chromo domain; Helicase superfamily 1/2, ATP-binding domain; Chromo domain-like; P-loop containing nucleoside triphosphate hydrolase; Helicase, C-terminal; Domain of unknown function DUF4208; Chromo/chromo shadow domain; SNF2-related, N-terminal domain;
Q59QD6	30	K	Elongation factor 1-alpha 2	TEF2	1.554	1.787	1.186	1.344	Cluster4	cytoplasm	GO:0006518 peptide metabolic process; GO:0006414 translational elongation; GO:0043043 peptide biosynthetic process; GO:0044267 cellular protein metabolic process; GO:0006807 nitrogen compound metabolic process; GO:0009058 biosynthetic process; GO:0043603 cellular amide metabolic process; GO:0044238 primary metabolic process; GO:1901566 organonitrogen compound biosynthetic process; GO:1901576 orga…	GO:0044424 intracellular part; GO:0005623 cell; GO:0044464 cell part; GO:0005622 intracellular; GO:0005737 cytoplasm;	GO:0003723 RNA binding; GO:1901265 nucleoside phosphate binding; GO:0003746 translation elongation factor activity; GO:0001882 nucleoside binding; GO:0043167 ion binding; GO:0016817 hydrolase activity, acting on acid anhydrides; GO:0016787 hydrolase activity; GO:0000166 nucleotide binding; GO:0017111 nucleoside-triphosphatase activity; GO:1901363 heterocyclic compound binding; GO:0097159 organic …	K03231	EEF1A; elongation factor 1-alpha	cal03013 RNA transport - Candida albicans;	IPR004160; IPR004161; IPR009001; IPR027417; IPR000795; IPR009000;	Translation elongation factor EFTu/EF1A, C-terminal; Translation elongation factor EFTu-like, domain 2; Translation elongation factor EF1A/initiation factor IF2gamma, C-terminal; P-loop containing nucleoside triphosphate hydrolase; Transcription factor, GTP-binding domain; Translation protein, beta-barrel domain;
Q5A5Q8	200	K	40S ribosomal protein S4	RPS4A	1.539	2.036	0.798	1.556	Cluster4	mitochondria	GO:0006518 peptide metabolic process; GO:0043043 peptide biosynthetic process; GO:0044267 cellular protein metabolic process; GO:0006807 nitrogen compound metabolic process; GO:0009058 biosynthetic process; GO:0043603 cellular amide metabolic process; GO:0044238 primary metabolic process; GO:1901566 organonitrogen compound biosynthetic process; GO:1901576 organic substance biosynthetic process; G…	GO:0005840 ribosome; GO:0043226 organelle; GO:0043229 intracellular organelle; GO:0043232 intracellular non-membrane-bounded organelle; GO:0044464 cell part; GO:0005622 intracellular; GO:0005737 cytoplasm; GO:0032991 macromolecular complex; GO:0044424 intracellular part; GO:1990904 ribonucleoprotein complex; GO:0005623 cell; GO:0030529 intracellular ribonucleoprotein complex; GO:0044444 cytoplasm…	GO:0097159 organic cyclic compound binding; GO:1901363 heterocyclic compound binding; GO:0003723 RNA binding; GO:0005488 binding; GO:0003676 nucleic acid binding; GO:0005198 structural molecule activity; GO:0003735 structural constituent of ribosome; GO:0019843 rRNA binding;	K02987	RP-S4e; small subunit ribosomal protein S4e	cal03010 Ribosome - Candida albicans;	IPR013845; IPR032277; IPR005824; IPR002942; IPR013843;	Ribosomal protein S4e, central region; 40S ribosomal protein S4, C-terminal domain; KOW; RNA-binding S4 domain; Ribosomal protein S4e, N-terminal;
Q5AGZ7	262	K	Ribosomal 60S subunit protein L5	RPL5	1.524	1.6	1.026	1.344	Cluster4	nucleus	GO:0006518 peptide metabolic process; GO:0043043 peptide biosynthetic process; GO:0044267 cellular protein metabolic process; GO:0006807 nitrogen compound metabolic process; GO:0009058 biosynthetic process; GO:0043603 cellular amide metabolic process; GO:0044238 primary metabolic process; GO:1901566 organonitrogen compound biosynthetic process; GO:1901576 organic substance biosynthetic process; G…	GO:0005840 ribosome; GO:0043226 organelle; GO:0043229 intracellular organelle; GO:0043232 intracellular non-membrane-bounded organelle; GO:0044464 cell part; GO:0005622 intracellular; GO:0005737 cytoplasm; GO:0032991 macromolecular complex; GO:0044424 intracellular part; GO:1990904 ribonucleoprotein complex; GO:0005623 cell; GO:0030529 intracellular ribonucleoprotein complex; GO:0044444 cytoplasm…	GO:0097159 organic cyclic compound binding; GO:1901363 heterocyclic compound binding; GO:0003723 RNA binding; GO:0008097 5S rRNA binding; GO:0005488 binding; GO:0003676 nucleic acid binding; GO:0003735 structural constituent of ribosome; GO:0005198 structural molecule activity; GO:0019843 rRNA binding;	K02932	RP-L5e; large subunit ribosomal protein L5e	cal03010 Ribosome - Candida albicans;	IPR025607;	Ribosomal protein L5 eukaryotic/L18 archaeal, C-terminal;
A0A1D8PLY4	1126	K	Pyruvate carboxylase	PYC2	1.48	1.777	1.241	1.6	Cluster2	cytoplasm	GO:0016051 carbohydrate biosynthetic process; GO:0019319 hexose biosynthetic process; GO:0044711 single-organism biosynthetic process; GO:0044281 small molecule metabolic process; GO:0044763 single-organism cellular process; GO:0044699 single-organism process; GO:0046364 monosaccharide biosynthetic process; GO:0009058 biosynthetic process; GO:0044238 primary metabolic process; GO:0005975 carbohyd…		GO:0004736 pyruvate carboxylase activity; GO:1901265 nucleoside phosphate binding; GO:0016885 ligase activity, forming carbon-carbon bonds; GO:0016874 ligase activity; GO:1901363 heterocyclic compound binding; GO:0097159 organic cyclic compound binding; GO:0031406 carboxylic acid binding; GO:0032553 ribonucleotide binding; GO:0003824 catalytic activity; GO:0005488 binding; GO:0032550 purine ribon…	K01958	PC; pyruvate carboxylase [EC:6.4.1.1]	cal00620 Pyruvate metabolism - Candida albicans; cal01200 Carbon metabolism - Candida albicans; cal00020 Citrate cycle (TCA cycle) - Candida albicans; cal01100 Metabolic pathways - Candida albicans; cal01230 Biosynthesis of amino acids - Candida albicans;	IPR013785; IPR011053; IPR000089; IPR005479; IPR005481; IPR000891; IPR013815; IPR016185; IPR011764; IPR009057; IPR011761; IPR005482; IPR003379; IPR013816; IPR011054;	Aldolase-type TIM barrel; Single hybrid motif; Biotin/lipoyl attachment; Carbamoyl-phosphate synthetase large subunit-like, ATP-binding domain; Biotin carboxylase-like, N-terminal domain; Pyruvate carboxyltransferase; ATP-grasp fold, subdomain 1; Pre-ATP-grasp domain; Biotin carboxylation domain; Homeobox domain-like; ATP-grasp fold; Biotin carboxylase, C-terminal; Carboxylase, conserved domain; …
A0A1D8PTW9	259	K	Pyridoxine 4-dehydrogenase	CAALFM_CR09100CA	1.424	2.015	1.704	1.838	Cluster2	nucleus				K05275	E1.1.1.65; pyridoxine 4-dehydrogenase [EC:1.1.1.65]	cal01100 Metabolic pathways - Candida albicans; cal00750 Vitamin B6 metabolism - Candida albicans;	IPR023210;	NADP-dependent oxidoreductase domain;
P83776	477	K	Hexokinase-2	HXK2	1.368	1.808	1.489	1.059	Cluster3	cytoplasm	GO:0006757 ATP generation from ADP; GO:0065008 regulation of biological quality; GO:0009116 nucleoside metabolic process; GO:0042278 purine nucleoside metabolic process; GO:0006165 nucleoside diphosphate phosphorylation; GO:0046031 ADP metabolic process; GO:0019362 pyridine nucleotide metabolic process; GO:0006096 glycolytic process; GO:0009167 purine ribonucleoside monophosphate metabolic proces…	GO:0044424 intracellular part; GO:0005623 cell; GO:0044464 cell part; GO:0005622 intracellular; GO:0005737 cytoplasm;	GO:0005524 ATP binding; GO:1901265 nucleoside phosphate binding; GO:0016773 phosphotransferase activity, alcohol group as acceptor; GO:0005536 glucose binding; GO:0001882 nucleoside binding; GO:0043167 ion binding; GO:0048029 monosaccharide binding; GO:0000166 nucleotide binding; GO:0097159 organic cyclic compound binding; GO:1901363 heterocyclic compound binding; GO:0032549 ribonucleoside bindin…	K00844	HK; hexokinase [EC:2.7.1.1]	cal00051 Fructose and mannose metabolism - Candida albicans; cal00010 Glycolysis / Gluconeogenesis - Candida albicans; cal01200 Carbon metabolism - Candida albicans; cal01130 Biosynthesis of antibiotics - Candida albicans; cal01100 Metabolic pathways - Candida albicans; cal00052 Galactose metabolism - Candida albicans; cal00520 Amino sugar and nucleotide sugar metabolism - Candida albicans; cal00…	IPR022672; IPR022673;	Hexokinase, N-terminal; Hexokinase, C-terminal;
A0A1D8PD78	248	K	Ifd6p	IFD6	1.354	1.288	1.546	1.269	Cluster11	cytoplasm							IPR023210;	NADP-dependent oxidoreductase domain;
A0A1D8PR93	165	K	Histone	HHO1	1.334	1.613	0.83	0.994	Cluster4	mitochondria	GO:0044085 cellular component biogenesis; GO:0016043 cellular component organization; GO:0034728 nucleosome organization; GO:0034622 cellular macromolecular complex assembly; GO:0006333 chromatin assembly or disassembly; GO:0043933 macromolecular complex subunit organization; GO:0065004 protein-DNA complex assembly; GO:0006323 DNA packaging; GO:0006334 nucleosome assembly; GO:0051276 chromosome o…	GO:0043229 intracellular organelle; GO:0043232 intracellular non-membrane-bounded organelle; GO:0044446 intracellular organelle part; GO:0032991 macromolecular complex; GO:0044424 intracellular part; GO:0005623 cell; GO:0044422 organelle part; GO:0044427 chromosomal part; GO:0000786 nucleosome; GO:0043228 non-membrane-bounded organelle; GO:0043231 intracellular membrane-bounded organelle; GO:0043…	GO:0097159 organic cyclic compound binding; GO:1901363 heterocyclic compound binding; GO:0003677 DNA binding; GO:0005488 binding; GO:0003676 nucleic acid binding;	K11275			IPR011991; IPR005818;	Winged helix-turn-helix DNA-binding domain; Linker histone H1/H5, domain H15;
A0A1D8PTW9	4	K	Pyridoxine 4-dehydrogenase	CAALFM_CR09100CA	1.332	1.967	1.854	1.759	Cluster11	nucleus				K05275	E1.1.1.65; pyridoxine 4-dehydrogenase [EC:1.1.1.65]	cal01100 Metabolic pathways - Candida albicans; cal00750 Vitamin B6 metabolism - Candida albicans;	IPR023210;	NADP-dependent oxidoreductase domain;
A0A1D8PFH2	22	K	Ribosome biosynthesis protein	orf19.6355	1.269	0.053	0.757	0.75	Cluster5	nucleus		GO:0043226 organelle; GO:0043231 intracellular membrane-bounded organelle; GO:0043229 intracellular organelle; GO:0005634 nucleus; GO:0044464 cell part; GO:0005622 intracellular; GO:0044424 intracellular part; GO:0043227 membrane-bounded organelle; GO:0005623 cell;	GO:0005515 protein binding; GO:0005488 binding;	K14848			IPR022052; IPR017986; IPR015943;	Histone-binding protein RBBP4, N-terminal; WD40-repeat-containing domain; WD40/YVTN repeat-like-containing domain;
A0A1D8PEZ0	49	K	Asr1p	ASR1	1.261	1.37	2.208	1.412	Cluster11	nucleus
Q59T44	54	K	40S ribosomal protein S8	RPS8A	1.248	1.368	1.549	1.096	Cluster3	nucleus	GO:0006518 peptide metabolic process; GO:0043043 peptide biosynthetic process; GO:0044267 cellular protein metabolic process; GO:0006807 nitrogen compound metabolic process; GO:0009058 biosynthetic process; GO:0043603 cellular amide metabolic process; GO:0044238 primary metabolic process; GO:1901566 organonitrogen compound biosynthetic process; GO:1901576 organic substance biosynthetic process; G…	GO:0005840 ribosome; GO:0043226 organelle; GO:0043229 intracellular organelle; GO:0043232 intracellular non-membrane-bounded organelle; GO:0044464 cell part; GO:0005622 intracellular; GO:0005737 cytoplasm; GO:0032991 macromolecular complex; GO:0044424 intracellular part; GO:1990904 ribonucleoprotein complex; GO:0005623 cell; GO:0030529 intracellular ribonucleoprotein complex; GO:0044444 cytoplasm…	GO:0003735 structural constituent of ribosome; GO:0005198 structural molecule activity;	K02995	RP-S8e; small subunit ribosomal protein S8e	cal03010 Ribosome - Candida albicans;
A0A1D8PM53	242	K	Reticulon-like protein	orf19.3799	1.234	1.578	1.006	0.995	Cluster9	plasma membrane		GO:0043229 intracellular organelle; GO:0016020 membrane; GO:0042175 nuclear outer membrane-endoplasmic reticulum membrane network; GO:0005783 endoplasmic reticulum; GO:0044446 intracellular organelle part; GO:0005737 cytoplasm; GO:0031224 intrinsic component of membrane; GO:0012505 endomembrane system; GO:0044424 intracellular part; GO:0005623 cell; GO:0016021 integral component of membrane; GO:0…					IPR003388;	Reticulon;
A0A1D8PQM1	180	K	Single-stranded telomeric DNA-binding/mRNA-binding protein	GBP2	1.232	1.874	1.209	1.335	Cluster2	nucleus			GO:0097159 organic cyclic compound binding; GO:1901363 heterocyclic compound binding; GO:0003677 DNA binding; GO:1901265 nucleoside phosphate binding; GO:0005488 binding; GO:0003676 nucleic acid binding; GO:0000166 nucleotide binding; GO:0036094 small molecule binding;				IPR000504; IPR012677;	RNA recognition motif domain; Nucleotide-binding alpha-beta plait domain;
Q5AAU7	118	K	Translation initiation factor eIF2 subunit alpha	SUI2	1.23	1.502	0.846	1.064	Cluster4	cytoplasm	GO:0006518 peptide metabolic process; GO:0043043 peptide biosynthetic process; GO:0044267 cellular protein metabolic process; GO:0006807 nitrogen compound metabolic process; GO:0009058 biosynthetic process; GO:0043603 cellular amide metabolic process; GO:0044238 primary metabolic process; GO:1901566 organonitrogen compound biosynthetic process; GO:0044237 cellular metabolic process; GO:1901576 or…		GO:0097159 organic cyclic compound binding; GO:1901363 heterocyclic compound binding; GO:0003723 RNA binding; GO:0008135 translation factor activity, RNA binding; GO:0005488 binding; GO:0003676 nucleic acid binding; GO:0003743 translation initiation factor activity;	K03237	EIF2S1; translation initiation factor 2 subunit 1	cal04141 Protein processing in endoplasmic reticulum - Candida albicans; cal04138 Autophagy - yeast - Candida albicans; cal03013 RNA transport - Candida albicans;	IPR024054; IPR012340; IPR003029; IPR022967; IPR024055;	Translation initiation factor 2, alpha subunit, middle domain; Nucleic acid-binding, OB-fold; S1 domain; RNA-binding domain, S1; Translation initiation factor 2, alpha subunit, C-terminal;
A0A1D8PK40	133	K	Ribosomal protein L19	RPL19A	1.222	1.527	1.062	1.206	Cluster2	mitochondria	GO:0006518 peptide metabolic process; GO:0043043 peptide biosynthetic process; GO:0044267 cellular protein metabolic process; GO:0006807 nitrogen compound metabolic process; GO:0009058 biosynthetic process; GO:0043603 cellular amide metabolic process; GO:0044238 primary metabolic process; GO:1901566 organonitrogen compound biosynthetic process; GO:1901576 organic substance biosynthetic process; G…	GO:0005840 ribosome; GO:0043229 intracellular organelle; GO:0043232 intracellular non-membrane-bounded organelle; GO:0022625 cytosolic large ribosomal subunit; GO:0044446 intracellular organelle part; GO:0005737 cytoplasm; GO:0032991 macromolecular complex; GO:0044424 intracellular part; GO:0005829 cytosol; GO:0005623 cell; GO:0044422 organelle part; GO:0043228 non-membrane-bounded organelle; GO:…	GO:0003735 structural constituent of ribosome; GO:0005198 structural molecule activity;	K02885	RP-L19e; large subunit ribosomal protein L19e	cal03010 Ribosome - Candida albicans;	IPR000196; IPR015974; IPR033935; IPR015972;	Ribosomal protein L19/L19e; Ribosomal protein L19/L19e, domain 3; Ribosomal protein L19, eukaryotic; Ribosomal protein L19/L19e, domain 1;
Q5ALV6	19	K	40S ribosomal protein S26	RPS26A	1.218	1.506	1.148	1.253	Cluster2	mitochondria	GO:0006518 peptide metabolic process; GO:0043043 peptide biosynthetic process; GO:0044267 cellular protein metabolic process; GO:0006807 nitrogen compound metabolic process; GO:0009058 biosynthetic process; GO:0043603 cellular amide metabolic process; GO:0044238 primary metabolic process; GO:1901566 organonitrogen compound biosynthetic process; GO:1901576 organic substance biosynthetic process; G…	GO:0005840 ribosome; GO:0043226 organelle; GO:0043229 intracellular organelle; GO:0043232 intracellular non-membrane-bounded organelle; GO:0044464 cell part; GO:0005622 intracellular; GO:0005737 cytoplasm; GO:0032991 macromolecular complex; GO:0044424 intracellular part; GO:1990904 ribonucleoprotein complex; GO:0005623 cell; GO:0030529 intracellular ribonucleoprotein complex; GO:0044444 cytoplasm…	GO:0003735 structural constituent of ribosome; GO:0005198 structural molecule activity;	K02976	RP-S26e; small subunit ribosomal protein S26e	cal03010 Ribosome - Candida albicans;
A0A1D8PIB2	570	K	Asparagine synthase (Glutamine-hydrolyzing) 2	ASN1	1.188	1.52	1.251	1.219	Cluster2	cytoplasm	GO:0016053 organic acid biosynthetic process; GO:0009066 aspartate family amino acid metabolic process; GO:0044699 single-organism process; GO:0009058 biosynthetic process; GO:1901566 organonitrogen compound biosynthetic process; GO:0044237 cellular metabolic process; GO:0071704 organic substance metabolic process; GO:0008152 metabolic process; GO:0006520 cellular amino acid metabolic process; GO…		GO:0016879 ligase activity, forming carbon-nitrogen bonds; GO:0016884 carbon-nitrogen ligase activity, with glutamine as amido-N-donor; GO:0003824 catalytic activity; GO:0004066 asparagine synthase (glutamine-hydrolyzing) activity; GO:0016874 ligase activity;	K01953	asnB; asparagine synthase (glutamine-hydrolysing) [EC:6.3.5.4]	cal01100 Metabolic pathways - Candida albicans; cal00250 Alanine, aspartate and glutamate metabolism - Candida albicans; cal01110 Biosynthesis of secondary metabolites - Candida albicans;	IPR014729; IPR029055; IPR033738; IPR001962; IPR017932;	Rossmann-like alpha/beta/alpha sandwich fold; Nucleophile aminohydrolases, N-terminal; Asparagine synthase, N-terminal domain; Asparagine synthase; Glutamine amidotransferase type 2 domain;
A0A1D8PL85	6	K	Aspartate aminotransferase	AAT22	1.179	1.503	1.005	1.142	Cluster4	nucleus	GO:0044281 small molecule metabolic process; GO:0044763 single-organism cellular process; GO:0006807 nitrogen compound metabolic process; GO:0044699 single-organism process; GO:0009058 biosynthetic process; GO:0044238 primary metabolic process; GO:0044237 cellular metabolic process; GO:0071704 organic substance metabolic process; GO:0008152 metabolic process; GO:0006520 cellular amino acid metabo…		GO:0097159 organic cyclic compound binding; GO:1901363 heterocyclic compound binding; GO:0016769 transferase activity, transferring nitrogenous groups; GO:0004069 L-aspartate:2-oxoglutarate aminotransferase activity; GO:0003824 catalytic activity; GO:0005488 binding; GO:0043167 ion binding; GO:0043168 anion binding; GO:0080130 L-phenylalanine:2-oxoglutarate aminotransferase activity; GO:0008483 t…	K14454	GOT1; aspartate aminotransferase, cytoplasmic [EC:2.6.1.1]	cal01200 Carbon metabolism - Candida albicans; cal01130 Biosynthesis of antibiotics - Candida albicans; cal01100 Metabolic pathways - Candida albicans; cal00360 Phenylalanine metabolism - Candida albicans; cal00400 Phenylalanine, tyrosine and tryptophan biosynthesis - Candida albicans; cal00220 Arginine biosynthesis - Candida albicans; cal00350 Tyrosine metabolism - Candida albicans; cal00250 Ala…	IPR004839; IPR015421; IPR015422;	Aminotransferase, class I/classII; Pyridoxal phosphate-dependent transferase, major region, subdomain 1; Pyridoxal phosphate-dependent transferase, major region, subdomain 2;
O94069	249	K	"5-aminolevulinate synthase, mitochondrial"	HEM1	1.159	1.461	1.187	1.812	Cluster2	mitochondria	GO:0051188 cofactor biosynthetic process; GO:0046148 pigment biosynthetic process; GO:0006725 cellular aromatic compound metabolic process; GO:0006783 heme biosynthetic process; GO:0044699 single-organism process; GO:0046501 protoporphyrinogen IX metabolic process; GO:0009058 biosynthetic process; GO:1901566 organonitrogen compound biosynthetic process; GO:0042168 heme metabolic process; GO:00442…	GO:0005759 mitochondrial matrix; GO:0043229 intracellular organelle; GO:0044429 mitochondrial part; GO:0005737 cytoplasm; GO:0044446 intracellular organelle part; GO:0044424 intracellular part; GO:0005623 cell; GO:0005739 mitochondrion; GO:0044422 organelle part; GO:0031974 membrane-enclosed lumen; GO:0043226 organelle; GO:0043231 intracellular membrane-bounded organelle; GO:0070013 intracellular…	GO:0097159 organic cyclic compound binding; GO:1901363 heterocyclic compound binding; GO:0016746 transferase activity, transferring acyl groups; GO:0016749 N-succinyltransferase activity; GO:0003824 catalytic activity; GO:0005488 binding; GO:0016748 succinyltransferase activity; GO:0043167 ion binding; GO:0043168 anion binding; GO:0003870 5-aminolevulinate synthase activity; GO:0048037 cofactor b…	K00643	E2.3.1.37; 5-aminolevulinate synthase [EC:2.3.1.37]	cal01100 Metabolic pathways - Candida albicans; cal00260 Glycine, serine and threonine metabolism - Candida albicans; cal00860 Porphyrin and chlorophyll metabolism - Candida albicans; cal01110 Biosynthesis of secondary metabolites - Candida albicans;	IPR004839; IPR015424; IPR010961; IPR015422; IPR015421;	Aminotransferase, class I/classII; Pyridoxal phosphate-dependent transferase; Tetrapyrrole biosynthesis, 5-aminolevulinic acid synthase; Pyridoxal phosphate-dependent transferase, major region, subdomain 2; Pyridoxal phosphate-dependent transferase, major region, subdomain 1;
A0A1D8PRM5	52	K	F1F0 ATP synthase subunit f	ATP17	1.139	1.294	1.568	1.3	Cluster11	mitochondria	GO:0009116 nucleoside metabolic process; GO:0042278 purine nucleoside metabolic process; GO:0009167 purine ribonucleoside monophosphate metabolic process; GO:0009117 nucleotide metabolic process; GO:0044699 single-organism process; GO:0046129 purine ribonucleoside biosynthetic process; GO:0009163 nucleoside biosynthetic process; GO:0009058 biosynthetic process; GO:0009156 ribonucleoside monophosp…	GO:0016020 membrane; GO:0098800 inner mitochondrial membrane protein complex; GO:0031090 organelle membrane; GO:0098796 membrane protein complex; GO:0005737 cytoplasm; GO:0032991 macromolecular complex; GO:0098798 mitochondrial protein complex; GO:0044424 intracellular part; GO:0005623 cell; GO:0044455 mitochondrial membrane part; GO:0044422 organelle part; GO:0005740 mitochondrial envelope; GO:0…		K02139	ATPeFF; F-type H+-transporting ATPase subunit f	cal00190 Oxidative phosphorylation - Candida albicans; cal01100 Metabolic pathways - Candida albicans;
A0A1D8PEM5	298	K	"Isocitrate dehydrogenase [NAD] subunit, mitochondrial"	IDH1	1.132	1.86	1.403	1.583	Cluster2	cytoplasm	GO:0072350 tricarboxylic acid metabolic process; GO:0055114 oxidation-reduction process; GO:0044281 small molecule metabolic process; GO:0044763 single-organism cellular process; GO:0006099 tricarboxylic acid cycle; GO:0044699 single-organism process; GO:0044238 primary metabolic process; GO:0044237 cellular metabolic process; GO:0045333 cellular respiration; GO:0071704 organic substance metaboli…	GO:0043226 organelle; GO:0043231 intracellular membrane-bounded organelle; GO:0043229 intracellular organelle; GO:0044464 cell part; GO:0005622 intracellular; GO:0005737 cytoplasm; GO:0044424 intracellular part; GO:0043227 membrane-bounded organelle; GO:0005623 cell; GO:0005739 mitochondrion; GO:0044444 cytoplasmic part;	GO:0000287 magnesium ion binding; GO:1901265 nucleoside phosphate binding; GO:0043167 ion binding; GO:0004448 isocitrate dehydrogenase activity; GO:0000166 nucleotide binding; GO:0048037 cofactor binding; GO:0016491 oxidoreductase activity; GO:0016614 oxidoreductase activity, acting on CH-OH group of donors; GO:1901363 heterocyclic compound binding; GO:0097159 organic cyclic compound binding; GO:…	K00030	IDH3; isocitrate dehydrogenase (NAD+) [EC:1.1.1.41]	cal01200 Carbon metabolism - Candida albicans; cal01130 Biosynthesis of antibiotics - Candida albicans; cal00020 Citrate cycle (TCA cycle) - Candida albicans; cal01100 Metabolic pathways - Candida albicans; cal01230 Biosynthesis of amino acids - Candida albicans; cal01210 2-Oxocarboxylic acid metabolism - Candida albicans; cal01110 Biosynthesis of secondary metabolites - Candida albicans;	IPR024084;	Isopropylmalate dehydrogenase-like domain;
A0A1D8PF11	15	K	Rpl82p	RPL82	1.092	1.177	1.982	1.221	Cluster11	mitochondria	GO:0044085 cellular component biogenesis; GO:0042254 ribosome biogenesis; GO:0022613 ribonucleoprotein complex biogenesis; GO:0071840 cellular component organization or biogenesis;	GO:0044464 cell part; GO:0005622 intracellular; GO:0032991 macromolecular complex; GO:0044424 intracellular part; GO:1990904 ribonucleoprotein complex; GO:0005623 cell; GO:0030529 intracellular ribonucleoprotein complex;		K02936	RP-L7Ae; large subunit ribosomal protein L7Ae	cal03010 Ribosome - Candida albicans;	IPR029064; IPR004038;	50S ribosomal protein L30e-like; Ribosomal protein L7Ae/L30e/S12e/Gadd45;
Q5A7Q2	123	K	Histone acetyltransferase ESA1	ESA1	1.079	1.234	5.331	2.373	Cluster10	nucleus	GO:0097659 nucleic acid-templated transcription; GO:0044699 single-organism process; GO:0009058 biosynthetic process; GO:0044237 cellular metabolic process; GO:2001141 regulation of RNA biosynthetic process; GO:0008152 metabolic process; GO:0030447 filamentous growth; GO:0043543 protein acylation; GO:0019538 protein metabolic process; GO:0043170 macromolecule metabolic process; GO:0010468 regulat…	GO:0043229 intracellular organelle; GO:0044446 intracellular organelle part; GO:0031981 nuclear lumen; GO:0032991 macromolecular complex; GO:0044424 intracellular part; GO:1902562 H4 histone acetyltransferase complex; GO:1990234 transferase complex; GO:0005623 cell; GO:0043189 H4/H2A histone acetyltransferase complex; GO:0044422 organelle part; GO:0000123 histone acetyltransferase complex; GO:003…	GO:0034212 peptide N-acetyltransferase activity; GO:0016746 transferase activity, transferring acyl groups; GO:0004402 histone acetyltransferase activity; GO:0003824 catalytic activity; GO:0061733 peptide-lysine-N-acetyltransferase activity; GO:0010485 H4 histone acetyltransferase activity; GO:0008080 N-acetyltransferase activity; GO:0016740 transferase activity; GO:0016747 transferase activity, …	K11304			IPR016197; IPR025995; IPR016181; IPR000953; IPR002717;	Chromo domain-like; RNA binding activity-knot of a chromodomain; Acyl-CoA N-acyltransferase; Chromo/chromo shadow domain; Histone acetyltransferase domain, MYST-type;
Q59QH2	213	K	Csh1p	CSH1	1.074	0.618	0.556	0.498	Cluster8	mitochondria							IPR023210;	NADP-dependent oxidoreductase domain;
Q5A9D9	149	K	Homoisocitrate dehydrogenase	LYS12	1.062	1.903	2.295	1.679	Cluster11	mitochondria	GO:0044699 single-organism process; GO:0008152 metabolic process; GO:0055114 oxidation-reduction process; GO:0044710 single-organism metabolic process;		GO:0000287 magnesium ion binding; GO:1901265 nucleoside phosphate binding; GO:0043167 ion binding; GO:0000166 nucleotide binding; GO:0048037 cofactor binding; GO:0016491 oxidoreductase activity; GO:0016614 oxidoreductase activity, acting on CH-OH group of donors; GO:1901363 heterocyclic compound binding; GO:0097159 organic cyclic compound binding; GO:0016616 oxidoreductase activity, acting on the…	K05824	LYS12; homoisocitrate dehydrogenase [EC:1.1.1.87]	cal01130 Biosynthesis of antibiotics - Candida albicans; cal01100 Metabolic pathways - Candida albicans; cal01230 Biosynthesis of amino acids - Candida albicans; cal01210 2-Oxocarboxylic acid metabolism - Candida albicans; cal00300 Lysine biosynthesis - Candida albicans;	IPR024084;	Isopropylmalate dehydrogenase-like domain;
Q5ANA1	16	K	Ribosomal 60S subunit protein L8B	RPL8B	1.06	0.93	1.782	1.097	Cluster7	mitochondria	GO:0044085 cellular component biogenesis; GO:0042254 ribosome biogenesis; GO:0022613 ribonucleoprotein complex biogenesis; GO:0071840 cellular component organization or biogenesis;	GO:0044464 cell part; GO:0005622 intracellular; GO:0032991 macromolecular complex; GO:0044424 intracellular part; GO:1990904 ribonucleoprotein complex; GO:0005623 cell; GO:0030529 intracellular ribonucleoprotein complex;		K02936	RP-L7Ae; large subunit ribosomal protein L7Ae	cal03010 Ribosome - Candida albicans;	IPR029064; IPR004038;	50S ribosomal protein L30e-like; Ribosomal protein L7Ae/L30e/S12e/Gadd45;
Q59MB6	43	K	"Amino-acid acetyltransferase, mitochondrial"	ARG2	1.044	1.778	1.692	1.597	Cluster11	nucleus	GO:0009064 glutamine family amino acid metabolic process; GO:0008652 cellular amino acid biosynthetic process; GO:0006526 arginine biosynthetic process; GO:0016053 organic acid biosynthetic process; GO:0044711 single-organism biosynthetic process; GO:0044281 small molecule metabolic process; GO:0006525 arginine metabolic process; GO:0044763 single-organism cellular process; GO:0006807 nitrogen co…	GO:0043226 organelle; GO:0043231 intracellular membrane-bounded organelle; GO:0043229 intracellular organelle; GO:0044464 cell part; GO:0005622 intracellular; GO:0005737 cytoplasm; GO:0044424 intracellular part; GO:0043227 membrane-bounded organelle; GO:0005623 cell; GO:0005739 mitochondrion; GO:0044444 cytoplasmic part;	GO:0004042 acetyl-CoA:L-glutamate N-acetyltransferase activity; GO:0016746 transferase activity, transferring acyl groups; GO:0008080 N-acetyltransferase activity; GO:0016747 transferase activity, transferring acyl groups other than amino-acyl groups; GO:0016740 transferase activity; GO:0003824 catalytic activity; GO:0016407 acetyltransferase activity; GO:0016410 N-acyltransferase activity;	K00618	E2.3.1.1; amino-acid N-acetyltransferase [EC:2.3.1.1]	cal01130 Biosynthesis of antibiotics - Candida albicans; cal00220 Arginine biosynthesis - Candida albicans; cal01100 Metabolic pathways - Candida albicans; cal01230 Biosynthesis of amino acids - Candida albicans; cal01210 2-Oxocarboxylic acid metabolism - Candida albicans; cal01110 Biosynthesis of secondary metabolites - Candida albicans;	IPR006855;	Vertebrate-like NAGS Gcn5-related N-acetyltransferase (GNAT) domain;
A0A1D8PPR6	203	K	Mitochondrial 37S ribosomal protein YmS18	orf19.688	1.04	1.202	1.887	1.036	Cluster11	mitochondria	GO:0006518 peptide metabolic process; GO:0043043 peptide biosynthetic process; GO:0044267 cellular protein metabolic process; GO:0006807 nitrogen compound metabolic process; GO:0009058 biosynthetic process; GO:0043603 cellular amide metabolic process; GO:0044238 primary metabolic process; GO:1901566 organonitrogen compound biosynthetic process; GO:1901576 organic substance biosynthetic process; G…	GO:0005840 ribosome; GO:0043226 organelle; GO:0043229 intracellular organelle; GO:0043232 intracellular non-membrane-bounded organelle; GO:0044464 cell part; GO:0005622 intracellular; GO:0005737 cytoplasm; GO:0032991 macromolecular complex; GO:0044424 intracellular part; GO:1990904 ribonucleoprotein complex; GO:0005623 cell; GO:0030529 intracellular ribonucleoprotein complex; GO:0044444 cytoplasm…	GO:0003735 structural constituent of ribosome; GO:0005198 structural molecule activity;	K02948	RP-S11; small subunit ribosomal protein S11	cal03010 Ribosome - Candida albicans;
A0A1D8PPY8	135	K	Fimbrin	SAC6	1.031	1.028	1.708	1.276	Cluster10	nucleus			GO:0043169 cation binding; GO:0046872 metal ion binding; GO:0005515 protein binding; GO:0005509 calcium ion binding; GO:0005488 binding; GO:0043167 ion binding;	K17275			IPR011992; IPR002048; IPR001715;	EF-hand domain pair; EF-hand domain; Calponin homology domain;
A0A1D8PLB7	229	K	Acetolactate synthase regulatory subunit	ILV6	1.02	1.424	1.729	1.446	Cluster11	mitochondria	GO:0008652 cellular amino acid biosynthetic process; GO:0016053 organic acid biosynthetic process; GO:0044711 single-organism biosynthetic process; GO:0009082 branched-chain amino acid biosynthetic process; GO:0044281 small molecule metabolic process; GO:0044763 single-organism cellular process; GO:0044699 single-organism process; GO:0006807 nitrogen compound metabolic process; GO:0009058 biosynt…		GO:0016597 amino acid binding; GO:0031406 carboxylic acid binding; GO:0003824 catalytic activity; GO:0005488 binding; GO:0003984 acetolactate synthase activity; GO:0016744 transferase activity, transferring aldehyde or ketonic groups; GO:0043167 ion binding; GO:0043177 organic acid binding; GO:0043168 anion binding; GO:0016740 transferase activity; GO:0036094 small molecule binding;	K01653	E2.2.1.6S; acetolactate synthase I/III small subunit [EC:2.2.1.6]	cal01130 Biosynthesis of antibiotics - Candida albicans; cal01100 Metabolic pathways - Candida albicans; cal00290 Valine, leucine and isoleucine biosynthesis - Candida albicans; cal00660 C5-Branched dibasic acid metabolism - Candida albicans; cal00770 Pantothenate and CoA biosynthesis - Candida albicans; cal01230 Biosynthesis of amino acids - Candida albicans; cal01210 2-Oxocarboxylic acid metabo…	IPR002912; IPR019455;	ACT domain; Acetolactate synthase, small subunit, C-terminal;
Q5ADU2	53	K	Lysine--tRNA ligase	KRS1	1.008	0.87	1.772	1.374	Cluster7	nucleus	GO:0006518 peptide metabolic process; GO:0006725 cellular aromatic compound metabolic process; GO:0044267 cellular protein metabolic process; GO:0044699 single-organism process; GO:0009058 biosynthetic process; GO:1901566 organonitrogen compound biosynthetic process; GO:0043039 tRNA aminoacylation; GO:0044237 cellular metabolic process; GO:0071704 organic substance metabolic process; GO:0008152 m…	GO:0044424 intracellular part; GO:0005623 cell; GO:0044464 cell part; GO:0005622 intracellular; GO:0005737 cytoplasm;	GO:0016876 ligase activity, forming aminoacyl-tRNA and related compounds; GO:0005524 ATP binding; GO:1901265 nucleoside phosphate binding; GO:0016875 ligase activity, forming carbon-oxygen bonds; GO:0016874 ligase activity; GO:0001882 nucleoside binding; GO:0043167 ion binding; GO:0000166 nucleotide binding; GO:0004824 lysine-tRNA ligase activity; GO:0097159 organic cyclic compound binding; GO:19…	K04567	KARS; lysyl-tRNA synthetase, class II [EC:6.1.1.6]	cal00970 Aminoacyl-tRNA biosynthesis - Candida albicans;	IPR004364; IPR012340; IPR004365; IPR018149; IPR006195;	Aminoacyl-tRNA synthetase, class II (D/K/N); Nucleic acid-binding, OB-fold; OB-fold nucleic acid binding domain, AA-tRNA synthetase-type; Lysyl-tRNA synthetase, class II, C-terminal; Aminoacyl-tRNA synthetase, class II;
A0A1D8PFU8	9	K	Uncharacterized protein	orf19.7215.3	0.985	1.221	1.57	1.366	Cluster11	mitochondria	GO:0006457 protein folding; GO:0009987 cellular process;	GO:0044424 intracellular part; GO:0005623 cell; GO:0044464 cell part; GO:0005622 intracellular; GO:0005737 cytoplasm;		K04078			IPR011032;	GroES-like;
Q5A644	103	K	"Homoaconitase, mitochondrial"	LYS4	0.968	1.678	1.945	1.451	Cluster11	mitochondria	GO:0016053 organic acid biosynthetic process; GO:0009066 aspartate family amino acid metabolic process; GO:0044699 single-organism process; GO:0009058 biosynthetic process; GO:1901566 organonitrogen compound biosynthetic process; GO:0044237 cellular metabolic process; GO:0071704 organic substance metabolic process; GO:0008152 metabolic process; GO:0006520 cellular amino acid metabolic process; GO…	GO:0043226 organelle; GO:0043231 intracellular membrane-bounded organelle; GO:0043229 intracellular organelle; GO:0044464 cell part; GO:0005622 intracellular; GO:0005737 cytoplasm; GO:0044424 intracellular part; GO:0043227 membrane-bounded organelle; GO:0005623 cell; GO:0005739 mitochondrion; GO:0044444 cytoplasmic part;	GO:0004409 homoaconitate hydratase activity; GO:0003824 catalytic activity; GO:0051536 iron-sulfur cluster binding; GO:0005488 binding; GO:0043167 ion binding; GO:0046872 metal ion binding; GO:0043169 cation binding; GO:0016829 lyase activity; GO:0016836 hydro-lyase activity; GO:0051539 4 iron, 4 sulfur cluster binding; GO:0016835 carbon-oxygen lyase activity; GO:0051540 metal cluster binding;	K01705	LYS4; homoaconitate hydratase [EC:4.2.1.36]	cal01130 Biosynthesis of antibiotics - Candida albicans; cal01100 Metabolic pathways - Candida albicans; cal01230 Biosynthesis of amino acids - Candida albicans; cal01210 2-Oxocarboxylic acid metabolism - Candida albicans; cal00300 Lysine biosynthesis - Candida albicans;	IPR001030; IPR000573; IPR015932; IPR015928; IPR015931;	Aconitase/3-isopropylmalate dehydratase large subunit, alpha/beta/alpha domain; Aconitase A/isopropylmalate dehydratase small subunit, swivel domain; Aconitase/3-isopropylmalate dehydratase large subunit, alpha/beta/alpha, subdomain 2; Aconitase/3-isopropylmalate dehydratase, swivel; Aconitase/3-isopropylmalate dehydratase large subunit, alpha/beta/alpha, subdomain 1/3;
Q5A7Q2	127	K	Histone acetyltransferase ESA1	ESA1	0.95	0.99	4.408	1.732	Cluster7	nucleus	GO:0097659 nucleic acid-templated transcription; GO:0044699 single-organism process; GO:0009058 biosynthetic process; GO:0044237 cellular metabolic process; GO:2001141 regulation of RNA biosynthetic process; GO:0008152 metabolic process; GO:0030447 filamentous growth; GO:0043543 protein acylation; GO:0019538 protein metabolic process; GO:0043170 macromolecule metabolic process; GO:0010468 regulat…	GO:0043229 intracellular organelle; GO:0044446 intracellular organelle part; GO:0031981 nuclear lumen; GO:0032991 macromolecular complex; GO:0044424 intracellular part; GO:1902562 H4 histone acetyltransferase complex; GO:1990234 transferase complex; GO:0005623 cell; GO:0043189 H4/H2A histone acetyltransferase complex; GO:0044422 organelle part; GO:0000123 histone acetyltransferase complex; GO:003…	GO:0034212 peptide N-acetyltransferase activity; GO:0016746 transferase activity, transferring acyl groups; GO:0004402 histone acetyltransferase activity; GO:0003824 catalytic activity; GO:0061733 peptide-lysine-N-acetyltransferase activity; GO:0010485 H4 histone acetyltransferase activity; GO:0008080 N-acetyltransferase activity; GO:0016740 transferase activity; GO:0016747 transferase activity, …	K11304			IPR016197; IPR025995; IPR016181; IPR000953; IPR002717;	Chromo domain-like; RNA binding activity-knot of a chromodomain; Acyl-CoA N-acyltransferase; Chromo/chromo shadow domain; Histone acetyltransferase domain, MYST-type;
Q5AEE1	4	K	Histone H2A.Z	HTZ1	0.93	0.594	1.063	1.213	Cluster5	nucleus	GO:0097659 nucleic acid-templated transcription; GO:0044699 single-organism process; GO:0009058 biosynthetic process; GO:0044237 cellular metabolic process; GO:0051253 negative regulation of RNA metabolic process; GO:2001141 regulation of RNA biosynthetic process; GO:0008152 metabolic process; GO:0043170 macromolecule metabolic process; GO:0010558 negative regulation of macromolecule biosynthetic…	GO:0043229 intracellular organelle; GO:0043232 intracellular non-membrane-bounded organelle; GO:0044446 intracellular organelle part; GO:0032991 macromolecular complex; GO:0031981 nuclear lumen; GO:0044424 intracellular part; GO:0005623 cell; GO:0044422 organelle part; GO:0000786 nucleosome; GO:0044427 chromosomal part; GO:0043228 non-membrane-bounded organelle; GO:0031974 membrane-enclosed lumen…	GO:0097159 organic cyclic compound binding; GO:1901363 heterocyclic compound binding; GO:0003677 DNA binding; GO:0046982 protein heterodimerization activity; GO:0005488 binding; GO:0046983 protein dimerization activity; GO:0003676 nucleic acid binding; GO:0005515 protein binding;	K11251			IPR032454; IPR009072; IPR007125;	Histone H2A, C-terminal domain; Histone-fold; Histone H2A/H2B/H3;
A0A1D8PL84	85	K	Uncharacterized protein	orf19.4686	0.924	0.763	0.717	0.635	Cluster8	nucleus			GO:0005515 protein binding; GO:0005488 binding;				IPR011990; IPR002716; IPR029060;	Tetratricopeptide-like helical domain; PIN domain; PIN domain-like;
Q5AKX1	168	K	Glycine cleavage system H protein	GCV3	0.908	0.446	1.494	0.954	Cluster5	mitochondria	GO:1901606 alpha-amino acid catabolic process; GO:0044712 single-organism catabolic process; GO:0044281 small molecule metabolic process; GO:0044763 single-organism cellular process; GO:0019464 glycine decarboxylation via glycine cleavage system; GO:0006807 nitrogen compound metabolic process; GO:0044699 single-organism process; GO:0044282 small molecule catabolic process; GO:0044238 primary meta…	GO:0005960 glycine cleavage complex; GO:1902494 catalytic complex; GO:0044464 cell part; GO:0005622 intracellular; GO:1990204 oxidoreductase complex; GO:0005737 cytoplasm; GO:0032991 macromolecular complex; GO:0044424 intracellular part; GO:0005623 cell; GO:0044444 cytoplasmic part;		K02437	gcvH; glycine cleavage system H protein	cal01200 Carbon metabolism - Candida albicans; cal01130 Biosynthesis of antibiotics - Candida albicans; cal01100 Metabolic pathways - Candida albicans; cal00630 Glyoxylate and dicarboxylate metabolism - Candida albicans; cal00260 Glycine, serine and threonine metabolism - Candida albicans; cal01110 Biosynthesis of secondary metabolites - Candida albicans;	IPR011053; IPR000089;	Single hybrid motif; Biotin/lipoyl attachment;
P83784	73	K	"Heat shock protein SSC1, mitochondrial"	SSC1	0.907	1.351	1.602	1.438	Cluster11	mitochondria	GO:0006457 protein folding; GO:0009987 cellular process;	GO:0016020 membrane; GO:0005759 mitochondrial matrix; GO:0043229 intracellular organelle; GO:0044421 extracellular region part; GO:0044429 mitochondrial part; GO:0030312 external encapsulating structure; GO:0071944 cell periphery; GO:0005737 cytoplasm; GO:0044446 intracellular organelle part; GO:0044424 intracellular part; GO:0005623 cell; GO:0005576 extracellular region; GO:0005739 mitochondrion…	GO:0005524 ATP binding; GO:1901265 nucleoside phosphate binding; GO:0001882 nucleoside binding; GO:0043167 ion binding; GO:0005515 protein binding; GO:0000166 nucleotide binding; GO:0097159 organic cyclic compound binding; GO:1901363 heterocyclic compound binding; GO:0032549 ribonucleoside binding; GO:0097367 carbohydrate derivative binding; GO:0032553 ribonucleotide binding; GO:0005488 binding; …	K04043	dnaK; molecular chaperone DnaK	cal03018 RNA degradation - Candida albicans;	IPR029048; IPR029047;	Heat shock protein 70kD, C-terminal domain; Heat shock protein 70kD, peptide-binding domain;
Q5AKW1	64	K	Uncharacterized protein	orf19.5016	0.901	1.482	1.455	1.761	Cluster11	mitochondria,nucleus				K05527
Q5A9E1	175	K	GrpE protein homolog	MGE1	0.897	1.169	1.517	1.186	Cluster10	mitochondria	GO:0006457 protein folding; GO:0065009 regulation of molecular function; GO:0009987 cellular process; GO:0050790 regulation of catalytic activity; GO:0065007 biological regulation;	GO:0005759 mitochondrial matrix; GO:0043229 intracellular organelle; GO:0044429 mitochondrial part; GO:0005737 cytoplasm; GO:0044446 intracellular organelle part; GO:0044424 intracellular part; GO:0005623 cell; GO:0005739 mitochondrion; GO:0044422 organelle part; GO:0031974 membrane-enclosed lumen; GO:0043226 organelle; GO:0043231 intracellular membrane-bounded organelle; GO:0070013 intracellular…	GO:1901265 nucleoside phosphate binding; GO:0051087 chaperone binding; GO:0060589 nucleoside-triphosphatase regulator activity; GO:0046983 protein dimerization activity; GO:0005515 protein binding; GO:0000166 nucleotide binding; GO:0098772 molecular function regulator; GO:1901363 heterocyclic compound binding; GO:0097159 organic cyclic compound binding; GO:0042802 identical protein binding; GO:00…	K03687			IPR013805; IPR009012;	GrpE nucleotide exchange factor, coiled-coil; GrpE nucleotide exchange factor, head;
A0A1D8PH91	340	K	Mitochondrial 37S ribosomal protein MRP51	orf19.185	0.897	1.18	1.593	1.146	Cluster11	mitochondria		GO:0005840 ribosome; GO:0043226 organelle; GO:0043229 intracellular organelle; GO:0043232 intracellular non-membrane-bounded organelle; GO:0044464 cell part; GO:0005622 intracellular; GO:0005737 cytoplasm; GO:0032991 macromolecular complex; GO:0044424 intracellular part; GO:1990904 ribonucleoprotein complex; GO:0005623 cell; GO:0030529 intracellular ribonucleoprotein complex; GO:0044444 cytoplasm…
Q5AL45	201	K	"Elongation factor G, mitochondrial"	MEF1	0.889	1.254	1.539	1.291	Cluster10	mitochondria	GO:0006518 peptide metabolic process; GO:0006414 translational elongation; GO:0043043 peptide biosynthetic process; GO:0044267 cellular protein metabolic process; GO:0006807 nitrogen compound metabolic process; GO:0009058 biosynthetic process; GO:0043603 cellular amide metabolic process; GO:0044238 primary metabolic process; GO:1901566 organonitrogen compound biosynthetic process; GO:1901576 orga…	GO:0043226 organelle; GO:0043231 intracellular membrane-bounded organelle; GO:0043229 intracellular organelle; GO:0005622 intracellular; GO:0044464 cell part; GO:0005737 cytoplasm; GO:0044424 intracellular part; GO:0005623 cell; GO:0043227 membrane-bounded organelle; GO:0005739 mitochondrion; GO:0044444 cytoplasmic part;	GO:1901265 nucleoside phosphate binding; GO:0003746 translation elongation factor activity; GO:0016817 hydrolase activity, acting on acid anhydrides; GO:0016787 hydrolase activity; GO:1901363 heterocyclic compound binding; GO:0097159 organic cyclic compound binding; GO:0016462 pyrophosphatase activity; GO:0032553 ribonucleotide binding; GO:0003824 catalytic activity; GO:0005488 binding; GO:003255…	K02355			IPR005225; IPR000640; IPR004161; IPR027417; IPR000795; IPR009022; IPR014721; IPR005517;	Small GTP-binding protein domain; Translation elongation factor EFG, V domain; Translation elongation factor EFTu-like, domain 2; P-loop containing nucleoside triphosphate hydrolase; Transcription factor, GTP-binding domain; Elongation factor G, III-V domain; Ribosomal protein S5 domain 2-type fold, subgroup; Translation elongation factor EFG/EF2, domain IV;
A0A1D8PTB5	55	K	"Succinate--CoA ligase [ADP-forming] subunit beta, mitochondrial"	LSC2	0.884	1.269	1.801	1.401	Cluster10	mitochondria	GO:0008152 metabolic process;		GO:0005524 ATP binding; GO:1901265 nucleoside phosphate binding; GO:0016874 ligase activity; GO:0001882 nucleoside binding; GO:0043167 ion binding; GO:0000166 nucleotide binding; GO:0097159 organic cyclic compound binding; GO:1901363 heterocyclic compound binding; GO:0032549 ribonucleoside binding; GO:0097367 carbohydrate derivative binding; GO:0003824 catalytic activity; GO:0032553 ribonucleotid…	K01900	LSC2; succinyl-CoA synthetase beta subunit [EC:6.2.1.4 6.2.1.5]	cal01200 Carbon metabolism - Candida albicans; cal01130 Biosynthesis of antibiotics - Candida albicans; cal00640 Propanoate metabolism - Candida albicans; cal00020 Citrate cycle (TCA cycle) - Candida albicans; cal01100 Metabolic pathways - Candida albicans; cal01110 Biosynthesis of secondary metabolites - Candida albicans;	IPR005811; IPR011761; IPR013816; IPR013650; IPR013815; IPR016102;	ATP-citrate lyase/succinyl-CoA ligase; ATP-grasp fold; ATP-grasp fold, subdomain 2; ATP-grasp fold, succinyl-CoA synthetase-type; ATP-grasp fold, subdomain 1; Succinyl-CoA synthetase-like;
Q5A9D9	161	K	Homoisocitrate dehydrogenase	LYS12	0.877	1.259	1.517	1.204	Cluster11	mitochondria	GO:0044699 single-organism process; GO:0008152 metabolic process; GO:0055114 oxidation-reduction process; GO:0044710 single-organism metabolic process;		GO:0000287 magnesium ion binding; GO:1901265 nucleoside phosphate binding; GO:0043167 ion binding; GO:0000166 nucleotide binding; GO:0048037 cofactor binding; GO:0016491 oxidoreductase activity; GO:0016614 oxidoreductase activity, acting on CH-OH group of donors; GO:1901363 heterocyclic compound binding; GO:0097159 organic cyclic compound binding; GO:0016616 oxidoreductase activity, acting on the…	K05824	LYS12; homoisocitrate dehydrogenase [EC:1.1.1.87]	cal01130 Biosynthesis of antibiotics - Candida albicans; cal01100 Metabolic pathways - Candida albicans; cal01230 Biosynthesis of amino acids - Candida albicans; cal01210 2-Oxocarboxylic acid metabolism - Candida albicans; cal00300 Lysine biosynthesis - Candida albicans;	IPR024084;	Isopropylmalate dehydrogenase-like domain;
A0A1D8PTH3	256	K	Alpha-ketoglutarate dehydrogenase	KGD2	0.87	1.394	1.64	1.534	Cluster10	mitochondria	GO:0072350 tricarboxylic acid metabolic process; GO:0055114 oxidation-reduction process; GO:0044281 small molecule metabolic process; GO:0044763 single-organism cellular process; GO:0006099 tricarboxylic acid cycle; GO:0044699 single-organism process; GO:0044238 primary metabolic process; GO:0045333 cellular respiration; GO:0044237 cellular metabolic process; GO:0071704 organic substance metaboli…	GO:1902494 catalytic complex; GO:0044464 cell part; GO:0005622 intracellular; GO:1990204 oxidoreductase complex; GO:0005737 cytoplasm; GO:0032991 macromolecular complex; GO:0044424 intracellular part; GO:0045252 oxoglutarate dehydrogenase complex; GO:1990234 transferase complex; GO:0043234 protein complex; GO:0005623 cell; GO:0045239 tricarboxylic acid cycle enzyme complex; GO:0044444 cytoplasmic…	GO:0016417 S-acyltransferase activity; GO:0016751 S-succinyltransferase activity; GO:0016746 transferase activity, transferring acyl groups; GO:0004149 dihydrolipoyllysine-residue succinyltransferase activity; GO:0003824 catalytic activity; GO:0016748 succinyltransferase activity; GO:0016740 transferase activity; GO:0016747 transferase activity, transferring acyl groups other than amino-acyl grou…	K00658	DLST; 2-oxoglutarate dehydrogenase E2 component (dihydrolipoamide succinyltransferase) [EC:2.3.1.61]	cal01200 Carbon metabolism - Candida albicans; cal01130 Biosynthesis of antibiotics - Candida albicans; cal00020 Citrate cycle (TCA cycle) - Candida albicans; cal01100 Metabolic pathways - Candida albicans; cal00310 Lysine degradation - Candida albicans; cal01110 Biosynthesis of secondary metabolites - Candida albicans;	IPR001078; IPR011053; IPR000089; IPR023213;	2-oxoacid dehydrogenase acyltransferase, catalytic domain; Single hybrid motif; Biotin/lipoyl attachment; Chloramphenicol acetyltransferase-like domain;
P83784	54	K	"Heat shock protein SSC1, mitochondrial"	SSC1	0.87	1.042	1.548	1.089	Cluster7	mitochondria	GO:0006457 protein folding; GO:0009987 cellular process;	GO:0016020 membrane; GO:0005759 mitochondrial matrix; GO:0043229 intracellular organelle; GO:0044421 extracellular region part; GO:0044429 mitochondrial part; GO:0030312 external encapsulating structure; GO:0071944 cell periphery; GO:0005737 cytoplasm; GO:0044446 intracellular organelle part; GO:0044424 intracellular part; GO:0005623 cell; GO:0005576 extracellular region; GO:0005739 mitochondrion…	GO:0005524 ATP binding; GO:1901265 nucleoside phosphate binding; GO:0001882 nucleoside binding; GO:0043167 ion binding; GO:0005515 protein binding; GO:0000166 nucleotide binding; GO:0097159 organic cyclic compound binding; GO:1901363 heterocyclic compound binding; GO:0032549 ribonucleoside binding; GO:0097367 carbohydrate derivative binding; GO:0032553 ribonucleotide binding; GO:0005488 binding; …	K04043	dnaK; molecular chaperone DnaK	cal03018 RNA degradation - Candida albicans;	IPR029048; IPR029047;	Heat shock protein 70kD, C-terminal domain; Heat shock protein 70kD, peptide-binding domain;
Q59VP1	23	K	Histone H2B.2	HTB2	0.869	0.589	0.877	0.747	Cluster5	nucleus		GO:0043229 intracellular organelle; GO:0043232 intracellular non-membrane-bounded organelle; GO:0044446 intracellular organelle part; GO:0032991 macromolecular complex; GO:0044424 intracellular part; GO:0005623 cell; GO:0044422 organelle part; GO:0044427 chromosomal part; GO:0000786 nucleosome; GO:0043228 non-membrane-bounded organelle; GO:0043231 intracellular membrane-bounded organelle; GO:0043…	GO:0097159 organic cyclic compound binding; GO:1901363 heterocyclic compound binding; GO:0003677 DNA binding; GO:0046982 protein heterodimerization activity; GO:0005488 binding; GO:0046983 protein dimerization activity; GO:0003676 nucleic acid binding; GO:0005515 protein binding;	K11252			IPR009072; IPR007125;	Histone-fold; Histone H2A/H2B/H3;
A0A1D8PH42	49	K	Branched-chain-amino-acid aminotransferase	BAT21	0.862	1.278	1.577	1.396	Cluster10	mitochondria	GO:0008652 cellular amino acid biosynthetic process; GO:0016053 organic acid biosynthetic process; GO:0044711 single-organism biosynthetic process; GO:0009082 branched-chain amino acid biosynthetic process; GO:0044281 small molecule metabolic process; GO:0044763 single-organism cellular process; GO:0006807 nitrogen compound metabolic process; GO:0044699 single-organism process; GO:0009058 biosynt…		GO:0052654 L-leucine transaminase activity; GO:0016769 transferase activity, transferring nitrogenous groups; GO:0004084 branched-chain-amino-acid transaminase activity; GO:0052656 L-isoleucine transaminase activity; GO:0008483 transaminase activity; GO:0003824 catalytic activity; GO:0016740 transferase activity; GO:0052655 L-valine transaminase activity;	K00826	E2.6.1.42; branched-chain amino acid aminotransferase [EC:2.6.1.42]	cal01130 Biosynthesis of antibiotics - Candida albicans; cal01100 Metabolic pathways - Candida albicans; cal00770 Pantothenate and CoA biosynthesis - Candida albicans; cal01230 Biosynthesis of amino acids - Candida albicans; cal01210 2-Oxocarboxylic acid metabolism - Candida albicans; cal00270 Cysteine and methionine metabolism - Candida albicans; cal00290 Valine, leucine and isoleucine biosynthe…
Q59VP1	22	K	Histone H2B.2	HTB2	0.857	0.666	0.856	0.776	Cluster5	nucleus		GO:0043229 intracellular organelle; GO:0043232 intracellular non-membrane-bounded organelle; GO:0044446 intracellular organelle part; GO:0032991 macromolecular complex; GO:0044424 intracellular part; GO:0005623 cell; GO:0044422 organelle part; GO:0044427 chromosomal part; GO:0000786 nucleosome; GO:0043228 non-membrane-bounded organelle; GO:0043231 intracellular membrane-bounded organelle; GO:0043…	GO:0097159 organic cyclic compound binding; GO:1901363 heterocyclic compound binding; GO:0003677 DNA binding; GO:0046982 protein heterodimerization activity; GO:0005488 binding; GO:0046983 protein dimerization activity; GO:0003676 nucleic acid binding; GO:0005515 protein binding;	K11252			IPR009072; IPR007125;	Histone-fold; Histone H2A/H2B/H3;
A0A1D8PU44	123	K	Mss51p	MSS51	0.827	1.299	1.566	1.472	Cluster10	mitochondria				K17656			IPR013272; IPR032717;	Vps72/YL1, C-terminal; Mitochondrial splicing suppressor 51, zinc-finger;
Q59SI6	451	K	Choline-phosphate cytidylyltransferase	PCT1	0.825	0.567	0.869	0.759	Cluster5	nucleus	GO:0009058 biosynthetic process; GO:0008152 metabolic process;		GO:0016779 nucleotidyltransferase activity; GO:0003824 catalytic activity; GO:0016740 transferase activity; GO:0016772 transferase activity, transferring phosphorus-containing groups;	K00968	PCYT1; choline-phosphate cytidylyltransferase [EC:2.7.7.15]	cal00440 Phosphonate and phosphinate metabolism - Candida albicans; cal00564 Glycerophospholipid metabolism - Candida albicans; cal01100 Metabolic pathways - Candida albicans;	IPR014729; IPR004821;	Rossmann-like alpha/beta/alpha sandwich fold; Cytidyltransferase-like domain;
A0A1D8PSJ3	317	K	Sgd1p	SGD1	0.824	0.626	0.892	1.079	Cluster5	nucleus			GO:0097159 organic cyclic compound binding; GO:1901363 heterocyclic compound binding; GO:0003723 RNA binding; GO:0005515 protein binding; GO:0005488 binding; GO:0003676 nucleic acid binding;	K17583			IPR003891; IPR016024; IPR003890; IPR016021;	Initiation factor eIF-4 gamma, MA3; Armadillo-type fold; MIF4G-like, type 3; MIF4G-like domain;
A0A1D8PSJ3	320	K	Sgd1p	SGD1	0.824	0.626	0.892	1.079	Cluster5	nucleus			GO:0097159 organic cyclic compound binding; GO:1901363 heterocyclic compound binding; GO:0003723 RNA binding; GO:0005515 protein binding; GO:0005488 binding; GO:0003676 nucleic acid binding;	K17583			IPR003891; IPR016024; IPR003890; IPR016021;	Initiation factor eIF-4 gamma, MA3; Armadillo-type fold; MIF4G-like, type 3; MIF4G-like domain;
A0A1D8PN83	43	K	Ribosomal 40S subunit protein S11A	orf19.4149.1	0.823	0.658	0.838	0.62	Cluster8	mitochondria	GO:0006518 peptide metabolic process; GO:0043043 peptide biosynthetic process; GO:0044267 cellular protein metabolic process; GO:0006807 nitrogen compound metabolic process; GO:0009058 biosynthetic process; GO:0043603 cellular amide metabolic process; GO:0044238 primary metabolic process; GO:1901566 organonitrogen compound biosynthetic process; GO:1901576 organic substance biosynthetic process; G…	GO:0005840 ribosome; GO:0043226 organelle; GO:0043229 intracellular organelle; GO:0043232 intracellular non-membrane-bounded organelle; GO:0044464 cell part; GO:0005622 intracellular; GO:0005737 cytoplasm; GO:0032991 macromolecular complex; GO:0044424 intracellular part; GO:1990904 ribonucleoprotein complex; GO:0005623 cell; GO:0030529 intracellular ribonucleoprotein complex; GO:0044444 cytoplasm…	GO:0003735 structural constituent of ribosome; GO:0005198 structural molecule activity;	K02949	RP-S11e; small subunit ribosomal protein S11e	cal03010 Ribosome - Candida albicans;	IPR012340; IPR032440;	Nucleic acid-binding, OB-fold; 40S ribosomal protein S11, N-terminal;
A0A1D8PD78	269	K	Ifd6p	IFD6	0.821	0.365	0.441	0.362	Cluster8	cytoplasm							IPR023210;	NADP-dependent oxidoreductase domain;
A0A1D8PSJ3	323	K	Sgd1p	SGD1	0.815	0.642	0.885	1.054	Cluster5	nucleus			GO:0097159 organic cyclic compound binding; GO:1901363 heterocyclic compound binding; GO:0003723 RNA binding; GO:0005515 protein binding; GO:0005488 binding; GO:0003676 nucleic acid binding;	K17583			IPR003891; IPR016024; IPR003890; IPR016021;	Initiation factor eIF-4 gamma, MA3; Armadillo-type fold; MIF4G-like, type 3; MIF4G-like domain;
A0A1D8PRM5	37	K	F1F0 ATP synthase subunit f	ATP17	0.814	1.275	1.519	1.548	Cluster10	mitochondria	GO:0009116 nucleoside metabolic process; GO:0042278 purine nucleoside metabolic process; GO:0009167 purine ribonucleoside monophosphate metabolic process; GO:0009117 nucleotide metabolic process; GO:0044699 single-organism process; GO:0046129 purine ribonucleoside biosynthetic process; GO:0009163 nucleoside biosynthetic process; GO:0009058 biosynthetic process; GO:0009156 ribonucleoside monophosp…	GO:0016020 membrane; GO:0098800 inner mitochondrial membrane protein complex; GO:0031090 organelle membrane; GO:0098796 membrane protein complex; GO:0005737 cytoplasm; GO:0032991 macromolecular complex; GO:0098798 mitochondrial protein complex; GO:0044424 intracellular part; GO:0005623 cell; GO:0044455 mitochondrial membrane part; GO:0044422 organelle part; GO:0005740 mitochondrial envelope; GO:0…		K02139	ATPeFF; F-type H+-transporting ATPase subunit f	cal00190 Oxidative phosphorylation - Candida albicans; cal01100 Metabolic pathways - Candida albicans;
A0A1D8PD78	341	K	Ifd6p	IFD6	0.808	0.269	0.308	0.218	Cluster8	cytoplasm							IPR023210;	NADP-dependent oxidoreductase domain;
Q5AKV6	283	K	Pdx1p	PDX1	0.807	1.202	1.536	1.352	Cluster10	mitochondria	GO:0008152 metabolic process;		GO:0016746 transferase activity, transferring acyl groups; GO:0003824 catalytic activity; GO:0016740 transferase activity;				IPR004167; IPR011053; IPR000089;	E3-binding domain; Single hybrid motif; Biotin/lipoyl attachment;
Q59PV8	106	K	"ATP synthase subunit d, mitochondrial"	ATP7	0.803	1.249	1.588	1.315	Cluster10	cytoplasm,mitochondria	GO:0009116 nucleoside metabolic process; GO:0042278 purine nucleoside metabolic process; GO:0009167 purine ribonucleoside monophosphate metabolic process; GO:0009117 nucleotide metabolic process; GO:0044699 single-organism process; GO:0046129 purine ribonucleoside biosynthetic process; GO:0009163 nucleoside biosynthetic process; GO:0009058 biosynthetic process; GO:0009156 ribonucleoside monophosp…	GO:0016020 membrane; GO:0098800 inner mitochondrial membrane protein complex; GO:0031090 organelle membrane; GO:0098796 membrane protein complex; GO:0005737 cytoplasm; GO:0032991 macromolecular complex; GO:0098798 mitochondrial protein complex; GO:0044424 intracellular part; GO:0005623 cell; GO:0044455 mitochondrial membrane part; GO:0044422 organelle part; GO:0005740 mitochondrial envelope; GO:0…	GO:0015075 ion transmembrane transporter activity; GO:0022892 substrate-specific transporter activity; GO:0015077 monovalent inorganic cation transmembrane transporter activity; GO:0022890 inorganic cation transmembrane transporter activity; GO:0015078 hydrogen ion transmembrane transporter activity; GO:0008324 cation transmembrane transporter activity; GO:0022891 substrate-specific transmembrane…	K02138	ATPeF0D; F-type H+-transporting ATPase subunit d	cal00190 Oxidative phosphorylation - Candida albicans; cal01100 Metabolic pathways - Candida albicans;
Q5APC1	319	K	TRAMP complex RNA-binding subunit	orf19.4844	0.797	0.687	0.629	0.557	Cluster8	nucleus	GO:0043632 modification-dependent macromolecule catabolic process; GO:0044265 cellular macromolecule catabolic process; GO:0006725 cellular aromatic compound metabolic process; GO:1901360 organic cyclic compound metabolic process; GO:0006807 nitrogen compound metabolic process; GO:0044238 primary metabolic process; GO:0044237 cellular metabolic process; GO:0071704 organic substance metabolic proc…		GO:0043167 ion binding; GO:0008270 zinc ion binding; GO:0070566 adenylyltransferase activity; GO:1901363 heterocyclic compound binding; GO:0097159 organic cyclic compound binding; GO:0004652 polynucleotide adenylyltransferase activity; GO:0016779 nucleotidyltransferase activity; GO:0046914 transition metal ion binding; GO:0003824 catalytic activity; GO:0005488 binding; GO:0003676 nucleic acid bin…	K12597	AIR1_2; protein AIR1/2	cal03018 RNA degradation - Candida albicans;	IPR001878;	Zinc finger, CCHC-type;
Q59PL9	827	K	Eukaryotic translation initiation factor 3 subunit A	RPG1A	0.796	0.837	0.935	0.66	Cluster6	nucleus	GO:0035690 cellular response to drug; GO:0006518 peptide metabolic process; GO:0044267 cellular protein metabolic process; GO:0009058 biosynthetic process; GO:1901566 organonitrogen compound biosynthetic process; GO:0050896 response to stimulus; GO:0044237 cellular metabolic process; GO:0071704 organic substance metabolic process; GO:0042493 response to drug; GO:0008152 metabolic process; GO:0006…	GO:0044464 cell part; GO:0005622 intracellular; GO:0005737 cytoplasm; GO:0032991 macromolecular complex; GO:0044424 intracellular part; GO:0005623 cell; GO:0043234 protein complex; GO:0044444 cytoplasmic part; GO:0005852 eukaryotic translation initiation factor 3 complex;	GO:0097159 organic cyclic compound binding; GO:1901363 heterocyclic compound binding; GO:0008135 translation factor activity, RNA binding; GO:0003723 RNA binding; GO:0005488 binding; GO:0003676 nucleic acid binding; GO:0003743 translation initiation factor activity; GO:0005515 protein binding;	K03254	EIF3A; translation initiation factor 3 subunit A	cal03013 RNA transport - Candida albicans;	IPR000717;	Proteasome component (PCI) domain;
Q5A7P7	142	K	F1F0 ATP synthase subunit 5	ATP5	0.789	1.277	1.623	1.37	Cluster10	mitochondria	GO:0009116 nucleoside metabolic process; GO:0042278 purine nucleoside metabolic process; GO:0009167 purine ribonucleoside monophosphate metabolic process; GO:0090662 ATP hydrolysis coupled transmembrane transport; GO:0009117 nucleotide metabolic process; GO:0044699 single-organism process; GO:0046129 purine ribonucleoside biosynthetic process; GO:0009163 nucleoside biosynthetic process; GO:000905…	GO:0016020 membrane;	GO:0022804 active transmembrane transporter activity; GO:0042625 ATPase coupled ion transmembrane transporter activity; GO:0015075 ion transmembrane transporter activity; GO:0022853 active ion transmembrane transporter activity; GO:0015399 primary active transmembrane transporter activity; GO:0022892 substrate-specific transporter activity; GO:0044769 ATPase activity, coupled to transmembrane mov…	K02137	ATPeF0O; F-type H+-transporting ATPase subunit O	cal00190 Oxidative phosphorylation - Candida albicans; cal01100 Metabolic pathways - Candida albicans;	IPR026015;	F1F0 ATP synthase OSCP/delta subunit, N-terminal domain;
A0A1D8PD97	49	K	Uncharacterized protein	orf19.5201.1	0.788	1.138	1.515	1.306	Cluster10	mitochondria	GO:0032780 negative regulation of ATPase activity; GO:0051336 regulation of hydrolase activity; GO:0043462 regulation of ATPase activity; GO:0050790 regulation of catalytic activity; GO:0065009 regulation of molecular function; GO:0044092 negative regulation of molecular function; GO:0043086 negative regulation of catalytic activity; GO:0051346 negative regulation of hydrolase activity; GO:006500…	GO:0043226 organelle; GO:0043231 intracellular membrane-bounded organelle; GO:0043229 intracellular organelle; GO:0044464 cell part; GO:0005622 intracellular; GO:0005737 cytoplasm; GO:0044424 intracellular part; GO:0043227 membrane-bounded organelle; GO:0005623 cell; GO:0005739 mitochondrion; GO:0044444 cytoplasmic part;	GO:0042030 ATPase inhibitor activity; GO:0098772 molecular function regulator; GO:0030234 enzyme regulator activity; GO:0004857 enzyme inhibitor activity; GO:0060590 ATPase regulator activity; GO:0060589 nucleoside-triphosphatase regulator activity;
A0A1D8PCV7	1009	K	L-aminoadipate-semialdehyde dehydrogenase	LYS2	0.782	0.801	0.97	0.657	Cluster6	cytoplasm	GO:0009067 aspartate family amino acid biosynthetic process; GO:0008652 cellular amino acid biosynthetic process; GO:0016053 organic acid biosynthetic process; GO:0044711 single-organism biosynthetic process; GO:0055114 oxidation-reduction process; GO:0044281 small molecule metabolic process; GO:0009066 aspartate family amino acid metabolic process; GO:0006553 lysine metabolic process; GO:0044763…		GO:0016620 oxidoreductase activity, acting on the aldehyde or oxo group of donors, NAD or NADP as acceptor; GO:0031177 phosphopantetheine binding; GO:0019842 vitamin binding; GO:0072341 modified amino acid binding; GO:0003824 catalytic activity; GO:0005488 binding; GO:0004043 L-aminoadipate-semialdehyde dehydrogenase activity; GO:0016903 oxidoreductase activity, acting on the aldehyde or oxo grou…	K00143	LYS2; L-2-aminoadipate reductase [EC:1.2.1.95]	cal01130 Biosynthesis of antibiotics - Candida albicans; cal01100 Metabolic pathways - Candida albicans; cal01230 Biosynthesis of amino acids - Candida albicans; cal00300 Lysine biosynthesis - Candida albicans; cal01110 Biosynthesis of secondary metabolites - Candida albicans;	IPR020806; IPR009081; IPR016040; IPR010080; IPR000873; IPR010071; IPR013120;	Polyketide synthase, phosphopantetheine-binding domain; Phosphopantetheine binding ACP domain; NAD(P)-binding domain; Thioester reductase-like domain; AMP-dependent synthetase/ligase; Amino acid adenylation domain; Male sterility, NAD-binding;
A0A1D8PL99	167	K	40S ribosomal protein S6	RPS6A	0.77	0.581	1.02	0.698	Cluster5	nucleus	GO:0006518 peptide metabolic process; GO:0043043 peptide biosynthetic process; GO:0044267 cellular protein metabolic process; GO:0006807 nitrogen compound metabolic process; GO:0009058 biosynthetic process; GO:0043603 cellular amide metabolic process; GO:0044238 primary metabolic process; GO:1901566 organonitrogen compound biosynthetic process; GO:1901576 organic substance biosynthetic process; G…	GO:0005840 ribosome; GO:0043226 organelle; GO:0043229 intracellular organelle; GO:0043232 intracellular non-membrane-bounded organelle; GO:0044464 cell part; GO:0005622 intracellular; GO:0005737 cytoplasm; GO:0032991 macromolecular complex; GO:0044424 intracellular part; GO:1990904 ribonucleoprotein complex; GO:0005623 cell; GO:0030529 intracellular ribonucleoprotein complex; GO:0044444 cytoplasm…	GO:0003735 structural constituent of ribosome; GO:0005198 structural molecule activity;	K02991	RP-S6e; small subunit ribosomal protein S6e	cal03010 Ribosome - Candida albicans;
A0A1D8PD97	80	K	Uncharacterized protein	orf19.5201.1	0.766	1.108	1.584	1.35	Cluster10	mitochondria	GO:0032780 negative regulation of ATPase activity; GO:0051336 regulation of hydrolase activity; GO:0043462 regulation of ATPase activity; GO:0050790 regulation of catalytic activity; GO:0065009 regulation of molecular function; GO:0044092 negative regulation of molecular function; GO:0043086 negative regulation of catalytic activity; GO:0051346 negative regulation of hydrolase activity; GO:006500…	GO:0043226 organelle; GO:0043231 intracellular membrane-bounded organelle; GO:0043229 intracellular organelle; GO:0044464 cell part; GO:0005622 intracellular; GO:0005737 cytoplasm; GO:0044424 intracellular part; GO:0043227 membrane-bounded organelle; GO:0005623 cell; GO:0005739 mitochondrion; GO:0044444 cytoplasmic part;	GO:0042030 ATPase inhibitor activity; GO:0098772 molecular function regulator; GO:0030234 enzyme regulator activity; GO:0004857 enzyme inhibitor activity; GO:0060590 ATPase regulator activity; GO:0060589 nucleoside-triphosphatase regulator activity;
Q59RQ6	280	K	Dihydrolipoyl dehydrogenase	LPD1	0.761	1.255	1.605	1.399	Cluster10	mitochondria	GO:0050794 regulation of cellular process; GO:0042592 homeostatic process; GO:0065008 regulation of biological quality; GO:0008152 metabolic process; GO:0050789 regulation of biological process; GO:0055114 oxidation-reduction process; GO:0044710 single-organism metabolic process; GO:0045454 cell redox homeostasis; GO:0044763 single-organism cellular process; GO:0019725 cellular homeostasis; GO:00…	GO:0005623 cell;	GO:0004148 dihydrolipoyl dehydrogenase activity; GO:0016651 oxidoreductase activity, acting on NAD(P)H; GO:1901265 nucleoside phosphate binding; GO:0050660 flavin adenine dinucleotide binding; GO:0043167 ion binding; GO:0000166 nucleotide binding; GO:0048037 cofactor binding; GO:0016668 oxidoreductase activity, acting on a sulfur group of donors, NAD(P) as acceptor; GO:0016491 oxidoreductase acti…	K00382	DLD; dihydrolipoamide dehydrogenase [EC:1.8.1.4]	cal00010 Glycolysis / Gluconeogenesis - Candida albicans; cal01200 Carbon metabolism - Candida albicans; cal01130 Biosynthesis of antibiotics - Candida albicans; cal01100 Metabolic pathways - Candida albicans; cal00280 Valine, leucine and isoleucine degradation - Candida albicans; cal00620 Pyruvate metabolism - Candida albicans; cal00640 Propanoate metabolism - Candida albicans; cal00020 Citrate …	IPR016156; IPR004099; IPR023753;	FAD/NAD-linked reductase, dimerisation domain; Pyridine nucleotide-disulphide oxidoreductase, dimerisation domain; FAD/NAD(P)-binding domain;
A0A1D8PTH3	340	K	Alpha-ketoglutarate dehydrogenase	KGD2	0.758	1.295	1.504	1.398	Cluster10	mitochondria	GO:0072350 tricarboxylic acid metabolic process; GO:0055114 oxidation-reduction process; GO:0044281 small molecule metabolic process; GO:0044763 single-organism cellular process; GO:0006099 tricarboxylic acid cycle; GO:0044699 single-organism process; GO:0044238 primary metabolic process; GO:0045333 cellular respiration; GO:0044237 cellular metabolic process; GO:0071704 organic substance metaboli…	GO:1902494 catalytic complex; GO:0044464 cell part; GO:0005622 intracellular; GO:1990204 oxidoreductase complex; GO:0005737 cytoplasm; GO:0032991 macromolecular complex; GO:0044424 intracellular part; GO:0045252 oxoglutarate dehydrogenase complex; GO:1990234 transferase complex; GO:0043234 protein complex; GO:0005623 cell; GO:0045239 tricarboxylic acid cycle enzyme complex; GO:0044444 cytoplasmic…	GO:0016417 S-acyltransferase activity; GO:0016751 S-succinyltransferase activity; GO:0016746 transferase activity, transferring acyl groups; GO:0004149 dihydrolipoyllysine-residue succinyltransferase activity; GO:0003824 catalytic activity; GO:0016748 succinyltransferase activity; GO:0016740 transferase activity; GO:0016747 transferase activity, transferring acyl groups other than amino-acyl grou…	K00658	DLST; 2-oxoglutarate dehydrogenase E2 component (dihydrolipoamide succinyltransferase) [EC:2.3.1.61]	cal01200 Carbon metabolism - Candida albicans; cal01130 Biosynthesis of antibiotics - Candida albicans; cal00020 Citrate cycle (TCA cycle) - Candida albicans; cal01100 Metabolic pathways - Candida albicans; cal00310 Lysine degradation - Candida albicans; cal01110 Biosynthesis of secondary metabolites - Candida albicans;	IPR001078; IPR011053; IPR000089; IPR023213;	2-oxoacid dehydrogenase acyltransferase, catalytic domain; Single hybrid motif; Biotin/lipoyl attachment; Chloramphenicol acetyltransferase-like domain;
A0A1D8PD05	217	K	Medium-chain fatty acid ethyl ester synthase/esterase	EHT1	0.754	0.767	1.017	0.657	Cluster6	cytoplasm				K07019			IPR029058; IPR000073;	Alpha/Beta hydrolase fold; Alpha/beta hydrolase fold-1;
Q5ADT3	244	K	Uncharacterized protein	orf19.6758	0.751	0.655	0.855	0.682	Cluster5	cytoplasm	GO:0044699 single-organism process; GO:0008152 metabolic process; GO:0055114 oxidation-reduction process; GO:0044710 single-organism metabolic process;		GO:0003824 catalytic activity; GO:0016491 oxidoreductase activity;	K18097	GCY1; glycerol 2-dehydrogenase (NADP+) [EC:1.1.1.156]	cal00561 Glycerolipid metabolism - Candida albicans; cal01100 Metabolic pathways - Candida albicans;	IPR023210;	NADP-dependent oxidoreductase domain;
A0A1D8PEA2	170	K	Dolichyl-phosphate beta-D-mannosyltransferase	DPM1	0.75	0.18	1.05	0.475	Cluster5	cytoplasm			GO:0016757 transferase activity, transferring glycosyl groups; GO:0003824 catalytic activity; GO:0016740 transferase activity;	K00721	DPM1; dolichol-phosphate mannosyltransferase [EC:2.4.1.83]	cal01100 Metabolic pathways - Candida albicans; cal00510 N-Glycan biosynthesis - Candida albicans;	IPR029044; IPR001173;	Nucleotide-diphospho-sugar transferases; Glycosyltransferase 2-like;
P46598	517	K	Heat shock protein 90 homolog	HSP90	0.749	0.8	0.948	0.629	Cluster6	cytoplasm,nucleus	GO:0050794 regulation of cellular process; GO:0044700 single organism signaling; GO:1900428 regulation of filamentous growth of a population of unicellular organisms; GO:0033554 cellular response to stress; GO:0010941 regulation of cell death; GO:0035690 cellular response to drug; GO:0040008 regulation of growth; GO:0009628 response to abiotic stimulus; GO:0071310 cellular response to organic sub…	GO:0016020 membrane; GO:0030312 external encapsulating structure; GO:0071944 cell periphery; GO:0044464 cell part; GO:0005622 intracellular; GO:0005737 cytoplasm; GO:0009277 fungal-type cell wall; GO:0030446 hyphal cell wall; GO:0009986 cell surface; GO:0044424 intracellular part; GO:0005618 cell wall; GO:0005623 cell; GO:0005886 plasma membrane;	GO:0005524 ATP binding; GO:1901265 nucleoside phosphate binding; GO:0001882 nucleoside binding; GO:0043167 ion binding; GO:0016817 hydrolase activity, acting on acid anhydrides; GO:0005515 protein binding; GO:0016787 hydrolase activity; GO:0000166 nucleotide binding; GO:0017111 nucleoside-triphosphatase activity; GO:0016887 ATPase activity; GO:0097159 organic cyclic compound binding; GO:1901363 h…	K04079	HSP90A; molecular chaperone HtpG	cal04141 Protein processing in endoplasmic reticulum - Candida albicans;	IPR020575; IPR020568; IPR003594;	Heat shock protein Hsp90, N-terminal; Ribosomal protein S5 domain 2-type fold; Histidine kinase-like ATPase, C-terminal domain;
Q5A0Z9	336	K	Pyruvate dehydrogenase E1 component subunit alpha	PDA1	0.747	1.352	1.735	1.508	Cluster10	mitochondria	GO:0051188 cofactor biosynthetic process; GO:0044699 single-organism process; GO:0009058 biosynthetic process; GO:0044237 cellular metabolic process; GO:0035384 thioester biosynthetic process; GO:0044272 sulfur compound biosynthetic process; GO:0071704 organic substance metabolic process; GO:0006085 acetyl-CoA biosynthetic process; GO:0006090 pyruvate metabolic process; GO:0008152 metabolic proce…	GO:0043231 intracellular membrane-bounded organelle; GO:0043226 organelle; GO:0043229 intracellular organelle; GO:0044464 cell part; GO:0005622 intracellular; GO:0044424 intracellular part; GO:0043227 membrane-bounded organelle; GO:0005623 cell;	GO:0004738 pyruvate dehydrogenase activity; GO:0004739 pyruvate dehydrogenase (acetyl-transferring) activity; GO:0003824 catalytic activity; GO:0016624 oxidoreductase activity, acting on the aldehyde or oxo group of donors, disulfide as acceptor; GO:0016491 oxidoreductase activity; GO:0016903 oxidoreductase activity, acting on the aldehyde or oxo group of donors;	K00161	PDHA; pyruvate dehydrogenase E1 component alpha subunit [EC:1.2.4.1]	cal00620 Pyruvate metabolism - Candida albicans; cal00010 Glycolysis / Gluconeogenesis - Candida albicans; cal01200 Carbon metabolism - Candida albicans; cal01130 Biosynthesis of antibiotics - Candida albicans; cal00020 Citrate cycle (TCA cycle) - Candida albicans; cal01100 Metabolic pathways - Candida albicans; cal01110 Biosynthesis of secondary metabolites - Candida albicans;	IPR001017; IPR029061;	Dehydrogenase, E1 component; Thiamin diphosphate-binding fold;
A0A1D8PPK1	347	K	Ebp1p	EBP1	0.745	0.741	0.89	0.619	Cluster6	cytoskeleton	GO:0044699 single-organism process; GO:0008152 metabolic process; GO:0055114 oxidation-reduction process; GO:0044710 single-organism metabolic process;		GO:0097159 organic cyclic compound binding; GO:1901363 heterocyclic compound binding; GO:0097367 carbohydrate derivative binding; GO:1901265 nucleoside phosphate binding; GO:0003824 catalytic activity; GO:0032553 ribonucleotide binding; GO:0005488 binding; GO:0043167 ion binding; GO:0043168 anion binding; GO:0000166 nucleotide binding; GO:0010181 FMN binding; GO:0048037 cofactor binding; GO:00164…	K00354			IPR013785; IPR001155;	Aldolase-type TIM barrel; NADH:flavin oxidoreductase/NADH oxidase, N-terminal;
Q59RQ6	128	K	Dihydrolipoyl dehydrogenase	LPD1	0.744	1.4	1.451	1.723	Cluster10	mitochondria	GO:0050794 regulation of cellular process; GO:0042592 homeostatic process; GO:0065008 regulation of biological quality; GO:0008152 metabolic process; GO:0050789 regulation of biological process; GO:0055114 oxidation-reduction process; GO:0044710 single-organism metabolic process; GO:0045454 cell redox homeostasis; GO:0044763 single-organism cellular process; GO:0019725 cellular homeostasis; GO:00…	GO:0005623 cell;	GO:0004148 dihydrolipoyl dehydrogenase activity; GO:0016651 oxidoreductase activity, acting on NAD(P)H; GO:1901265 nucleoside phosphate binding; GO:0050660 flavin adenine dinucleotide binding; GO:0043167 ion binding; GO:0000166 nucleotide binding; GO:0048037 cofactor binding; GO:0016668 oxidoreductase activity, acting on a sulfur group of donors, NAD(P) as acceptor; GO:0016491 oxidoreductase acti…	K00382	DLD; dihydrolipoamide dehydrogenase [EC:1.8.1.4]	cal00010 Glycolysis / Gluconeogenesis - Candida albicans; cal01200 Carbon metabolism - Candida albicans; cal01130 Biosynthesis of antibiotics - Candida albicans; cal01100 Metabolic pathways - Candida albicans; cal00280 Valine, leucine and isoleucine degradation - Candida albicans; cal00620 Pyruvate metabolism - Candida albicans; cal00640 Propanoate metabolism - Candida albicans; cal00020 Citrate …	IPR016156; IPR004099; IPR023753;	FAD/NAD-linked reductase, dimerisation domain; Pyridine nucleotide-disulphide oxidoreductase, dimerisation domain; FAD/NAD(P)-binding domain;
Q59VN2	80	K	Histone H3.1/H3.2	HHT21	0.738	0.574	1.037	0.663	Cluster5	nucleus		GO:0043229 intracellular organelle; GO:0043232 intracellular non-membrane-bounded organelle; GO:0044446 intracellular organelle part; GO:0032991 macromolecular complex; GO:0044424 intracellular part; GO:0005623 cell; GO:0044422 organelle part; GO:0044427 chromosomal part; GO:0000786 nucleosome; GO:0043228 non-membrane-bounded organelle; GO:0043231 intracellular membrane-bounded organelle; GO:0043…	GO:0097159 organic cyclic compound binding; GO:1901363 heterocyclic compound binding; GO:0003677 DNA binding; GO:0046982 protein heterodimerization activity; GO:0005488 binding; GO:0046983 protein dimerization activity; GO:0003676 nucleic acid binding; GO:0005515 protein binding;	K11253			IPR009072; IPR007125;	Histone-fold; Histone H2A/H2B/H3;
Q59VN4	19	K	Histone H4	HHF1	0.737	0.635	1.043	0.922	Cluster5	nucleus	GO:0044085 cellular component biogenesis; GO:0016043 cellular component organization; GO:0034728 nucleosome organization; GO:0006725 cellular aromatic compound metabolic process; GO:0097659 nucleic acid-templated transcription; GO:0006352 DNA-templated transcription, initiation; GO:0009058 biosynthetic process; GO:0044237 cellular metabolic process; GO:0071704 organic substance metabolic process;…	GO:0043229 intracellular organelle; GO:0043232 intracellular non-membrane-bounded organelle; GO:0044446 intracellular organelle part; GO:0032991 macromolecular complex; GO:0044424 intracellular part; GO:0005623 cell; GO:0044422 organelle part; GO:0044427 chromosomal part; GO:0000786 nucleosome; GO:0043228 non-membrane-bounded organelle; GO:0043231 intracellular membrane-bounded organelle; GO:0043…	GO:0097159 organic cyclic compound binding; GO:1901363 heterocyclic compound binding; GO:0003677 DNA binding; GO:0046982 protein heterodimerization activity; GO:0005488 binding; GO:0046983 protein dimerization activity; GO:0003676 nucleic acid binding; GO:0005515 protein binding;	K11254			IPR009072; IPR004823;	Histone-fold; TATA box binding protein associated factor (TAF);
Q5A9E1	129	K	GrpE protein homolog	MGE1	0.736	1.165	1.69	1.279	Cluster10	mitochondria	GO:0006457 protein folding; GO:0065009 regulation of molecular function; GO:0009987 cellular process; GO:0050790 regulation of catalytic activity; GO:0065007 biological regulation;	GO:0005759 mitochondrial matrix; GO:0043229 intracellular organelle; GO:0044429 mitochondrial part; GO:0005737 cytoplasm; GO:0044446 intracellular organelle part; GO:0044424 intracellular part; GO:0005623 cell; GO:0005739 mitochondrion; GO:0044422 organelle part; GO:0031974 membrane-enclosed lumen; GO:0043226 organelle; GO:0043231 intracellular membrane-bounded organelle; GO:0070013 intracellular…	GO:1901265 nucleoside phosphate binding; GO:0051087 chaperone binding; GO:0060589 nucleoside-triphosphatase regulator activity; GO:0046983 protein dimerization activity; GO:0005515 protein binding; GO:0000166 nucleotide binding; GO:0098772 molecular function regulator; GO:1901363 heterocyclic compound binding; GO:0097159 organic cyclic compound binding; GO:0042802 identical protein binding; GO:00…	K03687			IPR013805; IPR009012;	GrpE nucleotide exchange factor, coiled-coil; GrpE nucleotide exchange factor, head;
P83784	545	K	"Heat shock protein SSC1, mitochondrial"	SSC1	0.736	1.31	1.545	1.543	Cluster10	mitochondria	GO:0006457 protein folding; GO:0009987 cellular process;	GO:0016020 membrane; GO:0005759 mitochondrial matrix; GO:0043229 intracellular organelle; GO:0044421 extracellular region part; GO:0044429 mitochondrial part; GO:0030312 external encapsulating structure; GO:0071944 cell periphery; GO:0005737 cytoplasm; GO:0044446 intracellular organelle part; GO:0044424 intracellular part; GO:0005623 cell; GO:0005576 extracellular region; GO:0005739 mitochondrion…	GO:0005524 ATP binding; GO:1901265 nucleoside phosphate binding; GO:0001882 nucleoside binding; GO:0043167 ion binding; GO:0005515 protein binding; GO:0000166 nucleotide binding; GO:0097159 organic cyclic compound binding; GO:1901363 heterocyclic compound binding; GO:0032549 ribonucleoside binding; GO:0097367 carbohydrate derivative binding; GO:0032553 ribonucleotide binding; GO:0005488 binding; …	K04043	dnaK; molecular chaperone DnaK	cal03018 RNA degradation - Candida albicans;	IPR029048; IPR029047;	Heat shock protein 70kD, C-terminal domain; Heat shock protein 70kD, peptide-binding domain;
A0A1D8PKI6	277	K	Uncharacterized protein	orf19.7386	0.732	1.017	1.565	1.366	Cluster10	mitochondria	GO:0016043 cellular component organization; GO:0072594 establishment of protein localization to organelle; GO:0007006 mitochondrial membrane organization; GO:0044699 single-organism process; GO:0051234 establishment of localization; GO:0051649 establishment of localization in cell; GO:1902578 single-organism localization; GO:0007005 mitochondrion organization; GO:1902580 single-organism cellular …	GO:0016020 membrane; GO:0043229 intracellular organelle; GO:0044429 mitochondrial part; GO:0031090 organelle membrane; GO:0031967 organelle envelope; GO:0044446 intracellular organelle part; GO:0005737 cytoplasm; GO:0044424 intracellular part; GO:0005623 cell; GO:0044422 organelle part; GO:0005739 mitochondrion; GO:0005740 mitochondrial envelope; GO:0043231 intracellular membrane-bounded organell…	GO:0043022 ribosome binding; GO:0005488 binding; GO:0043021 ribonucleoprotein complex binding; GO:0044877 macromolecular complex binding;	K17801
A0A1D8PJF9	383	K	Acetolactate synthase	ILV2	0.728	1.298	1.563	1.266	Cluster10	mitochondria	GO:0008652 cellular amino acid biosynthetic process; GO:0016053 organic acid biosynthetic process; GO:0044711 single-organism biosynthetic process; GO:0009082 branched-chain amino acid biosynthetic process; GO:0044281 small molecule metabolic process; GO:0044763 single-organism cellular process; GO:0006807 nitrogen compound metabolic process; GO:0044699 single-organism process; GO:0009058 biosynt…		GO:0000287 magnesium ion binding; GO:0019842 vitamin binding; GO:1901265 nucleoside phosphate binding; GO:0050660 flavin adenine dinucleotide binding; GO:0003984 acetolactate synthase activity; GO:0043167 ion binding; GO:0000166 nucleotide binding; GO:1901681 sulfur compound binding; GO:0048037 cofactor binding; GO:0030976 thiamine pyrophosphate binding; GO:1901363 heterocyclic compound binding; …	K01652	E2.2.1.6L; acetolactate synthase I/II/III large subunit [EC:2.2.1.6]	cal01130 Biosynthesis of antibiotics - Candida albicans; cal01100 Metabolic pathways - Candida albicans; cal00290 Valine, leucine and isoleucine biosynthesis - Candida albicans; cal00660 C5-Branched dibasic acid metabolism - Candida albicans; cal00770 Pantothenate and CoA biosynthesis - Candida albicans; cal01230 Biosynthesis of amino acids - Candida albicans; cal01210 2-Oxocarboxylic acid metabo…	IPR012000; IPR029035; IPR029061; IPR012001; IPR011766;	Thiamine pyrophosphate enzyme, central domain; DHS-like NAD/FAD-binding domain; Thiamin diphosphate-binding fold; Thiamine pyrophosphate enzyme, N-terminal TPP-binding domain; Thiamine pyrophosphate enzyme, C-terminal TPP-binding;
Q59ZC8	775	K	Fork-head transcriptional regulator FHL1	FHL1	0.723	0.589	0.852	0.707	Cluster5	nucleus	GO:0050794 regulation of cellular process; GO:0006725 cellular aromatic compound metabolic process; GO:0097659 nucleic acid-templated transcription; GO:0060255 regulation of macromolecule metabolic process; GO:0019219 regulation of nucleobase-containing compound metabolic process; GO:0009058 biosynthetic process; GO:0044237 cellular metabolic process; GO:0071704 organic substance metabolic proces…	GO:0043226 organelle; GO:0043231 intracellular membrane-bounded organelle; GO:0043229 intracellular organelle; GO:0005634 nucleus; GO:0044464 cell part; GO:0005622 intracellular; GO:0044424 intracellular part; GO:0043227 membrane-bounded organelle; GO:0005623 cell;	GO:0097159 organic cyclic compound binding; GO:1901363 heterocyclic compound binding; GO:0003677 DNA binding; GO:0005488 binding; GO:0001071 nucleic acid binding transcription factor activity; GO:0003676 nucleic acid binding; GO:0005515 protein binding; GO:0043565 sequence-specific DNA binding; GO:0003700 transcription factor activity, sequence-specific DNA binding;				IPR011991; IPR001766; IPR008984; IPR000253;	Winged helix-turn-helix DNA-binding domain; Fork head domain; SMAD/FHA domain; Forkhead-associated (FHA) domain;
Q5AG96	209	K	Uncharacterized protein	orf19.4283	0.721	0.689	0.848	0.558	Cluster6	nucleus	GO:0006518 peptide metabolic process; GO:0043043 peptide biosynthetic process; GO:0044267 cellular protein metabolic process; GO:0006807 nitrogen compound metabolic process; GO:0009058 biosynthetic process; GO:0043603 cellular amide metabolic process; GO:0044238 primary metabolic process; GO:1901566 organonitrogen compound biosynthetic process; GO:0044237 cellular metabolic process; GO:1901576 or…	GO:0044464 cell part; GO:0005622 intracellular; GO:0005737 cytoplasm; GO:0032991 macromolecular complex; GO:0044424 intracellular part; GO:0043234 protein complex; GO:0005623 cell; GO:0044444 cytoplasmic part; GO:0005852 eukaryotic translation initiation factor 3 complex;	GO:0097159 organic cyclic compound binding; GO:1901363 heterocyclic compound binding; GO:0003723 RNA binding; GO:0008135 translation factor activity, RNA binding; GO:0005488 binding; GO:0003676 nucleic acid binding; GO:0003743 translation initiation factor activity; GO:0005515 protein binding;	K03249	EIF3F; translation initiation factor 3 subunit F	cal03013 RNA transport - Candida albicans;	IPR000555;	JAB1/MPN/MOV34 metalloenzyme domain;
A0A1D8PQK3	116	K	Uncharacterized protein	orf19.7074	0.713	0.694	0.683	0.606	Cluster8	nucleus				K11364			IPR010750;	SGF29 tudor-like domain;
A0A1D8PQK3	118	K	Uncharacterized protein	orf19.7074	0.713	0.694	0.683	0.606	Cluster8	nucleus				K11364			IPR010750;	SGF29 tudor-like domain;
Q5A4W7	866	K	Tetrafunctional fatty acid synthase subunit	FAS1	0.704	0.632	0.983	0.739	Cluster5	cytoplasm	GO:0044711 single-organism biosynthetic process; GO:0016053 organic acid biosynthetic process; GO:0055114 oxidation-reduction process; GO:0044281 small molecule metabolic process; GO:0044763 single-organism cellular process; GO:0044699 single-organism process; GO:0044255 cellular lipid metabolic process; GO:0009058 biosynthetic process; GO:0006631 fatty acid metabolic process; GO:0044238 primary …	GO:0044464 cell part; GO:0005622 intracellular; GO:0005737 cytoplasm; GO:0032991 macromolecular complex; GO:0005835 fatty acid synthase complex; GO:0044424 intracellular part; GO:0044445 cytosolic part; GO:0043234 protein complex; GO:0005623 cell; GO:0005829 cytosol; GO:0044444 cytoplasmic part;	GO:0016627 oxidoreductase activity, acting on the CH-CH group of donors; GO:0016746 transferase activity, transferring acyl groups; GO:0016628 oxidoreductase activity, acting on the CH-CH group of donors, NAD or NADP as acceptor; GO:0003824 catalytic activity; GO:0004318 enoyl-[acyl-carrier-protein] reductase (NADH) activity; GO:0016740 transferase activity; GO:0016747 transferase activity, trans…	K00668	FAS1; fatty acid synthase subunit beta, fungi type [EC:2.3.1.86]	cal01100 Metabolic pathways - Candida albicans; cal00061 Fatty acid biosynthesis - Candida albicans; cal01212 Fatty acid metabolism - Candida albicans;	IPR032088; IPR013785; IPR003965; IPR016035; IPR014043; IPR002539; IPR020801; IPR013565; IPR001227; IPR029069;	Starter unit:ACP transacylase; Aldolase-type TIM barrel; Fatty acid synthase; Acyl transferase/acyl hydrolase/lysophospholipase; Acyl transferase; MaoC-like domain; Polyketide synthase, acyl transferase domain; Domain of unknown function DUF1729; Acyl transferase domain; HotDog domain;
Q59VP2	5	K	Histone H2A.2	HTA2	0.701	0.569	0.879	0.89	Cluster5	nucleus	GO:0044699 single-organism process; GO:0044237 cellular metabolic process; GO:0051253 negative regulation of RNA metabolic process; GO:2001141 regulation of RNA biosynthetic process; GO:0008152 metabolic process; GO:0043170 macromolecule metabolic process; GO:0010558 negative regulation of macromolecule biosynthetic process; GO:1903507 negative regulation of nucleic acid-templated transcription; …	GO:0043229 intracellular organelle; GO:0043232 intracellular non-membrane-bounded organelle; GO:0044446 intracellular organelle part; GO:0032991 macromolecular complex; GO:0031981 nuclear lumen; GO:0044424 intracellular part; GO:0005623 cell; GO:0044422 organelle part; GO:0000786 nucleosome; GO:0044427 chromosomal part; GO:0043228 non-membrane-bounded organelle; GO:0031974 membrane-enclosed lumen…	GO:0097159 organic cyclic compound binding; GO:1901363 heterocyclic compound binding; GO:0003677 DNA binding; GO:0046982 protein heterodimerization activity; GO:0005488 binding; GO:0046983 protein dimerization activity; GO:0003676 nucleic acid binding; GO:0005515 protein binding;	K11251			IPR032454; IPR009072; IPR007125;	Histone H2A, C-terminal domain; Histone-fold; Histone H2A/H2B/H3;
A0A1D8PEH3	652	K	Stress-responsive transcriptional activator	MSN4	0.7	0.431	0.885	0.666	Cluster5	nucleus			GO:0097159 organic cyclic compound binding; GO:1901363 heterocyclic compound binding; GO:0005488 binding; GO:0003676 nucleic acid binding; GO:0043167 ion binding; GO:0043169 cation binding; GO:0046872 metal ion binding;				IPR015880; IPR007087; IPR013087;	Zinc finger, C2H2-like; Zinc finger, C2H2; Zinc finger C2H2-type/integrase DNA-binding domain;
A0A1D8PHW0	157	K	Sedoheptulose-bisphosphatase	orf19.1889	0.695	0.659	1.049	0.594	Cluster6	mitochondria				K15634	gpmB; probable phosphoglycerate mutase [EC:5.4.2.12]	cal00010 Glycolysis / Gluconeogenesis - Candida albicans; cal01200 Carbon metabolism - Candida albicans; cal01130 Biosynthesis of antibiotics - Candida albicans; cal01100 Metabolic pathways - Candida albicans; cal00680 Methane metabolism - Candida albicans; cal01230 Biosynthesis of amino acids - Candida albicans; cal00260 Glycine, serine and threonine metabolism - Candida albicans; cal01110 Biosy…
A0A1D8PTW2	656	K	Uncharacterized protein	CAALFM_CR09140CA	0.677	0.678	1.063	0.614	Cluster6	extracellular
P82612	98	K	Phosphoglycerate mutase	GPM1	0.677	0.611	0.827	0.692	Cluster5	cytoplasm	GO:0006757 ATP generation from ADP; GO:0009116 nucleoside metabolic process; GO:0042278 purine nucleoside metabolic process; GO:0006165 nucleoside diphosphate phosphorylation; GO:0046031 ADP metabolic process; GO:0019362 pyridine nucleotide metabolic process; GO:0006096 glycolytic process; GO:0009167 purine ribonucleoside monophosphate metabolic process; GO:0009117 nucleotide metabolic process; G…	GO:0044421 extracellular region part; GO:0030312 external encapsulating structure; GO:0071944 cell periphery; GO:0005737 cytoplasm; GO:0030446 hyphal cell wall; GO:0044424 intracellular part; GO:0005623 cell; GO:0005576 extracellular region; GO:0031012 extracellular matrix; GO:0005622 intracellular; GO:0044464 cell part; GO:0009277 fungal-type cell wall; GO:0009986 cell surface; GO:0005618 cell w…	GO:0005515 protein binding; GO:0004619 phosphoglycerate mutase activity; GO:0016853 isomerase activity; GO:0016866 intramolecular transferase activity; GO:0003824 catalytic activity; GO:0005488 binding; GO:0016868 intramolecular transferase activity, phosphotransferases;	K01834	PGAM; 2,3-bisphosphoglycerate-dependent phosphoglycerate mutase [EC:5.4.2.11]	cal00010 Glycolysis / Gluconeogenesis - Candida albicans; cal01200 Carbon metabolism - Candida albicans; cal01130 Biosynthesis of antibiotics - Candida albicans; cal01100 Metabolic pathways - Candida albicans; cal00680 Methane metabolism - Candida albicans; cal01230 Biosynthesis of amino acids - Candida albicans; cal00260 Glycine, serine and threonine metabolism - Candida albicans; cal01110 Biosy…
A0A1D8PQK3	121	K	Uncharacterized protein	orf19.7074	0.675	0.728	0.687	0.622	Cluster8	nucleus				K11364			IPR010750;	SGF29 tudor-like domain;
A0A1D8PI17	379	K	Rnr22p	RNR22	0.666	0.866	0.735	0.684	Cluster8	nucleus	GO:0009165 nucleotide biosynthetic process; GO:0006725 cellular aromatic compound metabolic process; GO:0009117 nucleotide metabolic process; GO:0044699 single-organism process; GO:0009058 biosynthetic process; GO:0009262 deoxyribonucleotide metabolic process; GO:0044237 cellular metabolic process; GO:0006796 phosphate-containing compound metabolic process; GO:0071704 organic substance metabolic …	GO:0031224 intrinsic component of membrane; GO:0016020 membrane; GO:0016021 integral component of membrane; GO:0044425 membrane part;	GO:0003824 catalytic activity; GO:0016491 oxidoreductase activity;	K10808	RRM2; ribonucleoside-diphosphate reductase subunit M2 [EC:1.17.4.1]	cal01100 Metabolic pathways - Candida albicans; cal00480 Glutathione metabolism - Candida albicans; cal00240 Pyrimidine metabolism - Candida albicans; cal00230 Purine metabolism - Candida albicans;	IPR012348; IPR009078;	Ribonucleotide reductase-related; Ferritin-like superfamily;
Q5A5V6	95	K	Pyruvate dehydrogenase (Acetyl-transferring) subunit E1 beta	PDB1	0.665	1.257	1.582	1.489	Cluster10	mitochondria	GO:0051188 cofactor biosynthetic process; GO:0044699 single-organism process; GO:0009058 biosynthetic process; GO:0044237 cellular metabolic process; GO:0035384 thioester biosynthetic process; GO:0044272 sulfur compound biosynthetic process; GO:0071704 organic substance metabolic process; GO:0006085 acetyl-CoA biosynthetic process; GO:0006090 pyruvate metabolic process; GO:0008152 metabolic proce…		GO:0004738 pyruvate dehydrogenase activity; GO:0004739 pyruvate dehydrogenase (acetyl-transferring) activity; GO:0003824 catalytic activity; GO:0016624 oxidoreductase activity, acting on the aldehyde or oxo group of donors, disulfide as acceptor; GO:0016491 oxidoreductase activity; GO:0016903 oxidoreductase activity, acting on the aldehyde or oxo group of donors;	K00162	PDHB; pyruvate dehydrogenase E1 component beta subunit [EC:1.2.4.1]	cal00620 Pyruvate metabolism - Candida albicans; cal00010 Glycolysis / Gluconeogenesis - Candida albicans; cal01200 Carbon metabolism - Candida albicans; cal01130 Biosynthesis of antibiotics - Candida albicans; cal00020 Citrate cycle (TCA cycle) - Candida albicans; cal01100 Metabolic pathways - Candida albicans; cal01110 Biosynthesis of secondary metabolites - Candida albicans;	IPR009014; IPR033248; IPR005475; IPR029061;	Transketolase C-terminal/Pyruvate-ferredoxin oxidoreductase domain II; Transketolase, C-terminal domain; Transketolase-like, pyrimidine-binding domain; Thiamin diphosphate-binding fold;
A0A1D8PPS9	1533	K	Clathrin heavy chain (Fragment)	CHC1	0.661	0.728	1.023	0.825	Cluster5	nucleus	GO:0045184 establishment of protein localization; GO:0006810 transport; GO:0046907 intracellular transport; GO:0070727 cellular macromolecule localization; GO:0051649 establishment of localization in cell; GO:0016192 vesicle-mediated transport; GO:0006886 intracellular protein transport; GO:0071702 organic substance transport; GO:0008104 protein localization; GO:0033036 macromolecule localization…	GO:0030658 transport vesicle membrane; GO:0016020 membrane; GO:0030130 clathrin coat of trans-Golgi network vesicle; GO:0031410 cytoplasmic vesicle; GO:0031090 organelle membrane; GO:0098796 membrane protein complex; GO:0071944 cell periphery; GO:0031982 vesicle; GO:0030660 Golgi-associated vesicle membrane; GO:0005737 cytoplasm; GO:0044433 cytoplasmic vesicle part; GO:0032991 macromolecular comp…	GO:0005515 protein binding; GO:0005198 structural molecule activity; GO:0005488 binding;	K04646	CLTC; clathrin heavy chain	cal04144 Endocytosis - Candida albicans;	IPR016025; IPR015348; IPR011990; IPR016024; IPR001473;	Clathrin, heavy chain, linker/propeller domain; Clathrin, heavy chain, linker, core motif; Tetratricopeptide-like helical domain; Armadillo-type fold; Clathrin, heavy chain, propeller, N-terminal;
Q59NH3	245	K	Yhm2p	YHM2	0.657	0.95	1.299	1.209	Cluster10	mitochondria	GO:0006810 transport; GO:0051179 localization; GO:0051234 establishment of localization;	GO:0031224 intrinsic component of membrane; GO:0016020 membrane; GO:0016021 integral component of membrane; GO:0044425 membrane part;					IPR023395;	Mitochondrial carrier domain;
A0A1D8PF90	715	K	Uncharacterized protein	orf19.5281	0.656	0.688	0.907	0.616	Cluster5	cytoplasm			GO:0097159 organic cyclic compound binding; GO:1901363 heterocyclic compound binding; GO:0003723 RNA binding; GO:0005488 binding; GO:0003676 nucleic acid binding;				IPR004087; IPR004088;	K Homology domain; K Homology domain, type 1;
A0A1D8PGE0	45	K	Dynein light chain	orf19.1448.1	0.654	0.828	1.057	0.829	Cluster7	cytoskeleton	GO:0007017 microtubule-based process; GO:0009987 cellular process;	GO:0043229 intracellular organelle; GO:0043232 intracellular non-membrane-bounded organelle; GO:0044430 cytoskeletal part; GO:0044446 intracellular organelle part; GO:0032991 macromolecular complex; GO:0044424 intracellular part; GO:0030286 dynein complex; GO:0005875 microtubule associated complex; GO:0005623 cell; GO:0044422 organelle part; GO:0043228 non-membrane-bounded organelle; GO:0043226 o…		K10418
Q5A516	162	K	ADP/ATP carrier protein	PET9	0.653	0.881	1.072	0.926	Cluster7	mitochondria	GO:0006810 transport; GO:0055085 transmembrane transport; GO:0051179 localization; GO:0051234 establishment of localization;	GO:0043229 intracellular organelle; GO:0016020 membrane; GO:0044429 mitochondrial part; GO:0031090 organelle membrane; GO:0031967 organelle envelope; GO:0044446 intracellular organelle part; GO:0005737 cytoplasm; GO:0031224 intrinsic component of membrane; GO:0044424 intracellular part; GO:0005623 cell; GO:0016021 integral component of membrane; GO:0044422 organelle part; GO:0005739 mitochondrion…	GO:0005215 transporter activity;	K05863			IPR023395;	Mitochondrial carrier domain;
A0A1D8PDL6	119	K	Ribosomal 60S subunit protein L7A	orf19.2478.1	0.653	0.612	1.15	0.632	Cluster5	nucleus				K02937	RP-L7e; large subunit ribosomal protein L7e	cal03010 Ribosome - Candida albicans;	IPR012988; IPR016082;	Ribosomal protein L30, N-terminal; Ribosomal protein L30, ferredoxin-like fold domain;
Q59RI1	175	K	Isoleucine--tRNA ligase	ILS1	0.652	0.627	1.186	0.647	Cluster5	nucleus	GO:0065008 regulation of biological quality; GO:0006518 peptide metabolic process; GO:0010608 posttranscriptional regulation of gene expression; GO:0044699 single-organism process; GO:0009058 biosynthetic process; GO:0006428 isoleucyl-tRNA aminoacylation; GO:0044237 cellular metabolic process; GO:0008152 metabolic process; GO:0006520 cellular amino acid metabolic process; GO:0006418 tRNA aminoacy…	GO:0044424 intracellular part; GO:0005623 cell; GO:0044464 cell part; GO:0005622 intracellular; GO:0005737 cytoplasm;	GO:0016876 ligase activity, forming aminoacyl-tRNA and related compounds; GO:0052689 carboxylic ester hydrolase activity; GO:1901265 nucleoside phosphate binding; GO:0016875 ligase activity, forming carbon-oxygen bonds; GO:0016874 ligase activity; GO:0016787 hydrolase activity; GO:0097159 organic cyclic compound binding; GO:1901363 heterocyclic compound binding; GO:0000049 tRNA binding; GO:000382…	K01870	IARS; isoleucyl-tRNA synthetase [EC:6.1.1.5]	cal00970 Aminoacyl-tRNA biosynthesis - Candida albicans;	IPR014729; IPR013155; IPR033709; IPR009008; IPR002300; IPR009080;	Rossmann-like alpha/beta/alpha sandwich fold; Methionyl/Valyl/Leucyl/Isoleucyl-tRNA synthetase, anticodon-binding; Isoleucyl tRNA synthetase type 2, anticodon-binding domain; Valyl/Leucyl/Isoleucyl-tRNA synthetase, editing domain; Aminoacyl-tRNA synthetase, class Ia; Aminoacyl-tRNA synthetase, class Ia, anticodon-binding;
Q59LS1	357	K	Ribosomal 60S subunit protein L3	RPL3	0.652	1.044	1.091	1.02	Cluster10	mitochondria	GO:0006518 peptide metabolic process; GO:0043043 peptide biosynthetic process; GO:0044267 cellular protein metabolic process; GO:0006807 nitrogen compound metabolic process; GO:0009058 biosynthetic process; GO:0043603 cellular amide metabolic process; GO:0044238 primary metabolic process; GO:1901566 organonitrogen compound biosynthetic process; GO:1901576 organic substance biosynthetic process; G…	GO:0005840 ribosome; GO:0043226 organelle; GO:0043229 intracellular organelle; GO:0043232 intracellular non-membrane-bounded organelle; GO:0044464 cell part; GO:0005622 intracellular; GO:0005737 cytoplasm; GO:0032991 macromolecular complex; GO:0044424 intracellular part; GO:1990904 ribonucleoprotein complex; GO:0005623 cell; GO:0030529 intracellular ribonucleoprotein complex; GO:0044444 cytoplasm…	GO:0003735 structural constituent of ribosome; GO:0005198 structural molecule activity;	K02925	RP-L3e; large subunit ribosomal protein L3e	cal03010 Ribosome - Candida albicans;	IPR009000;	Translation protein, beta-barrel domain;
Q5AEN2	121	K	Ribosomal 60S subunit protein L9B	RPL9B	0.65	0.668	0.954	0.762	Cluster5	cytoplasm,nucleus	GO:0006518 peptide metabolic process; GO:0043043 peptide biosynthetic process; GO:0044267 cellular protein metabolic process; GO:0006807 nitrogen compound metabolic process; GO:0009058 biosynthetic process; GO:0043603 cellular amide metabolic process; GO:0044238 primary metabolic process; GO:1901566 organonitrogen compound biosynthetic process; GO:1901576 organic substance biosynthetic process; G…	GO:0005840 ribosome; GO:0043226 organelle; GO:0043229 intracellular organelle; GO:0043232 intracellular non-membrane-bounded organelle; GO:0044464 cell part; GO:0005622 intracellular; GO:0005737 cytoplasm; GO:0032991 macromolecular complex; GO:0044424 intracellular part; GO:1990904 ribonucleoprotein complex; GO:0005623 cell; GO:0030529 intracellular ribonucleoprotein complex; GO:0044444 cytoplasm…	GO:0097159 organic cyclic compound binding; GO:1901363 heterocyclic compound binding; GO:0003723 RNA binding; GO:0005488 binding; GO:0003676 nucleic acid binding; GO:0005198 structural molecule activity; GO:0003735 structural constituent of ribosome; GO:0019843 rRNA binding;	K02940	RP-L9e; large subunit ribosomal protein L9e	cal03010 Ribosome - Candida albicans;	IPR020040;	Ribosomal protein L6, alpha-beta domain;
A0A1D8PCG3	10	K	Trm2p	TRM2	0.648	0.511	0.614	0.747	Cluster8	nucleus	GO:0034470 ncRNA processing; GO:0006396 RNA processing; GO:0006725 cellular aromatic compound metabolic process; GO:1901360 organic cyclic compound metabolic process; GO:0006807 nitrogen compound metabolic process; GO:0044238 primary metabolic process; GO:0009451 RNA modification; GO:0044237 cellular metabolic process; GO:0032259 methylation; GO:0071704 organic substance metabolic process; GO:001…		GO:0008757 S-adenosylmethionine-dependent methyltransferase activity; GO:0008168 methyltransferase activity; GO:0008173 RNA methyltransferase activity; GO:0003824 catalytic activity; GO:0030697 S-adenosylmethionine-dependent tRNA (m5U54) methyltransferase activity; GO:0016741 transferase activity, transferring one-carbon groups; GO:0030696 tRNA (m5U54) methyltransferase activity; GO:0016300 tRNA …	K15331			IPR012340; IPR029063; IPR002792;	Nucleic acid-binding, OB-fold; S-adenosyl-L-methionine-dependent methyltransferase; TRAM domain;
Q59PV8	92	K	"ATP synthase subunit d, mitochondrial"	ATP7	0.644	1.157	1.495	1.409	Cluster10	cytoplasm,mitochondria	GO:0009116 nucleoside metabolic process; GO:0042278 purine nucleoside metabolic process; GO:0009167 purine ribonucleoside monophosphate metabolic process; GO:0009117 nucleotide metabolic process; GO:0044699 single-organism process; GO:0046129 purine ribonucleoside biosynthetic process; GO:0009163 nucleoside biosynthetic process; GO:0009058 biosynthetic process; GO:0009156 ribonucleoside monophosp…	GO:0016020 membrane; GO:0098800 inner mitochondrial membrane protein complex; GO:0031090 organelle membrane; GO:0098796 membrane protein complex; GO:0005737 cytoplasm; GO:0032991 macromolecular complex; GO:0098798 mitochondrial protein complex; GO:0044424 intracellular part; GO:0005623 cell; GO:0044455 mitochondrial membrane part; GO:0044422 organelle part; GO:0005740 mitochondrial envelope; GO:0…	GO:0015075 ion transmembrane transporter activity; GO:0022892 substrate-specific transporter activity; GO:0015077 monovalent inorganic cation transmembrane transporter activity; GO:0022890 inorganic cation transmembrane transporter activity; GO:0015078 hydrogen ion transmembrane transporter activity; GO:0008324 cation transmembrane transporter activity; GO:0022891 substrate-specific transmembrane…	K02138	ATPeF0D; F-type H+-transporting ATPase subunit d	cal00190 Oxidative phosphorylation - Candida albicans; cal01100 Metabolic pathways - Candida albicans;
Q59ZE0	213	K	F1F0 ATP synthase subunit 4	ATP4	0.637	1.061	1.501	1.295	Cluster10	mitochondria	GO:0009116 nucleoside metabolic process; GO:0042278 purine nucleoside metabolic process; GO:0009167 purine ribonucleoside monophosphate metabolic process; GO:0009117 nucleotide metabolic process; GO:0044699 single-organism process; GO:0046129 purine ribonucleoside biosynthetic process; GO:0009163 nucleoside biosynthetic process; GO:0009058 biosynthetic process; GO:0009156 ribonucleoside monophosp…	GO:0016020 membrane; GO:0098800 inner mitochondrial membrane protein complex; GO:0031090 organelle membrane; GO:0098796 membrane protein complex; GO:0005737 cytoplasm; GO:0032991 macromolecular complex; GO:0098798 mitochondrial protein complex; GO:0044424 intracellular part; GO:0005623 cell; GO:0044455 mitochondrial membrane part; GO:0044422 organelle part; GO:0005740 mitochondrial envelope; GO:0…	GO:0015075 ion transmembrane transporter activity; GO:0022892 substrate-specific transporter activity; GO:0015077 monovalent inorganic cation transmembrane transporter activity; GO:0022890 inorganic cation transmembrane transporter activity; GO:0015078 hydrogen ion transmembrane transporter activity; GO:0008324 cation transmembrane transporter activity; GO:0022891 substrate-specific transmembrane…	K02127	ATPeF0B; F-type H+-transporting ATPase subunit b	cal00190 Oxidative phosphorylation - Candida albicans; cal01100 Metabolic pathways - Candida albicans;
A0A1D8PSH3	148	K	Citrate synthase	CIT1	0.636	0.95	1.175	0.96	Cluster7	mitochondria	GO:0072350 tricarboxylic acid metabolic process; GO:0055114 oxidation-reduction process; GO:0044281 small molecule metabolic process; GO:0006099 tricarboxylic acid cycle; GO:0044763 single-organism cellular process; GO:0044699 single-organism process; GO:0044238 primary metabolic process; GO:0045333 cellular respiration; GO:0044237 cellular metabolic process; GO:0071704 organic substance metaboli…		GO:0036440 citrate synthase activity; GO:0016746 transferase activity, transferring acyl groups; GO:0046912 transferase activity, transferring acyl groups, acyl groups converted into alkyl on transfer; GO:0003824 catalytic activity; GO:0016740 transferase activity; GO:0004108 citrate (Si)-synthase activity;	K01647	CS; citrate synthase [EC:2.3.3.1]	cal01200 Carbon metabolism - Candida albicans; cal01130 Biosynthesis of antibiotics - Candida albicans; cal00020 Citrate cycle (TCA cycle) - Candida albicans; cal01100 Metabolic pathways - Candida albicans; cal01230 Biosynthesis of amino acids - Candida albicans; cal01210 2-Oxocarboxylic acid metabolism - Candida albicans; cal00630 Glyoxylate and dicarboxylate metabolism - Candida albicans; cal01…	IPR016142;	Citrate synthase-like, large alpha subdomain;
A0A1D8PRJ6	139	K	Translation initiation factor eIF2 subunit beta	SUI3	0.636	0.667	0.894	0.649	Cluster5	nucleus	GO:0006518 peptide metabolic process; GO:0043043 peptide biosynthetic process; GO:0044267 cellular protein metabolic process; GO:0006807 nitrogen compound metabolic process; GO:0009058 biosynthetic process; GO:0043603 cellular amide metabolic process; GO:0044238 primary metabolic process; GO:1901566 organonitrogen compound biosynthetic process; GO:0044237 cellular metabolic process; GO:1901576 or…		GO:0097159 organic cyclic compound binding; GO:1901363 heterocyclic compound binding; GO:0003723 RNA binding; GO:0008135 translation factor activity, RNA binding; GO:0005488 binding; GO:0003676 nucleic acid binding; GO:0003743 translation initiation factor activity;	K03238	EIF2S2; translation initiation factor 2 subunit 2	cal03013 RNA transport - Candida albicans;	IPR016189; IPR016190; IPR002735;	Translation initiation factor IF2/IF5, N-terminal; Translation initiation factor IF2/IF5, zinc-binding; Translation initiation factor IF2/IF5;
A0A1D8PKZ9	465	K	ATP synthase subunit beta	ATP2	0.632	0.824	1.363	0.934	Cluster7	mitochondria	GO:0009116 nucleoside metabolic process; GO:0042278 purine nucleoside metabolic process; GO:0009167 purine ribonucleoside monophosphate metabolic process; GO:0090662 ATP hydrolysis coupled transmembrane transport; GO:0009117 nucleotide metabolic process; GO:0044699 single-organism process; GO:0009058 biosynthetic process; GO:0009163 nucleoside biosynthetic process; GO:0046129 purine ribonucleosid…	GO:0045261 proton-transporting ATP synthase complex, catalytic core F(1); GO:0016020 membrane; GO:0098796 membrane protein complex; GO:0044425 membrane part; GO:0044464 cell part; GO:0005622 intracellular; GO:0016469 proton-transporting two-sector ATPase complex; GO:0032991 macromolecular complex; GO:0033178 proton-transporting two-sector ATPase complex, catalytic domain; GO:0044424 intracellular…	GO:0042625 ATPase coupled ion transmembrane transporter activity; GO:1901265 nucleoside phosphate binding; GO:0015399 primary active transmembrane transporter activity; GO:0022892 substrate-specific transporter activity; GO:0016817 hydrolase activity, acting on acid anhydrides; GO:0044769 ATPase activity, coupled to transmembrane movement of ions, rotational mechanism; GO:0015077 monovalent inorg…	K02133	ATPeF1B; F-type H+-transporting ATPase subunit beta [EC:3.6.3.14]	cal00190 Oxidative phosphorylation - Candida albicans; cal01100 Metabolic pathways - Candida albicans;	IPR003593; IPR004100; IPR000194; IPR027417; IPR024034;	AAA+ ATPase domain; ATPase, F1/V1/A1 complex, alpha/beta subunit, N-terminal domain; ATPase, F1/V1/A1 complex, alpha/beta subunit, nucleotide-binding domain; P-loop containing nucleoside triphosphate hydrolase; ATPase, F1/V1 complex, beta subunit, C-terminal;
Q59LS1	376	K	Ribosomal 60S subunit protein L3	RPL3	0.627	0.867	1.022	0.759	Cluster12	mitochondria	GO:0006518 peptide metabolic process; GO:0043043 peptide biosynthetic process; GO:0044267 cellular protein metabolic process; GO:0006807 nitrogen compound metabolic process; GO:0009058 biosynthetic process; GO:0043603 cellular amide metabolic process; GO:0044238 primary metabolic process; GO:1901566 organonitrogen compound biosynthetic process; GO:1901576 organic substance biosynthetic process; G…	GO:0005840 ribosome; GO:0043226 organelle; GO:0043229 intracellular organelle; GO:0043232 intracellular non-membrane-bounded organelle; GO:0044464 cell part; GO:0005622 intracellular; GO:0005737 cytoplasm; GO:0032991 macromolecular complex; GO:0044424 intracellular part; GO:1990904 ribonucleoprotein complex; GO:0005623 cell; GO:0030529 intracellular ribonucleoprotein complex; GO:0044444 cytoplasm…	GO:0003735 structural constituent of ribosome; GO:0005198 structural molecule activity;	K02925	RP-L3e; large subunit ribosomal protein L3e	cal03010 Ribosome - Candida albicans;	IPR009000;	Translation protein, beta-barrel domain;
Q59M30	66	K	F1F0 ATP synthase subunit g	ATP20	0.619	1.004	1.465	1.253	Cluster10	mitochondria	GO:0009116 nucleoside metabolic process; GO:0042278 purine nucleoside metabolic process; GO:0009167 purine ribonucleoside monophosphate metabolic process; GO:0009117 nucleotide metabolic process; GO:0044699 single-organism process; GO:0046129 purine ribonucleoside biosynthetic process; GO:0009163 nucleoside biosynthetic process; GO:0009058 biosynthetic process; GO:0009156 ribonucleoside monophosp…	GO:0016020 membrane; GO:0098800 inner mitochondrial membrane protein complex; GO:0031090 organelle membrane; GO:0098796 membrane protein complex; GO:0005737 cytoplasm; GO:0032991 macromolecular complex; GO:0098798 mitochondrial protein complex; GO:0044424 intracellular part; GO:0005623 cell; GO:0044455 mitochondrial membrane part; GO:0044422 organelle part; GO:0005740 mitochondrial envelope; GO:0…	GO:0015075 ion transmembrane transporter activity; GO:0022892 substrate-specific transporter activity; GO:0015077 monovalent inorganic cation transmembrane transporter activity; GO:0022890 inorganic cation transmembrane transporter activity; GO:0015078 hydrogen ion transmembrane transporter activity; GO:0008324 cation transmembrane transporter activity; GO:0022891 substrate-specific transmembrane…	K02140	ATPeFG; F-type H+-transporting ATPase subunit g	cal00190 Oxidative phosphorylation - Candida albicans; cal01100 Metabolic pathways - Candida albicans;
Q5ALP7	202	K	RNA polymerase specificity factor	orf19.1528	0.617	0.941	1.427	1.081	Cluster7	nucleus	GO:0044085 cellular component biogenesis; GO:0022613 ribonucleoprotein complex biogenesis; GO:0097659 nucleic acid-templated transcription; GO:0006390 transcription from mitochondrial promoter; GO:0009058 biosynthetic process; GO:0044237 cellular metabolic process; GO:0009451 RNA modification; GO:0032259 methylation; GO:2001141 regulation of RNA biosynthetic process; GO:0008152 metabolic process;…	GO:0043226 organelle; GO:0043231 intracellular membrane-bounded organelle; GO:0043229 intracellular organelle; GO:0044464 cell part; GO:0005622 intracellular; GO:0005737 cytoplasm; GO:0044424 intracellular part; GO:0043227 membrane-bounded organelle; GO:0005623 cell; GO:0005739 mitochondrion; GO:0044444 cytoplasmic part;	GO:0008757 S-adenosylmethionine-dependent methyltransferase activity; GO:0003723 RNA binding; GO:0008168 methyltransferase activity; GO:0000996 core DNA-dependent RNA polymerase binding promoter specificity activity; GO:0034246 mitochondrial RNA polymerase binding promoter specificity activity; GO:0016741 transferase activity, transferring one-carbon groups; GO:0000179 rRNA (adenine-N6,N6-)-dimet…	K15267			IPR023165; IPR029063;	rRNA adenine dimethylase-like; S-adenosyl-L-methionine-dependent methyltransferase;
Q5AA11	149	K	Uncharacterized protein	orf19.2473	0.614	0.676	0.841	0.623	Cluster5	nucleus	GO:0050794 regulation of cellular process; GO:0010468 regulation of gene expression; GO:0006355 regulation of transcription, DNA-templated; GO:0031326 regulation of cellular biosynthetic process; GO:0080090 regulation of primary metabolic process; GO:0060255 regulation of macromolecule metabolic process; GO:0019219 regulation of nucleobase-containing compound metabolic process; GO:0010556 regulat…		GO:0097159 organic cyclic compound binding; GO:1901363 heterocyclic compound binding; GO:0003677 DNA binding; GO:0005488 binding; GO:0003676 nucleic acid binding;	K11763			IPR003150;	DNA-binding RFX-type winged-helix domain;
A0A1D8PH08	113	K	Cytochrome c oxidase subunit VI	COX6	0.611	1.049	1.299	1.007	Cluster7	mitochondria	GO:0098655 cation transmembrane transport; GO:0034220 ion transmembrane transport; GO:0098660 inorganic ion transmembrane transport; GO:0044699 single-organism process; GO:0006818 hydrogen transport; GO:0015992 proton transport; GO:0051234 establishment of localization; GO:0006810 transport; GO:0055085 transmembrane transport; GO:1902578 single-organism localization; GO:0006812 cation transport; …	GO:0016020 membrane; GO:0043229 intracellular organelle; GO:0044429 mitochondrial part; GO:0031090 organelle membrane; GO:0031967 organelle envelope; GO:0044446 intracellular organelle part; GO:0005737 cytoplasm; GO:0044424 intracellular part; GO:0005623 cell; GO:0044422 organelle part; GO:0005739 mitochondrion; GO:0005740 mitochondrial envelope; GO:0043231 intracellular membrane-bounded organell…	GO:0015075 ion transmembrane transporter activity; GO:0022892 substrate-specific transporter activity; GO:0015077 monovalent inorganic cation transmembrane transporter activity; GO:0016676 oxidoreductase activity, acting on a heme group of donors, oxygen as acceptor; GO:0016675 oxidoreductase activity, acting on a heme group of donors; GO:0015078 hydrogen ion transmembrane transporter activity; G…	K02264	COX5A; cytochrome c oxidase subunit 5a	cal00190 Oxidative phosphorylation - Candida albicans; cal01100 Metabolic pathways - Candida albicans;
A0A1D8PSS1	393	K	Chromatin modification protein	CAALFM_CR04450CA	0.606	0.691	0.865	0.697	Cluster5	nucleus			GO:0005515 protein binding; GO:0005488 binding;	K03130	TAF5; transcription initiation factor TFIID subunit 5	cal03022 Basal transcription factors - Candida albicans;	IPR017986; IPR015943; IPR006594; IPR007582;	WD40-repeat-containing domain; WD40/YVTN repeat-like-containing domain; LIS1 homology motif; TFIID subunit TAF5, NTD2 domain;
A0A1D8PK43	46	K	Ribosomal 60S subunit protein L18A	RPL18	0.603	0.589	1.172	0.557	Cluster5	mitochondria	GO:0006518 peptide metabolic process; GO:0043043 peptide biosynthetic process; GO:0044267 cellular protein metabolic process; GO:0006807 nitrogen compound metabolic process; GO:0009058 biosynthetic process; GO:0043603 cellular amide metabolic process; GO:0044238 primary metabolic process; GO:1901566 organonitrogen compound biosynthetic process; GO:1901576 organic substance biosynthetic process; G…	GO:0005840 ribosome; GO:0043226 organelle; GO:0043229 intracellular organelle; GO:0043232 intracellular non-membrane-bounded organelle; GO:0044464 cell part; GO:0005622 intracellular; GO:0005737 cytoplasm; GO:0032991 macromolecular complex; GO:0044424 intracellular part; GO:1990904 ribonucleoprotein complex; GO:0005623 cell; GO:0030529 intracellular ribonucleoprotein complex; GO:0044444 cytoplasm…	GO:0003735 structural constituent of ribosome; GO:0005198 structural molecule activity;	K02883	RP-L18e; large subunit ribosomal protein L18e	cal03010 Ribosome - Candida albicans;	IPR021131;	Ribosomal protein L18e/L15P;
A0A1D8PF57	33	K	60S ribosomal protein L29	RPL29	0.601	0.838	0.732	0.786	Cluster8	nucleus	GO:0006518 peptide metabolic process; GO:0043043 peptide biosynthetic process; GO:0044267 cellular protein metabolic process; GO:0006807 nitrogen compound metabolic process; GO:0009058 biosynthetic process; GO:0043603 cellular amide metabolic process; GO:0044238 primary metabolic process; GO:1901566 organonitrogen compound biosynthetic process; GO:1901576 organic substance biosynthetic process; G…	GO:0005840 ribosome; GO:0043226 organelle; GO:0043229 intracellular organelle; GO:0043232 intracellular non-membrane-bounded organelle; GO:0044464 cell part; GO:0005622 intracellular; GO:0005737 cytoplasm; GO:0032991 macromolecular complex; GO:0044424 intracellular part; GO:1990904 ribonucleoprotein complex; GO:0005623 cell; GO:0030529 intracellular ribonucleoprotein complex; GO:0044444 cytoplasm…	GO:0003735 structural constituent of ribosome; GO:0005198 structural molecule activity;	K02905	RP-L29e; large subunit ribosomal protein L29e	cal03010 Ribosome - Candida albicans;
A0A1D8PNQ6	21	K	Ribosomal 40S subunit protein S25B	RPS25B	0.589	0.457	0.961	0.504	Cluster5	cytoplasm				K02975	RP-S25e; small subunit ribosomal protein S25e	cal03010 Ribosome - Candida albicans;	IPR011991;	Winged helix-turn-helix DNA-binding domain;
Q5AMP4	319	K	Malate dehydrogenase	MDH1-1	0.588	1.079	1.633	1.434	Cluster10	cytoplasm	GO:0072350 tricarboxylic acid metabolic process; GO:0043648 dicarboxylic acid metabolic process; GO:0055114 oxidation-reduction process; GO:0044281 small molecule metabolic process; GO:0006099 tricarboxylic acid cycle; GO:0044763 single-organism cellular process; GO:0044699 single-organism process; GO:0005975 carbohydrate metabolic process; GO:0044238 primary metabolic process; GO:0045333 cellula…		GO:0016614 oxidoreductase activity, acting on CH-OH group of donors; GO:0016616 oxidoreductase activity, acting on the CH-OH group of donors, NAD or NADP as acceptor; GO:0016615 malate dehydrogenase activity; GO:0003824 catalytic activity; GO:0030060 L-malate dehydrogenase activity; GO:0016491 oxidoreductase activity;	K00026	MDH2; malate dehydrogenase [EC:1.1.1.37]	cal00620 Pyruvate metabolism - Candida albicans; cal01200 Carbon metabolism - Candida albicans; cal01130 Biosynthesis of antibiotics - Candida albicans; cal00020 Citrate cycle (TCA cycle) - Candida albicans; cal01100 Metabolic pathways - Candida albicans; cal00270 Cysteine and methionine metabolism - Candida albicans; cal00630 Glyoxylate and dicarboxylate metabolism - Candida albicans; cal01110 B…	IPR022383; IPR016040; IPR001236; IPR015955;	Lactate/malate dehydrogenase, C-terminal; NAD(P)-binding domain; Lactate/malate dehydrogenase, N-terminal; Lactate dehydrogenase/glycoside hydrolase, family 4, C-terminal;
A0A1D8PSH3	102	K	Citrate synthase	CIT1	0.581	0.87	1.337	1.106	Cluster7	mitochondria	GO:0072350 tricarboxylic acid metabolic process; GO:0055114 oxidation-reduction process; GO:0044281 small molecule metabolic process; GO:0006099 tricarboxylic acid cycle; GO:0044763 single-organism cellular process; GO:0044699 single-organism process; GO:0044238 primary metabolic process; GO:0045333 cellular respiration; GO:0044237 cellular metabolic process; GO:0071704 organic substance metaboli…		GO:0036440 citrate synthase activity; GO:0016746 transferase activity, transferring acyl groups; GO:0046912 transferase activity, transferring acyl groups, acyl groups converted into alkyl on transfer; GO:0003824 catalytic activity; GO:0016740 transferase activity; GO:0004108 citrate (Si)-synthase activity;	K01647	CS; citrate synthase [EC:2.3.3.1]	cal01200 Carbon metabolism - Candida albicans; cal01130 Biosynthesis of antibiotics - Candida albicans; cal00020 Citrate cycle (TCA cycle) - Candida albicans; cal01100 Metabolic pathways - Candida albicans; cal01230 Biosynthesis of amino acids - Candida albicans; cal01210 2-Oxocarboxylic acid metabolism - Candida albicans; cal00630 Glyoxylate and dicarboxylate metabolism - Candida albicans; cal01…	IPR016142;	Citrate synthase-like, large alpha subdomain;
Q5ALX5	626	K	Mediator of RNA polymerase II transcription subunit 13	SSN2	0.577	0.714	0.738	0.833	Cluster5	nucleus	GO:0097659 nucleic acid-templated transcription; GO:0044699 single-organism process; GO:0009058 biosynthetic process; GO:0044764 multi-organism cellular process; GO:0044237 cellular metabolic process; GO:2001141 regulation of RNA biosynthetic process; GO:0008152 metabolic process; GO:0044010 single-species biofilm formation; GO:1900233 positive regulation of single-species biofilm formation on in…	GO:0043229 intracellular organelle; GO:0044446 intracellular organelle part; GO:0032991 macromolecular complex; GO:0031981 nuclear lumen; GO:0044424 intracellular part; GO:0005623 cell; GO:0044422 organelle part; GO:0043231 intracellular membrane-bounded organelle; GO:0043226 organelle; GO:0031974 membrane-enclosed lumen; GO:0005634 nucleus; GO:0005654 nucleoplasm; GO:0070013 intracellular organe…	GO:0000989 transcription factor activity, transcription factor binding; GO:0001104 RNA polymerase II transcription cofactor activity; GO:0001076 transcription factor activity, RNA polymerase II transcription factor binding; GO:0003712 transcription cofactor activity; GO:0000988 transcription factor activity, protein binding;	K15165
Q59RI1	680	K	Isoleucine--tRNA ligase	ILS1	0.576	0.503	1.086	0.411	Cluster6	nucleus	GO:0065008 regulation of biological quality; GO:0006518 peptide metabolic process; GO:0010608 posttranscriptional regulation of gene expression; GO:0044699 single-organism process; GO:0009058 biosynthetic process; GO:0006428 isoleucyl-tRNA aminoacylation; GO:0044237 cellular metabolic process; GO:0008152 metabolic process; GO:0006520 cellular amino acid metabolic process; GO:0006418 tRNA aminoacy…	GO:0044424 intracellular part; GO:0005623 cell; GO:0044464 cell part; GO:0005622 intracellular; GO:0005737 cytoplasm;	GO:0016876 ligase activity, forming aminoacyl-tRNA and related compounds; GO:0052689 carboxylic ester hydrolase activity; GO:1901265 nucleoside phosphate binding; GO:0016875 ligase activity, forming carbon-oxygen bonds; GO:0016874 ligase activity; GO:0016787 hydrolase activity; GO:0097159 organic cyclic compound binding; GO:1901363 heterocyclic compound binding; GO:0000049 tRNA binding; GO:000382…	K01870	IARS; isoleucyl-tRNA synthetase [EC:6.1.1.5]	cal00970 Aminoacyl-tRNA biosynthesis - Candida albicans;	IPR014729; IPR013155; IPR033709; IPR009008; IPR002300; IPR009080;	Rossmann-like alpha/beta/alpha sandwich fold; Methionyl/Valyl/Leucyl/Isoleucyl-tRNA synthetase, anticodon-binding; Isoleucyl tRNA synthetase type 2, anticodon-binding domain; Valyl/Leucyl/Isoleucyl-tRNA synthetase, editing domain; Aminoacyl-tRNA synthetase, class Ia; Aminoacyl-tRNA synthetase, class Ia, anticodon-binding;
A0A1D8PM35	116	K	Translation elongation factor 1 subunit beta	EFB1	0.557	0.806	2.034	1.35	Cluster7	cytoplasm	GO:0006518 peptide metabolic process; GO:0006414 translational elongation; GO:0043043 peptide biosynthetic process; GO:0044267 cellular protein metabolic process; GO:0006807 nitrogen compound metabolic process; GO:0009058 biosynthetic process; GO:0043603 cellular amide metabolic process; GO:0044238 primary metabolic process; GO:1901566 organonitrogen compound biosynthetic process; GO:1901576 orga…	GO:0044464 cell part; GO:0005622 intracellular; GO:0005737 cytoplasm; GO:0032991 macromolecular complex; GO:0044424 intracellular part; GO:0043234 protein complex; GO:0005623 cell; GO:0044444 cytoplasmic part; GO:0005853 eukaryotic translation elongation factor 1 complex;	GO:0097159 organic cyclic compound binding; GO:1901363 heterocyclic compound binding; GO:0003723 RNA binding; GO:0008135 translation factor activity, RNA binding; GO:0003746 translation elongation factor activity; GO:0005488 binding; GO:0003676 nucleic acid binding;	K03232			IPR014717; IPR014038; IPR010987; IPR018940;	Translation elongation factor EF1B/ribosomal protein S6; Translation elongation factor EF1B, beta/delta subunit, guanine nucleotide exchange domain; Glutathione S-transferase, C-terminal-like; Elongation factor 1 beta central acidic region, eukaryote;
Q5ALV9	41	K	"Cytochrome c oxidase subunit 6A, mitochondrial"	COX13	0.551	0.869	1.389	0.825	Cluster7	nucleus	GO:0098655 cation transmembrane transport; GO:0034220 ion transmembrane transport; GO:0098660 inorganic ion transmembrane transport; GO:0044699 single-organism process; GO:0006818 hydrogen transport; GO:0015992 proton transport; GO:0051234 establishment of localization; GO:0006810 transport; GO:0055085 transmembrane transport; GO:1902578 single-organism localization; GO:0006812 cation transport; …	GO:0016020 membrane; GO:0098800 inner mitochondrial membrane protein complex; GO:0031090 organelle membrane; GO:0098796 membrane protein complex; GO:0005737 cytoplasm; GO:0032991 macromolecular complex; GO:0098798 mitochondrial protein complex; GO:0044424 intracellular part; GO:0044455 mitochondrial membrane part; GO:0005623 cell; GO:0044422 organelle part; GO:0005740 mitochondrial envelope; GO:0…	GO:0015075 ion transmembrane transporter activity; GO:0022892 substrate-specific transporter activity; GO:0015077 monovalent inorganic cation transmembrane transporter activity; GO:0016676 oxidoreductase activity, acting on a heme group of donors, oxygen as acceptor; GO:0016675 oxidoreductase activity, acting on a heme group of donors; GO:0015078 hydrogen ion transmembrane transporter activity; G…	K02266	COX6A; cytochrome c oxidase subunit 6a	cal00190 Oxidative phosphorylation - Candida albicans; cal01100 Metabolic pathways - Candida albicans;
Q59RN6	123	K	Histone H2A.Z-specific chaperone CHZ1	CHZ1	0.548	0.362	0.571	0.371	Cluster8	nucleus		GO:0043226 organelle; GO:0043231 intracellular membrane-bounded organelle; GO:0043229 intracellular organelle; GO:0005634 nucleus; GO:0044464 cell part; GO:0005622 intracellular; GO:0044424 intracellular part; GO:0043227 membrane-bounded organelle; GO:0005623 cell;					IPR019098;	Histone chaperone domain CHZ;
Q9UVJ4	152	K	60S ribosomal protein L10a	RPL10A	0.541	0.5	1.106	0.579	Cluster5	nucleus	GO:0006518 peptide metabolic process; GO:0043043 peptide biosynthetic process; GO:0044267 cellular protein metabolic process; GO:0006807 nitrogen compound metabolic process; GO:0009058 biosynthetic process; GO:0043603 cellular amide metabolic process; GO:0044238 primary metabolic process; GO:1901566 organonitrogen compound biosynthetic process; GO:1901576 organic substance biosynthetic process; G…	GO:0005840 ribosome; GO:0043229 intracellular organelle; GO:0043232 intracellular non-membrane-bounded organelle; GO:0044446 intracellular organelle part; GO:0005737 cytoplasm; GO:0032991 macromolecular complex; GO:0044424 intracellular part; GO:0005623 cell; GO:0044422 organelle part; GO:0043228 non-membrane-bounded organelle; GO:0043226 organelle; GO:0015934 large ribosomal subunit; GO:0044391 …	GO:0097159 organic cyclic compound binding; GO:1901363 heterocyclic compound binding; GO:0003723 RNA binding; GO:0005488 binding; GO:0003676 nucleic acid binding; GO:0005198 structural molecule activity; GO:0003735 structural constituent of ribosome;	K02865	RP-L10Ae; large subunit ribosomal protein L10Ae	cal03010 Ribosome - Candida albicans;	IPR023674; IPR016095; IPR016094;	Ribosomal protein L1-like; Ribosomal protein L1, 3-layer alpha/beta-sandwich; Ribosomal protein L1, 2-layer alpha/beta-sandwich;
Q5A0L0	398	K	Ribonucleotide-diphosphate reductase subunit	RNR21	0.538	0.537	0.75	0.579	Cluster5	cytoplasm	GO:0009165 nucleotide biosynthetic process; GO:0006725 cellular aromatic compound metabolic process; GO:0009117 nucleotide metabolic process; GO:0044699 single-organism process; GO:0009058 biosynthetic process; GO:0009262 deoxyribonucleotide metabolic process; GO:0044237 cellular metabolic process; GO:0006796 phosphate-containing compound metabolic process; GO:0071704 organic substance metabolic …		GO:0003824 catalytic activity; GO:0016491 oxidoreductase activity;	K10808	RRM2; ribonucleoside-diphosphate reductase subunit M2 [EC:1.17.4.1]	cal01100 Metabolic pathways - Candida albicans; cal00480 Glutathione metabolism - Candida albicans; cal00240 Pyrimidine metabolism - Candida albicans; cal00230 Purine metabolism - Candida albicans;	IPR012348; IPR009078;	Ribonucleotide reductase-related; Ferritin-like superfamily;
A0A1D8PRR9	858	K	Exportin	CRM1	0.536	0.509	1.037	0.68	Cluster5	nucleus	GO:0045184 establishment of protein localization; GO:0006810 transport; GO:0046907 intracellular transport; GO:0070727 cellular macromolecule localization; GO:0051649 establishment of localization in cell; GO:0006886 intracellular protein transport; GO:0071702 organic substance transport; GO:0008104 protein localization; GO:0033036 macromolecule localization; GO:0034613 cellular protein localizat…	GO:0005623 cell; GO:0005622 intracellular; GO:0044464 cell part;	GO:0031267 small GTPase binding; GO:0017016 Ras GTPase binding; GO:0005488 binding; GO:0005515 protein binding; GO:0008536 Ran GTPase binding; GO:0051020 GTPase binding; GO:0019899 enzyme binding;	K14290	XPO1; exportin-1	cal03008 Ribosome biogenesis in eukaryotes - Candida albicans; cal03013 RNA transport - Candida albicans;	IPR001494; IPR014877; IPR013598; IPR011989; IPR016024;	Importin-beta, N-terminal domain; CRM1 C-terminal domain; Exportin-1/Importin-beta-like; Armadillo-like helical; Armadillo-type fold;
Q59T49	307	K	Uncharacterized protein	orf19.6868	0.536	0.368	0.656	0.43	Cluster5	mitochondria			GO:0048037 cofactor binding; GO:0003824 catalytic activity; GO:0005488 binding; GO:0050662 coenzyme binding;				IPR001509; IPR016040;	NAD-dependent epimerase/dehydratase; NAD(P)-binding domain;
A0A1D8PSH3	48	K	Citrate synthase	CIT1	0.501	1.065	1.572	1.253	Cluster10	mitochondria	GO:0072350 tricarboxylic acid metabolic process; GO:0055114 oxidation-reduction process; GO:0044281 small molecule metabolic process; GO:0006099 tricarboxylic acid cycle; GO:0044763 single-organism cellular process; GO:0044699 single-organism process; GO:0044238 primary metabolic process; GO:0045333 cellular respiration; GO:0044237 cellular metabolic process; GO:0071704 organic substance metaboli…		GO:0036440 citrate synthase activity; GO:0016746 transferase activity, transferring acyl groups; GO:0046912 transferase activity, transferring acyl groups, acyl groups converted into alkyl on transfer; GO:0003824 catalytic activity; GO:0016740 transferase activity; GO:0004108 citrate (Si)-synthase activity;	K01647	CS; citrate synthase [EC:2.3.3.1]	cal01200 Carbon metabolism - Candida albicans; cal01130 Biosynthesis of antibiotics - Candida albicans; cal00020 Citrate cycle (TCA cycle) - Candida albicans; cal01100 Metabolic pathways - Candida albicans; cal01230 Biosynthesis of amino acids - Candida albicans; cal01210 2-Oxocarboxylic acid metabolism - Candida albicans; cal00630 Glyoxylate and dicarboxylate metabolism - Candida albicans; cal01…	IPR016142;	Citrate synthase-like, large alpha subdomain;
[truncated: 7 more rows]
