# Supplementary material for: Potential role of lysine acetylation in the stepwise adaptation of Candida albicans to fluconazole
Source: Microbiol Spectr. 2025 Apr 15;13(5):e02797-24. doi: 10.1128/spectrum.02797-24 (PMC12054006; doi:10.1128/spectrum.02797-24)
Supplement: Table S1 — Expression levels of different 155 KAc sites in four comparison groups. [file spectrum.02797-24-s0005.xlsx]

## Sheet: Table S1
Table S1 Expression levels of different 155 KAc sites in four comparison groups.
Gene name	KAc	Protein description					Ratio
							Q1 (Ca2/Ca1)	Q2 (Ca8/Ca1)	Q3 (Ca14/Ca1)	Q4 (Ca17/Ca1)
Mitochondria respiratory
ATP17	37	F1F0 ATP synthase subunit f			ATP synthase		0.814	1.275	1.519	1.548
ATP17	52	F1F0 ATP synthase subunit f			ATP synthase		1.139	1.294	1.568	1.3
ATP2	465	ATP synthase subunit beta			ATP synthase		0.632	0.824	1.363	0.934
ATP20	66	F1F0 ATP synthase subunit g			ATP synthase		0.619	1.004	1.465	1.253
ATP4	213	F1F0 ATP synthase subunit 4			ATP synthase		0.637	1.061	1.501	1.295
ATP5	142	F1F0 ATP synthase subunit 5			ATP synthase		0.789	1.277	1.623	1.37
ATP7	106	ATP synthase subunit d			ATP synthase		0.803	1.249	1.588	1.315
ATP7	92	ATP synthase subunit d			ATP synthase		0.644	1.157	1.495	1.409
orf19.5201.1	49	ATP synthase F1 subunit epsilon			ATP synthase		0.788	1.138	1.515	1.306
orf19.5201.1	80	ATP synthase F1 subunit epsilon			ATP synthase		0.766	1.108	1.584	1.35
COX13	41	Cytochrome c oxidase subunit 6A			Cytochrome c oxidase		0.551	0.869	1.389	0.825
COX6	113	Cytochrome c oxidase subunit VI			Cytochrome c oxidase		0.611	1.049	1.299	1.007
MSS51	123	mitochondrial cytochrome c oxidase assembly			Cytochrome c oxidase		0.827	1.299	1.566	1.472
PET9	162	ADP/ATP carrier protein			ADP/ATP carrier protein		0.653	0.881	1.072	0.926
orf19.5016	64	Ortholog(s) have role in [4Fe-4S] cluster assembly					0.901	1.482	1.455	1.761
Glucose metabolism
CIT1	190	Citrate synthase			TCA cycle		0.493	1.084	1.595	1.308
CIT1	48	Citrate synthase			TCA cycle		0.501	1.065	1.572	1.253
CIT1	450	Citrate synthase			TCA cycle		0.443	0.924	1.488	1.257
CIT1	148	Citrate synthase			TCA cycle		0.636	0.95	1.175	0.96
CIT1	102	Citrate synthase			TCA cycle		0.581	0.87	1.337	1.106
IDH1	298	Isocitrate dehydrogenase			TCA cycle		1.132	1.86	1.403	1.583
KGD2	256	α-ketoglutarate dehydrogenase			TCA cycle		0.87	1.394	1.64	1.534
KGD2	340	α-ketoglutarate dehydrogenase			TCA cycle		0.758	1.295	1.504	1.398
YHM2	245	Yhm2p			TCA cycle		0.657	0.95	1.299	1.209
LSC2	55	Succinate--CoA ligase subunit β			TCA cycle		0.884	1.269	1.801	1.401
MDH1-1	319	Malate dehydrogenase			TCA cycle		0.588	1.079	1.633	1.434
HXK2	477	Hexokinase-2			Glycolysis		1.368	1.808	1.489	1.059
HXK2	410	Hexokinase-2			Glycolysis		1.71	1.287	1.259	1.353
HXK2	423	Hexokinase-2			Glycolysis		1.979	1.272	1.115	1.456
GPM1	98	Phosphoglycerate mutase			Glycolysis/ Gluconeogenesis		0.677	0.611	0.827	0.692
PGI1	245	Glucose-6-phosphate isomerase			Glycolysis/ Gluconeogenesis		1.591	1.686	0.864	1.318
PYC2	1126	Pyruvate carboxylase			Gluconeogenesis		1.48	1.777	1.241	1.6
orf19.6758	244	NADP-dependent oxidoreductase domain-containing protein			Pentose phosphate pathway		0.751	0.655	0.855	0.682
LPD1	128	Dihydrolipoyl dehydrogenase			pyruvate dehydrogenase complex		0.744	1.4	1.451	1.723
LPD1	280	Dihydrolipoyl dehydrogenase					0.761	1.255	1.605	1.399
PDA1	336	Pyruvate dehydrogenase E1 component subunit α			pyruvate dehydrogenase complex		0.747	1.352	1.735	1.508
PDB1	95	Pyruvate dehydrogenase E1 component subunit β			pyruvate dehydrogenase complex		0.665	1.257	1.582	1.489
PDX1	283	Pyruvate dehydrogenase complex protein X			pyruvate dehydrogenase complex		0.807	1.202	1.536	1.352
Amino acid metabolism and biosynthesis
AAT22	6	Aspartate aminotransferase			Aspartate synthesis		1.179	1.503	1.005	1.142
ARG2	43	Amino-acid acetyltransferase			Arginine synthesis		1.044	1.778	1.692	1.597
ASN1	570	Asparagine synthase (Glutamine-hydrolyzing) 2			Asparagine synthesis		1.188	1.52	1.251	1.219
BAT21	49	Branched-chain-amino-acid aminotransferase			Branched-chain amino acid synthesis		0.862	1.278	1.577	1.396
GCV3	168	Glycine cleavage system H protein			Glycine cleavage system		0.908	0.446	1.494	0.954
HEM1	249	5-aminolevulinate synthase			Heme biosynthesis		1.159	1.461	1.187	1.812
ILV2	383	Acetolactate synthase			Isoleucine, leucine, and valine synthesis		0.728	1.298	1.563	1.266
ILV6	229	Acetolactate synthase regulatory subunit			Isoleucine, leucine, and valine synthesis		1.02	1.424	1.729	1.446
LYS12	149	Homoisocitrate dehydrogenase			Lysine biosynthesis		1.062	1.903	2.295	1.679
LYS12	161	Homoisocitrate dehydrogenase			Lysine biosynthesis		0.877	1.259	1.517	1.204
LYS2	1009	L-aminoadipate-semialdehyde dehydrogenase			Lysine biosynthesis		0.782	0.801	0.97	0.657
LYS4	103	Homoaconitase			Lysine biosynthesis		0.968	1.678	1.945	1.451
Lipid metabolism and synthesis
EHT1	217	Medium-chain fatty acid ethyl ester synthase/esterase			Fatty acid synthesis/metabolism		0.754	0.767	1.017	0.657
FAS1	866	Tetrafunctional fatty acid synthase subunit			Fatty acid synthesis		0.704	0.632	0.983	0.739
FAS2	1143	Trifunctional fatty acid synthase subunit			Fatty acid synthesis		1.634	1.534	0.698	1.766
PCT1	451	Choline-phosphate cytidylyltransferase			Phospholipid synthesis		0.825	0.567	0.869	0.759
DNA reparation
CAALFM_CR04450CA	393	Chromatin modification protein					0.606	0.691	0.865	0.697
CAALFM_CR09140CA	656	Meiotic sister chromatid recombination protein 1					0.677	0.678	1.063	0.614
GBP2	180	Pyruvate dehydrogenase E1 component subunit α					1.232	1.874	1.209	1.335
orf19.3035	1306	Chromatin-remodeling ATPase					1.57	1.495	0.989	0.845
SMC3	104	Structural maintenance of chromosomes protein					4.389	3.234	1.854	1.506
SMC3	105	Structural maintenance of chromosomes protein					2.527	1.95	1.305	1.142
Histone modification
ESA1	123	Histone acetyltransferase ESA1					1.079	1.234	5.331	2.373
ESA1	127	Histone acetyltransferase ESA1					0.95	0.99	4.408	1.732
HHO1	165	Histone					1.334	1.613	0.83	0.994
HHT21	56	Histone H3.1/H3.2					1.798	1.563	1.164	1.154
HHT21	79	Histone H3.1/H3.2					0.738	0.574	1.037	0.663
HHF1	19	Histone H4					0.737	0.635	1.043	0.922
HTA2	5	Histone H2A.2					0.701	0.569	0.879	0.89
HTB2	22	Histone H2B.2					0.857	0.666	0.856	0.776
HTB2	23	Histone H2B.2					0.869	0.589	0.877	0.747
HTZ1	4	Histone H2A.Z					0.93	0.594	1.063	1.213
CHZ1	123	Histone H2A.Z-specific chaperone CHZ1					0.548	0.362	0.571	0.371
orf19.7074	121	SGF29 C-terminal domain-containing protein			SAGA complex		0.675	0.728	0.687	0.622
orf19.7074	116	SGF29 C-terminal domain-containing protein			SAGA complex		0.713	0.694	0.683	0.606
orf19.7074	118	SGF29 C-terminal domain-containing protein			SAGA complex		0.713	0.694	0.683	0.606
Ribosome synthesis and translation
FHL1	775	Fork-head transcriptional regulator FHL1			Transcription		0.723	0.589	0.852	0.707
SSN2	626	Mediator of RNA polymerase II transcription subunit 13			Transcription		0.577	0.714	0.738	0.833
orf19.5281	715	Uncharacterized protein			mRNA binding		0.656	0.688	0.907	0.616
RPG1A	827	Eukaryotic translation initiation factor 3 subunit A			Translation initiation factor		0.796	0.837	0.935	0.66
SUI2	118	Translation initiation factor eIF2 subunit alpha			Translation initiation factor		1.23	1.502	0.846	1.064
SUI3	139	Translation initiation factor eIF2 subunit beta			Translation initiation factor		0.636	0.667	0.894	0.649
orf19.4283	209	Uncharacterized protein			Translation initiation factor		0.721	0.689	0.848	0.558
EFB1	116	Translation elongation factor 1 subunit beta			Translation elongation factor		0.557	0.806	2.034	1.35
MEF1	201	Elongation factor G			Translation elongation factor		0.889	1.254	1.539	1.291
TEF2	30	Elongation factor 1-alpha 2			Translation elongation factor		1.554	1.787	1.186	1.344
CAM1	25	Translation elongation factor EF1B gamma			Translation elongation factor		1.62	1.788	0.824	1.468
orf19.3690.2	113	Ribosomal 60S subunit protein L26B			Large ribosomal subunit		1.864	2.048	0.776	1.694
RPL3	66	Ribosomal 60S subunit protein L3			Large ribosomal subunit		1.618	2.064	0.963	1.648
RPL35	78	Ribosomal 60S subunit protein L35A			Large ribosomal subunit		1.587	2.265	1.369	1.849
RPL5	262	Ribosomal 60S subunit protein L5			Large ribosomal subunit		1.524	1.6	1.026	1.344
RPL82	15	Rpl82p			Large ribosomal subunit		1.092	1.177	1.982	1.221
RPL8B	16	Ribosomal 60S subunit protein L8B			Large ribosomal subunit		1.06	0.93	1.782	1.097
RPL19A	133	Ribosomal protein L19			Large ribosomal subunit		1.222	1.527	1.062	1.206
RPL19A	117	Ribosomal protein L19			Large ribosomal subunit		1.631	1.874	1.118	1.268
RPL21A	97	Ribosomal 60S subunit protein L21A			Large ribosomal subunit		2.127	2.863	1.184	2.184
RPL10A	152	60S ribosomal protein L10a			Large ribosomal subunit		0.541	0.5	1.106	0.579
RPL18	46	Ribosomal 60S subunit protein L18A			Large ribosomal subunit		0.603	0.589	1.172	0.557
orf19.2478.1	119	Ribosomal 60S subunit protein L7A			Large ribosomal subunit		0.653	0.612	1.15	0.632
RPL29	33	60S ribosomal protein L29			Large ribosomal subunit		0.601	0.838	0.732	0.786
RPL3	357	Ribosomal 60S subunit protein L3			Large ribosomal subunit		0.652	1.044	1.091	1.02
RPL3	376	Ribosomal 60S subunit protein L3			Large ribosomal subunit		0.627	0.867	1.022	0.759
RPL9B	121	Ribosomal 60S subunit protein L9B			Large ribosomal subunit		0.65	0.668	0.954	0.762
RPS26A	19	40S ribosomal protein S26			Small ribosomal subunit		1.218	1.506	1.148	1.253
RPS4A	200	40S ribosomal protein S4			Small ribosomal subunit		1.539	2.036	0.798	1.556
RPS8A	54	40S ribosomal protein S8			Small ribosomal subunit		1.248	1.368	1.549	1.096
orf19.4149.1	43	Ribosomal 40S subunit protein S11A			Small ribosomal subunit		0.823	0.658	0.838	0.62
RPS25B	21	Ribosomal 40S subunit protein S25B			Small ribosomal subunit		0.589	0.457	0.961	0.504
RPS6A	167	40S ribosomal protein S6			Small ribosomal subunit		0.77	0.581	1.02	0.698
SGD1	323	Predicted small ribosomal subunit biogenesis protein			Small ribosomal subunit		0.815	0.642	0.885	1.054
SGD1	317	Predicted small ribosomal subunit biogenesis protein			Small ribosomal subunit		0.824	0.626	0.892	1.079
SGD1	320	Predicted small ribosomal subunit biogenesis protein			Small ribosomal subunit		0.824	0.626	0.892	1.079
orf19.6355	22	Ortholog(s) have unfolded protein binding activity			ribosome		1.269	0.053	0.757	0.75
RPF2	129	rRNA-binding ribosome biosynthesis protein			ribosome		0.489	0.583	0.814	0.637
RPP1B	52	Ribosomal protein P1B			ribosome		1.948	2.121	1.141	1.177
orf19.688	203	Mitochondrial 37S ribosomal protein YmS18			ribosome		1.04	1.202	1.887	1.036
orf19.185	340	Mitochondrial 37S ribosomal protein MRP51			ribosome		0.897	1.18	1.593	1.146
ILS1	175	Isoleucine--tRNA ligase			Isoleucine translation		0.652	0.627	1.186	0.647
ILS1	680	Isoleucine--tRNA ligase			Isoleucine translation		0.576	0.503	1.086	0.411
KRS1	53	Lysine--tRNA ligase			Lysine translation		1.008	0.87	1.772	1.374
MGE1	175	GrpE protein homolog			Protein folding		0.897	1.169	1.517	1.186
MGE1	129	GrpE protein homolog			Protein folding		0.736	1.165	1.69	1.279
orf19.7386	277	protein insertion into mitochondrial inner membrane from matrix			Protein folding		0.732	1.017	1.565	1.366
Transport
CHC1	1533	Clathrin heavy chain (Fragment)					0.661	0.728	1.023	0.825
CRM1	858	Exportin					0.536	0.509	1.037	0.68
orf19.1448.1	45	Dynein light chain					0.654	0.828	1.057	0.829
orf19.3799	242	Reticulon-like protein					1.234	1.578	1.006	0.995
orf19.5275	367	Uncharacterized protein					1.634	1.275	1.264	0.926
Oxidative stress
CAALFM_CR09100CA	4	Pyridoxine 4-dehydrogenase			NADP activity		1.332	1.967	1.854	1.759
CAALFM_CR09100CA	259	Pyridoxine 4-dehydrogenase			NADP activity		1.424	2.015	1.704	1.838
IFD6	248	Ifd6p			NAD+ activity		1.354	1.288	1.546	1.269
IFD6	269	Ifd6p			NAD+ activity		0.821	0.365	0.441	0.362
IFD6	341	Ifd6p			NAD+ activity		0.808	0.269	0.308	0.218
CSH1	213	Csh1p			NAD+ activity		1.074	0.618	0.556	0.498
EBP1	347	Ebp1p			NADPH oxidoreductase		0.745	0.741	0.89	0.619
orf19.6868	307	Putative NADPH-dependent methylglyoxal reductase			Oxidoreductase activity		0.536	0.368	0.656	0.43
HAP42	358	Predicted transcription factor					0.464	0.35	0.635	0.469
MSN4	652	Stress-responsive transcriptional activator					0.7	0.431	0.885	0.666
orf19.7215.3	9	10 kDa heat shock protein			Heat shock protein		0.985	1.221	1.57	1.366
ASR1	49	Asr1p			Heat shock protein		1.261	1.37	2.208	1.412
SSC1	545	Heat shock protein SSC1			Heat shock protein		0.736	1.31	1.545	1.543
SSC1	73	Heat shock protein SSC1			Heat shock protein		0.907	1.351	1.602	1.438
SSC1	54	Heat shock protein SSC1			Heat shock protein		0.87	1.042	1.548	1.089
HSP90	517	Heat shock protein HSP90			Heat shock protein		0.749	0.8	0.948	0.629
Others
DPM1	170	Dolichyl-phosphate beta-D-mannosyltransferase			Cell wall synthesis		0.75	0.18	1.05	0.475
orf19.1528	202	RNA polymerase specificity factor					0.617	0.941	1.427	1.081
orf19.2473	149	SWI/SNF complex					0.614	0.676	0.841	0.623
orf19.4844	319	TRAMP complex RNA-binding subunit			RNA binding		0.797	0.687	0.629	0.557
orf19.4686	85	PIN domain-containing protein			RNA nuclease activity		0.924	0.763	0.717	0.635
orf19.1889	157	Sedoheptulose-bisphosphatase			Ribose phosphate biosynthesis		0.695	0.659	1.049	0.594
RNR21	398	Ribonucleotide-diphosphate reductase subunit			DNA biosynthesis		0.538	0.537	0.75	0.579
RNR21	26	Ribonucleotide-diphosphate reductase subunit			DNA biosynthesis		0.443	0.434	0.705	0.541
RNR22	379	Ribonucleoside-diphosphate reductase subunit			DNA biosynthesis		0.666	0.866	0.735	0.684
SAC6	135	Fimbrin					1.031	1.028	1.708	1.276
SAC6	268	Fimbrin					0.481	0.448	0.909	0.517
TRM2	10	Putative tRNA methyltransferase					0.648	0.511	0.614	0.747
RIB1	5	GTP cyclohydrolase II			Riboflavin biosynthesis		0.461	0.379	0.69	0.48
Note: Red indicates an increase in acetylation modification levels at the site, while green indicates a decrease.
