# Supplementary material for: Potential role of lysine acetylation in the stepwise adaptation of Candida albicans to fluconazole
Source: Microbiol Spectr. 2025 Apr 15;13(5):e02797-24. doi: 10.1128/spectrum.02797-24 (PMC12054006; doi:10.1128/spectrum.02797-24)
Supplement: Table S2 — Quantitative information on 1171 KAc sites within 12 dynamic clusters. [file spectrum.02797-24-s0006.xlsx]

## Sheet: Sheet1
Table S2. Quantitative Information on 1171 KAc Sites within 12 Dynamic Clusters
Dynamic cluster	Protein accession	Gene name	KAc Position	Protein description	Ratio				P value
					Q1 (Ca2/Ca1)	Q2 (Ca8/Ca1)	Q3 (Ca14/Ca1)	Q4 (Ca17/Ca1)	Q1 (Ca2/Ca1)	Q2 (Ca8/Ca1)	Q3 (Ca14/Ca1)	Q4 (Ca17/Ca1)
Cluster 1	A0A1D8PE67	"ADE5,7"	764	Bifunctional aminoimidazole ribotide synthase/glycinamide ribotide synthase	0.989	1.046	0.995	0.865
	Q59XW4	ACS1	601	Acetyl-coenzyme A synthetase	0.94	1.064	0.98	0.782
	A0A1D8PT56	ADE13	456	Adenylosuccinate lyase	0.927	1.15	1.11	0.805
	A0A1D8PP43	ADH1	339	Adh1p	0.929	1.046	1.038	0.843	0.0551978	0.199166	0.45434	0.0016648
	Q5A4Q1	ADK1	83	Adenylate kinase	0.916	1.019	1.093	0.776	0.63652	0.908397	0.656681	0.186062
	A0A1D8PSB0	APL4	223	Apl4p	1.086	1.037	1.123	0.844
	A0A1D8PRR5	ARG1	240	Argininosuccinate synthase	0.839	0.932	0.877	0.766	0.0405847	0.267101	0.0827419	0.0187026
	Q5AME2	ARO1	430	Pentafunctional AROM polypeptide	0.972	0.96	0.935	0.72
	A0A1D8PR55	CAALFM_C702610CA	25	Uncharacterized protein (Fragment)	1.119	0.941	1.05	0.742
	P46614	CDC19	230	Pyruvate kinase	0.897	0.99	0.973	0.795
	P46614	CDC19	419	Pyruvate kinase	0.962	1.04	1	0.867	0.523183	0.422145	1	0.117203
	Q5A9D4	CSP37	158	Csp37p	0.917	0.951	0.952	0.811	0.305919	0.383197	0.402666	0.027045
	Q59PD3	CWC15	49	Pre-mRNA-splicing factor CWC15	0.679	0.929	0.769	0.52
	A0A1D8PEI2	DAK2	126	Dihydroxyacetone kinase	0.881	0.994	0.948	0.852	0.0424845	0.871581	0.274642	0.0237729
	A0A1D8PEI2	DAK2	439	Dihydroxyacetone kinase	0.83	0.961	0.964	0.736	0.0570961	0.34418	0.652958	0.00971991
	Q5AAW3	DHH1	38	ATP-dependent RNA helicase DHH1	0.891	1.1	0.983	0.839
	Q5A0M4	EFT2	15	Elongation factor 2	1.095	1.144	1.126	0.846	0.0478886	0.0386299	0.0207368	0.010265
	P30575	ENO1	335	Enolase 1	0.91	0.938	0.953	0.816	0.0130379	0.00898401	0.055115	0.000102801
	P30575	ENO1	400	Enolase 1	0.932	1.076	1.047	0.855	0.0180894	0.0560903	0.122752	0.0109356
	A0A1D8PU56	FAA4	220	Long-chain fatty acid-CoA ligase	0.985	1.013	0.996	0.856	0.918072	0.908026	0.967339	0.271548
	Q5A6S3	GCD1	167	Translation initiation factor eIF2B subunit gamma	0.923	1.04	0.975	0.814
	P0CB54	GET3	325	ATPase GET3	0.947	1.139	0.915	0.778
	A0A1D8PFS4	GND1	321	"6-phosphogluconate dehydrogenase, decarboxylating"	0.936	0.991	0.977	0.844	0.0953659	0.656589	0.36236	0.00711876
	P82612	GPM1	127	Phosphoglycerate mutase	0.969	1.031	1.016	0.772	0.502913	0.53915	0.716635	0.00746285
	A0A1D8PNK3	GRE3	323	Trifunctional aldehyde reductase/xylose reductase/glucose 1-dehydrogenase (NADP(+))	1.048	1.023	0.901	0.797	0.550701	0.68726	0.0165755	0.00734567
	Q59S64	HRR25	45	Serine/threonine protein kinase	1.109	1	1.166	0.867	0.282723	1	0.0973903	0.0695495
	A0A1D8PTP9	HSP104	480	Chaperone ATPase	0.937	1.116	0.932	0.815	0.139183	0.133392	0.407997	0.00145794
	Q59VP1	HTB2	89	Histone H2B.2	1.021	0.992	0.974	0.798	0.864484	0.96614	0.923976	0.139387
	Q59PG6	JAB1	41	COP9 signalosome complex subunit 5	0.77	0.973	0.809	0.613
	Q59Z14	LIA1	155	Deoxyhypusine hydroxylase	0.99	1.001	1.009	0.816	0.859001	0.936314	0.905357	0.0199564
	P82610	MET6	309	5-methyltetrahydropteroyltriglutamate--homocysteine methyltransferase	0.981	1.083	1.033	0.795	0.765144	0.127756	0.503151	0.0185959
	P82610	MET6	714	5-methyltetrahydropteroyltriglutamate--homocysteine methyltransferase	0.951	1.045	1.061	0.835	0.234198	0.245176	0.198438	0.024547
	Q5AJS6	MRD1	751	Multiple RNA-binding domain-containing protein 1	1.029	0.886	0.97	0.732	0.864714	0.509314	0.859745	0.197227
	Q96VB9	MSI3	54	Heat shock protein homolog SSE1	0.832	1.078	1.023	0.779
	Q96VB9	MSI3	448	Heat shock protein homolog SSE1	0.941	1.034	0.959	0.844	0.293899	0.419763	0.376552	0.0261782
	Q5AI28	NGG1	123	Histone acetyltransferase	0.842	0.961	0.927	0.83	0.0107903	0.298217	0.0308706	0.0217175
	Q5ANE4	NOP14	118	SnoRNA-binding rRNA-processing protein	1.049	1.069	1.138	0.811	0.0896774	0.112707	0.0834674	0.00139715
	Q59X38	NOP7	14	Pescadillo homolog	0.967	0.952	1.002	0.828	0.457991	0.292018	0.962687	0.0157658
	A0A1D8PPJ5	orf19.114	146	Uncharacterized protein	0.814	0.896	0.823	0.59
	Q5AJH3	orf19.1619	100	Cyclin-dependent serine/threonine protein kinase	0.71	0.842	0.824	0.592
	Q5ACV3	orf19.2114	44	Uricase	0.91	1.059	0.962	0.84
	A0A1D8PMS1	orf19.3103	213	DNA-directed RNA polymerase subunit	0.923	1.062	1.015	0.802
	A0A1D8PNE5	orf19.4246	81	Uncharacterized protein	0.869	1.05	0.937	0.656
	A0A1D8PF90	orf19.5281	1138	Uncharacterized protein	0.961	0.987	1.002	0.835	0.569703	0.826986	0.978159	0.0536494
	A0A1D8PJ10	orf19.6160	418	Uncharacterized protein	0.882	0.97	0.893	0.844
	Q59R27	orf19.6693	1042	Uncharacterized protein	0.984	1.009	0.949	0.821
	Q59R20	orf19.6701	113	Proline--tRNA ligase	0.876	0.951	0.995	0.774	0.000484258	0.20187	0.8156	0.00117724
	A0A1D8PQH1	orf19.7116	225	Uncharacterized protein	0.921	1.068	0.841	0.693	0.403388	0.518974	0.166701	0.0903769
	A0A1D8PH05	orf19.831	4	Uncharacterized protein	0.916	1.053	0.809	0.687	0.18299	0.390231	0.0319707	0.00798605
	P83779	PDC11	180	Pyruvate decarboxylase	0.878	0.964	0.952	0.818	0.107084	0.288272	0.331099	0.00376675
	P83780	PGI1	26	Glucose-6-phosphate isomerase	1.054	1.061	1.098	0.845	0.399161	0.378316	0.1814	0.0343001
	A0A1D8PJ01	PMA1	394	Plasma membrane ATPase	1.033	1.025	0.968	0.857	0.764501	0.798324	0.746585	0.156101
	A0A1D8PII6	PMS1	13	ATP-binding mismatch repair protein	0.907	1.094	0.901	0.791	0.681886	0.69135	0.670905	0.461263
	Q5ADL0	PRP5	12	Pre-mRNA-processing ATP-dependent RNA helicase PRP5	1.05	1.104	0.774	0.481
	Q59PL9	RPG1A	806	Eukaryotic translation initiation factor 3 subunit A	0.991	1.101	0.985	0.877	0.838168	0.011971	0.807006	0.0376854
	O59931	RPL13	31	60S ribosomal protein L13	0.996	0.983	0.862	0.784	0.964941	0.891634	0.288659	0.162241
	O59931	RPL13	120	60S ribosomal protein L13	0.94	0.946	0.924	0.82	0.205901	0.154461	0.034147	0.00782608
	A0A1D8PLC9	RPL20B	131	60S ribosomal protein L20	0.945	0.892	0.9	0.713	0.175107	0.0164616	0.14725	0.00606205
	A0A1D8PGY0	RPL21A	129	Ribosomal 60S subunit protein L21A	1.012	0.953	1.057	0.82	0.776144	0.226005	0.343882	0.00197651
	Q5A6A1	RPL24A	69	Ribosomal 60S subunit protein L24A	1.083	1.011	0.993	0.883
	A0A1D8PFV1	RPL4B	362	Ribosomal 60S subunit protein L4B	0.886	0.974	0.959	0.805	0.138972	0.6599	0.131076	0.00340843
	Q59X29	RPN10	127	Proteasome regulatory particle base subunit	1.017	1.076	0.979	0.868	0.259663	0.287904	0.806367	0.322699
	A0A1D8PD31	RPP1	244	RNA-binding RNA processing protein	0.949	1.125	1.02	0.833
	Q9HFQ7	RPP1A	52	60S acidic ribosomal protein P1-A	1.048	1.057	1.002	0.738	0.751306	0.568665	0.977989	0.15733
	Q5A7K0	RPS24	49	40S ribosomal protein S24	0.994	1.032	1.028	0.86	0.945404	0.588861	0.572449	0.055333
	Q5A7K0	RPS24	99	40S ribosomal protein S24	0.965	1.085	0.943	0.844	0.607619	0.275972	0.414642	0.0696748
	A0A1D8PL99	RPS6A	23	40S ribosomal protein S6	0.982	0.99	0.961	0.835
	A0A1D8PGY8	RPS9B	37	Ribosomal 40S subunit protein S9B	0.949	0.953	0.998	0.775	0.119974	0.232805	0.96489	0.00437365
	Q5A6M6	SEC26	654	Coatomer subunit beta	0.835	0.949	0.949	0.779
	O13426	SHM2	336	"Serine hydroxymethyltransferase, cytosolic"	0.935	1.045	1.007	0.837	0.0319395	0.230062	0.852773	0.00412554
	O13426	SHM2	385	"Serine hydroxymethyltransferase, cytosolic"	0.894	0.931	0.969	0.781	0.252466	0.386666	0.682204	0.020527
	O13426	SHM2	411	"Serine hydroxymethyltransferase, cytosolic"	0.909	0.968	0.928	0.758	0.0748709	0.231336	0.0890767	0.000266016
	Q59KF3	SPB1	763	AdoMet-dependent rRNA methyltransferase SPB1	0.974	1.228	0.918	0.669	0.872998	0.28668	0.158559	0.012157
	Q3MNT0	SPT6	120	Transcription elongation factor SPT6	0.877	0.942	0.94	0.78	0.112327	0.384368	0.466237	0.122452
	P41797	SSA1	75	Heat shock protein SSA1	0.878	0.977	0.886	0.766	0.067122	0.666372	0.038728	0.0144078
	P41797	SSA1	566	Heat shock protein SSA1	0.921	1.011	0.868	0.857	0.179098	0.895228	0.0406643	0.0322221
	P46587	SSA2	557	Heat shock protein SSA2	0.957	1.026	1.055	0.791	0.310723	0.549929	0.155557	0.00225425
	Q5A0J3	SUR2	81	Sphingosine hydroxylase	1.025	1.003	1.08	0.871	0.731158	0.978346	0.437147	0.319409
	Q5ADM7	TDH3	74	Glyceraldehyde-3-phosphate dehydrogenase	0.765	0.951	0.905	0.748	0.107356	0.686637	0.445545	0.11572
	Q59QD6	TEF2	328	Elongation factor 1-alpha 2	0.845	1.064	0.943	0.882	0.00121596	0.380855	0.0868634	0.0950303
	Q59QD6	TEF2	437	Elongation factor 1-alpha 2	1.014	1.092	0.974	0.814
	A0A1D8PTR7	TPM2	78	Tropomyosin	1.03	1.123	1.095	0.804
	A0A1D8PIS4	TPS3	281	Trehalose 6-phosphate synthase/phosphatase complex subunit	1.023	0.958	1.052	0.857	0.712872	0.49538	0.0475687	0.00531439
	A0A1D8PGM4	UTP22	241	U3 small nucleolar RNA-associated protein 22	0.947	0.976	0.951	0.819	0.456699	0.57692	0.433845	0.0246206
	A0A1D8PHR0	VAS1	622	Valine--tRNA ligase	0.953	0.993	1.036	0.861	0.269014	0.869798	0.264156	0.0295336
	Q5A3P4	WRS1	389	Tryptophan--tRNA ligase	0.931	1.015	0.976	0.831	0.176601	0.530224	0.372445	0.0244409
	A0A1D8PDE8	YBN5	191	Obg-like ATPase 1	0.927	0.925	0.963	0.778	0.240981	0.201623	0.463799	0.0449052
	A0A1D8PRQ3	YRB1	99	Ran GTPase-binding protein	0.932	0.977	0.952	0.831	0.401823	0.804488	0.571371	0.0724781
Cluster 2	A0A1D8PTW9	CAALFM_CR09100CA	259	Pyridoxine 4-dehydrogenase	1.424	2.015	1.704	1.838	0.0961785	0.0251015	0.0383546	0.0233849
	A0A1D8PK30	RPL35	78	Ribosomal 60S subunit protein L35A	1.587	2.265	1.369	1.849	0.000667099	6.59314e-05	0.0101063	0.000158048
	A0A1D8PEM5	IDH1	298	"Isocitrate dehydrogenase [NAD] subunit, mitochondrial"	1.132	1.86	1.403	1.583	0.378798	0.000326421	0.00160478	0.00150921
	A0A1D8PLY4	PYC2	1126	Pyruvate carboxylase	1.48	1.777	1.241	1.6	0.0521322	0.00935445	0.389999	0.01615
	O94069	HEM1	249	"5-aminolevulinate synthase, mitochondrial"	1.159	1.461	1.187	1.812	0.334283	0.0188369	0.181322	0.0141771
	A0A1D8PIB2	ASN1	570	Asparagine synthase (Glutamine-hydrolyzing) 2	1.188	1.52	1.251	1.219	0.212342	0.000194941	0.00688738	0.0210995
	A0A1D8PQM1	GBP2	180	Single-stranded telomeric DNA-binding/mRNA-binding protein	1.232	1.874	1.209	1.335	0.13244	0.0099048	0.145923	0.12109
	A0A1D8PK40	RPL19A	133	Ribosomal protein L19	1.222	1.527	1.062	1.206	0.114857	0.0033365	0.489949	0.0771226
	Q5ALV6	RPS26A	19	40S ribosomal protein S26	1.218	1.506	1.148	1.253	0.00430798	0.000421931	0.0378525	0.000634888
	P83773	ACH1	491	Acetyl-CoA hydrolase	1.103	2.115	0.883	1.639
	P82611	ACO1	44	"Aconitate hydratase, mitochondrial"	1.075	1.381	1.042	1.267	0.408602	0.00497185	0.356059	0.00900438
	P82611	ACO1	698	"Aconitate hydratase, mitochondrial"	1.182	1.4	1.138	1.137	0.351288	0.140668	0.423872	0.452301
	Q5A8K2	ALA1	100	Alanine--tRNA ligase	1.059	1.306	1.167	1.161	0.430417	0.00407029	0.0530239	0.0143755
	A0A1D8PH00	ASR3	55	Asr3p	1.201	1.388	1.101	1.195
	A0A1D8PKC3	CAM1	268	Translation elongation factor EF1B gamma	1.061	1.349	1.204	1.157
	A0A1D8PL14	CAR2	433	Ornithine-oxo-acid transaminase	1.335	2.016	1.339	1.16
	O13289	CAT1	138	Peroxisomal catalase	1.024	1.459	0.919	1.443	0.863576	0.0218474	0.516517	0.0801847
	Q5AEN1	CCP1	227	"Cytochrome c peroxidase, mitochondrial"	1.342	1.762	1.421	1.258
	Q59QH2	CSH1	7	Csh1p	1.126	1.72	1.244	1.349
	Q5A7P9	DOT5	147	Thioredoxin peroxidase	1.675	1.661	1.283	1.512
	A0A1D8PCY4	ECM33	329	Ecm33p	1.179	1.486	1.321	1.224	0.0207882	0.00311389	0.0121502	0.0341904
	P30575	ENO1	142	Enolase 1	1.144	1.372	1.036	1.278	0.376158	0.0705171	0.762916	0.116722
	P30575	ENO1	436	Enolase 1	1.05	1.249	0.982	1.046
	A0A1D8PTW6	ERG13	224	Hydroxymethylglutaryl-CoA synthase	1.191	1.451	1.194	1.143	0.0138072	0.00921232	0.0141617	0.359864
	Q5A4W7	FAS1	141	Tetrafunctional fatty acid synthase subunit	1.371	1.669	1.248	1.45
	A0A1D8PU61	FDH3	347	S-(hydroxymethyl)glutathione dehydrogenase	1.071	1.308	1.021	1.18	0.500677	0.12587	0.909291	0.355275
	A0A1D8PS16	FRS1	458	Phenylalanine--tRNA ligase subunit beta	1.108	1.344	1.032	1.075
	A0A1D8PF79	GAD1	5	Glutamate decarboxylase	1.107	1.273	1.147	1.201	0.436527	0.154864	0.31075	0.30311
	Q59NQ5	GLR1	326	Glutathione-disulfide reductase	1.094	1.322	1.206	1.364	0.450992	0.10425	0.149273	0.0550571
	Q59MR4	HEM13	96	Coproporphyrinogen oxidase	1.027	1.299	1.086	1.075	0.669157	0.14048	0.400868	0.344693
	A0A1D8PR93	HHO1	119	Histone	0.875	1.282	0.981	1.02
	P46598	HSP90	466	Heat shock protein 90 homolog	1.345	2.148	1.279	1.545
	Q59RI1	ILS1	520	Isoleucine--tRNA ligase	1.217	1.369	1.194	1.221
	Q9UW25	OBPA	421	Oxysterol-binding protein-like protein OBPa	1.408	1.54	1.278	1.527
	Q59TT2	orf19.1162	57	Uncharacterized protein	1.052	1.213	1.047	1.108
	Q5A462	orf19.1248	151	DNA-directed RNA polymerase II core subunit	1.276	1.785	1.259	1.135
	A0A1D8PF42	orf19.2296	943	Uncharacterized protein	1.237	1.358	1.218	1.182
	A0A1D8PDL6	orf19.2478.1	216	Ribosomal 60S subunit protein L7A	1.114	1.389	1.203	1.2	0.250359	0.00228984	0.0148811	0.00116657
	A0A1D8PMJ1	orf19.2917	284	RNA-binding GTPase	1.218	1.313	1.097	1.219
	A0A1D8PDI3	orf19.446.2	51	Uncharacterized protein	1.171	1.288	1.094	1.058	0.0564135	0.00403975	0.020406	0.312379
	A0A1D8PKZ4	orf19.5648	170	Uncharacterized protein	1.111	1.376	1.177	1.427	0.293978	0.00931727	0.0505098	0.00108445
	Q5AB84	orf19.6090	6	Uncharacterized protein	0.934	1.245	0.958	1.087	0.309897	0.0550756	0.591653	0.552012
	A0A1D8PR99	PDI1	222	Protein disulfide isomerase	1.227	1.341	1.278	1.404
	Q5AKV6	PDX1	389	Pdx1p	1.174	1.852	1.391	1.518
	Q5AK53	PFK1	915	ATP-dependent 6-phosphofructokinase	1.364	2.022	1.318	1.493	0.307649	0.0507022	0.345859	0.180046
	P83780	PGI1	241	Glucose-6-phosphate isomerase	1.194	1.403	1.043	1.189	0.155298	0.00773191	0.619293	0.0882325
	Q5A6N1	PIM1	447	"Lon protease homolog, mitochondrial"	1	1.471	1.013	1.696	1	0.0814952	0.93826	0.0514392
	A0A1D8PJL8	PNP1	24	Purine nucleoside phosphorylase	1.201	1.28	1.181	1.079	0.00808633	0.0104819	0.00397715	0.057268
	A0A1D8PSS4	PRE6	53	Proteasome endopeptidase complex	1.359	1.856	1.403	1.151
	A0A1D8PN62	PUS4	378	Pseudouridine synthase	0.989	1.197	1.018	1.183
	Q59KG2	RGI1	125	Respiratory growth induced protein 1	1.028	1.239	0.973	1.13	0.819246	0.0230214	0.804827	0.175838
	Q59KG2	RGI1	129	Respiratory growth induced protein 1	1.186	1.414	1.149	1.269	0.30745	0.0791879	0.323488	0.138793
	A0A1D8PI17	RNR22	285	Rnr22p	1.225	1.536	1.329	1.167
	A0A1D8PHW1	RPL11	153	Ribosomal 60S subunit protein L11B	1.235	1.417	1.135	1.202
	Q5AB87	RPL16A	171	Ribosomal 60S subunit protein L16A	1.142	1.229	1.051	1.083	0.00162915	0.00254762	0.243912	0.0749772
	A0A1D8PPS1	RPL25	49	Ribosomal 60S subunit protein L25	1.212	1.334	1.166	1.278	0.0470576	0.000416941	0.01273	0.00209938
	A0A1D8PPS1	RPL25	92	Ribosomal 60S subunit protein L25	1.35	1.927	1.053	1.223
	A0A1D8PK30	RPL35	94	Ribosomal 60S subunit protein L35A	1.074	1.472	1.163	1.333	0.27645	0.00128471	0.0290743	0.00203782
	A0A1D8PEV4	RPL42	24	Ribosomal 60S subunit protein L42A	1.131	1.498	1.194	1.407	0.187081	0.00113637	0.062156	0.0129455
	A0A1D8PP14	RPL43A	28	Ribosomal 60S subunit protein L43A	1.081	1.231	1.014	1.134	0.0408941	0.0164292	0.905522	0.417494
	A0A1D8PP14	RPL43A	58	Ribosomal 60S subunit protein L43A	1.12	1.286	1.132	1.124	0.138675	0.00429747	0.024521	0.153639
	A0A1D8PK61	RPS19A	92	Ribosomal 40S subunit protein S19A	1.39	1.608	1.263	1.34
	A0A1D8PMQ4	RPT5	357	Proteasome regulatory particle base subunit	0.895	1.312	0.972	1.1
	Q5AJ85	RRT14	105	Regulator of rDNA transcription 14	1.1	1.266	1.043	1.135	0.55803	0.0309251	0.503939	0.384231
	P46587	SSA2	91	Heat shock protein SSA2	0.992	1.252	1.064	1.083	0.938133	0.0205359	0.0174851	0.290134
	A0A1D8PKZ3	SUB2	166	ATP-dependent RNA helicase	1.183	1.294	1.128	1.161	0.0883107	0.0415144	0.0148565	0.0663371
	Q59QD6	TEF2	441	Elongation factor 1-alpha 2	1.052	1.209	1.068	1.034	0.175095	0.00780052	0.117478	0.224275
	Q9P940	TPI1	112	Triosephosphate isomerase	1.138	1.247	1.096	1.093	0.11756	0.0128455	0.248483	0.408941
	Q92410	TPS1	445	"Alpha,alpha-trehalose-phosphate synthase [UDP-forming]"	1.145	1.601	1.109	1.242
	A0A1D8PNG6	UAP1	276	UDP-N-acetylglucosamine diphosphorylase	1.251	1.236	1.178	1.092
	Q5A109	UBI3	75	Ubiquitin-ribosomal 40S subunit protein S31 fusion protein	1.237	1.544	1.19	1.386
Cluster 3	Q59T44	RPS8A	54	40S ribosomal protein S8	1.248	1.368	1.549	1.096	0.0337787	0.0227064	0.0096839	0.265718
	P83776	HXK2	477	Hexokinase-2	1.368	1.808	1.489	1.059	0.0470684	0.00468026	0.0105022	0.578055
	P82611	ACO1	409	"Aconitate hydratase, mitochondrial"	0.958	1.328	1.027	0.927
	A0A1D8PP43	ADH1	294	Adh1p	0.952	1.068	1.052	0.901	0.374513	0.191305	0.437146	0.085645
	Q5A4Q1	ADK1	32	Adenylate kinase	0.953	1.247	1.058	0.816	0.162321	0.000703783	0.259285	0.00364283
	Q5A4Q1	ADK1	54	Adenylate kinase	1.042	1.104	1.174	0.997	0.615879	0.0958197	0.0232722	0.932848
	Q5A4Q1	ADK1	56	Adenylate kinase	1.121	1.265	1.182	0.983	0.205642	0.00234178	0.037732	0.481635
	Q5AKW4	AGM1	469	Phosphoacetylglucosamine mutase	0.972	1.16	1.133	0.893	0.505895	0.0101049	0.0383568	0.268494
	Q5A8K2	ALA1	255	Alanine--tRNA ligase	1.238	1.191	1.203	0.992
	Q5A8K2	ALA1	673	Alanine--tRNA ligase	1.094	1.207	1.208	1.058
	A0A1D8PSC8	ARC1	215	Arc1p	0.897	1.112	1.002	0.893	0.195044	0.193031	0.979989	0.0946732
	A0A1D8PIB2	ASN1	210	Asparagine synthase (Glutamine-hydrolyzing) 2	0.994	1.161	1.089	0.99	0.94015	0.0102823	0.0392642	0.849148
	A0A1D8PIB2	ASN1	399	Asparagine synthase (Glutamine-hydrolyzing) 2	1.043	1.201	1.112	1.001	0.628192	0.061213	0.0443935	0.978406
	A0A1D8PTU7	ASR2	179	Asr2p	1.156	1.722	1.391	0.986
	A0A1D8PKZ9	ATP2	498	ATP synthase subunit beta	1.446	1.379	1.413	1.088
	Q59PV8	ATP7	167	"ATP synthase subunit d, mitochondrial"	1.075	1.302	1.379	1.033	0.0612876	0.00534224	0.0735051	0.681773
	Q5AMT7	BFR1	21	Bfr1p	1.048	1.106	1.137	0.931
	P0CT51	BLP1	53	Blood-induced peptide 1	1.03	1.161	1.251	1.002	0.172384	0.0593973	0.00128196	0.933019
	A0A1D8PSR2	CAALFM_CR04300WA	256	tRNA (Cytosine-5-)-methyltransferase	1.123	1.197	1.136	0.985	0.0499504	0.0246578	0.0631117	0.701889
	A0A1D8PTR4	CAALFM_CR08480CA	54	Ribosomal 40S subunit protein S29A	1.127	1.229	1.254	1.077	0.154618	0.0229587	0.15763	0.23352
	O13289	CAT1	475	Peroxisomal catalase	1.215	1.254	1.254	1.028
	Q59SS1	CCC1	161	Ccc1p	1.169	1.327	1.328	0.957
	Q5AK16	CCT3	228	T-complex protein 1 subunit gamma	0.93	1.151	1.134	0.931
	Q59YH4	CCT7	179	Chaperonin-containing T-complex subunit	0.979	1.16	1.032	0.947	0.839475	0.170762	0.71284	0.557687
	Q59WG3	CDC48	247	AAA family ATPase	1.029	1.194	1.108	0.966	0.437338	0.0168456	0.175176	0.359256
	A0A1D8PS12	CDC60	155	Leucine--tRNA ligase	1.065	1.226	1.145	0.978	0.512837	0.12303	0.213206	0.817623
	A0A1D8PPS9	CHC1	64	Clathrin heavy chain (Fragment)	1.043	1.115	1.18	0.971	0.301594	0.0620288	0.00523541	0.0269677
	Q5A9D4	CSP37	265	Csp37p	1.35	1.599	1.361	1.038	0.058325	0.146012	0.0298631	0.788656
	Q59R18	DED81	193	Asparagine--tRNA ligase	0.927	1.146	1.093	0.902
	Q59TU0	EGD1	65	Nascent polypeptide-associated complex subunit beta	1.04	1.207	1.103	1	0.625114	0.0526034	0.142416	0.997112
	A0A1D8PH52	ERG10	183	Acetyl-CoA C-acetyltransferase	0.905	1.293	1.139	0.832	0.572942	0.160706	0.445775	0.388398
	A0A1D8PTW6	ERG13	71	Hydroxymethylglutaryl-CoA synthase	1	1.276	1.195	0.931	0.994968	0.0920896	0.00904526	0.498565
	A0A1D8PI71	ERG9	37	Bifunctional farnesyl-diphosphate farnesyltransferase/squalene synthase	1.026	1.296	1.077	0.856
	A0A1D8PI71	ERG9	102	Bifunctional farnesyl-diphosphate farnesyltransferase/squalene synthase	0.964	1.141	1.091	0.958
	A0A1D8PU56	FAA4	517	Long-chain fatty acid-CoA ligase	0.988	1.178	1.121	0.985	0.767271	0.256552	0.332077	0.844192
	A0A1D8PQQ3	GPH1	484	"Alpha-1,4 glucan phosphorylase"	1.038	1.273	1.165	0.872
	P83775	GRP2	311	Putative NADPH-dependent methylglyoxal reductase GRP2	1.067	1.155	1.259	0.976	0.337816	0.0331395	0.0607985	0.76139
	Q5AK59	HAS1	280	ATP-dependent RNA helicase HAS1	0.899	1.143	1.037	0.866
	A0A1D8PG81	HGT7	259	Hgt7p	1.029	1.197	1.28	0.935
	O74261	HSP60	23	"Heat shock protein 60, mitochondrial"	1.159	1.176	1.139	1.006	0.241557	0.266345	0.356861	0.971824
	P46598	HSP90	549	Heat shock protein 90 homolog	1.076	1.201	1.139	0.99	0.0809546	0.0289284	0.00813778	0.830416
	Q59RB8	ICL1	69	Isocitrate lyase	1.18	1.088	1.177	0.917
	A0A1D8PEM5	IDH1	327	"Isocitrate dehydrogenase [NAD] subunit, mitochondrial"	1.166	1.67	1.446	1.191
	A0A1D8PD78	IFD6	337	Ifd6p	1.145	1.314	1.234	1.076	0.698897	0.377443	0.502519	0.822838
	Q59RI1	ILS1	798	Isoleucine--tRNA ligase	0.982	1.105	1.153	0.915
	P42800	INO1	387	Inositol-3-phosphate synthase	1.058	1.301	1.077	1.008	0.477115	0.0059303	0.0190103	0.875436
	Q5A2T2	KRE30	576	ATP-binding cassette family ATPase	0.981	1.157	1.118	0.884
	P43075	LIG1	717	tRNA ligase	0.965	1.115	1.078	0.895
	A0A1D8PMA1	LYS1	369	"Saccharopine dehydrogenase [NAD(+), L-lysine-forming]"	1.012	1.182	1.101	0.994	0.844342	0.0164013	0.139105	0.907234
	Q5A995	MCI4	35	Mci4p	1.026	1.277	1.292	1.048
	Q5A951	MDL1	680	ATP-binding cassette permease	0.901	1.392	1.059	0.971
	Q59US5	MET15	18	Bifunctional cysteine synthase/O-acetylhomoserine aminocarboxypropyltransferase	0.892	1.237	0.976	0.912
	Q59SM8	MIS11	302	Trifunctional formate-tetrahydrofolate ligase/methenyltetrahydrofolate cyclohydrolase/methylenetetrahydrofolate dehydrogenase	1.058	1.203	1.281	1.022	0.376429	0.0494115	0.0593365	0.872836
	Q96VB9	MSI3	230	Heat shock protein homolog SSE1	0.979	1.176	1.112	0.964	0.798825	0.0436803	0.118964	0.627216
	Q59S06	NOP58	153	Nucleolar protein 58	0.952	1.109	1.039	0.915	0.431197	0.0207071	0.314978	0.136701
	A0A1D8PQD5	orf19.1082.1	76	Cytochrome c oxidase subunit	1.061	1.139	1.158	0.928	0.375117	0.221719	0.0503516	0.264038
	A0A1D8PHS1	orf19.2237.1	78	Uncharacterized protein	0.94	1.176	1.095	0.937	0.328851	0.108735	0.215613	0.309903
	A0A1D8PLT5	orf19.2664	64	Uncharacterized protein	0.928	1.116	1.029	0.898	0.396962	0.204762	0.698363	0.358356
	A0A1D8PLQ3	orf19.2686	366	Gly-Xaa carboxypeptidase	0.949	1.18	1.102	0.951	0.187001	0.0131032	0.0201199	0.424045
	A0A1D8PNA3	orf19.3185	614	Peptide alpha-N-acetyltransferase complex A subunit	1.384	1.184	1.37	1.056
	Q5A4J9	orf19.3442	361	Uncharacterized protein	1.018	1.122	1.079	0.89	0.702604	0.103881	0.110053	0.0597678
	A0A1D8PPW7	orf19.3482	67	NAD(+) diphosphatase	1.037	1.115	1.157	0.94	0.150307	0.1082	0.000975315	0.028803
	A0A1D8PHF5	orf19.3572.3	37	Ribosomal 60S subunit protein L31B	0.944	1.176	1.083	0.988	0.478021	0.0271246	0.234041	0.766229
	A0A1D8PP59	orf19.4016	84	Ubiquinol--cytochrome-c reductase subunit	1.034	1.188	1.123	0.941
	A0A1D8PF90	orf19.5281	383	Uncharacterized protein	1.002	1.142	1.101	0.884
	A0A1D8PF90	orf19.5281	1059	Uncharacterized protein	1.098	1.255	1.231	0.951
	A0A1D8PMU8	orf19.5682	396	Importin subunit alpha	1.08	1.172	1.147	0.975
	A0A1D8PK11	orf19.5917.3	28	RNA-binding protein	1.303	1.475	1.3	0.982
	A0A1D8PK11	orf19.5917.3	180	RNA-binding protein	1.225	1.398	1.316	1.087
	Q5ANE2	orf19.5961	240	Uncharacterized protein	1.054	1.237	1.163	1.016	0.606202	0.0285363	0.100893	0.778845
	Q59R20	orf19.6701	601	Proline--tRNA ligase	1.046	1.226	1.176	0.98	0.150431	0.00330178	0.00846469	0.604372
	A0A1D8PKU3	orf19.6731.1	15	Uncharacterized protein	1.251	1.31	1.247	0.851
	Q5AK53	PFK1	198	ATP-dependent 6-phosphofructokinase	0.951	1.133	1.15	0.923
	Q5A786	PFY1	18	Profilin	1.108	1.139	1.187	0.965	0.389717	0.074815	0.0442572	0.673299
	P83780	PGI1	131	Glucose-6-phosphate isomerase	0.958	1.095	1.051	0.885	0.424446	0.101637	0.203997	0.0681447
	Q5AGV4	PRT1	104	Eukaryotic translation initiation factor 3 subunit B	0.975	1.139	1.053	0.918	0.723851	0.156916	0.13766	0.153969
	Q5AGV4	PRT1	180	Eukaryotic translation initiation factor 3 subunit B	1.199	1.258	1.231	0.913	0.16156	0.114545	0.161981	0.499344
	Q5A5A0	PRX1	85	Thioredoxin peroxidase	1.058	1.247	1.146	1.047
	Q5AMG5	RAT1	387	5'-3' exoribonuclease 2	0.986	1.386	1.112	1.002
	Q9UVJ4	RPL10A	133	60S ribosomal protein L10a	0.941	1.106	1.102	0.952	0.143102	0.326475	0.0475759	0.491795
	O59931	RPL13	122	60S ribosomal protein L13	0.977	1.17	1.037	0.89	0.817334	0.184093	0.688962	0.244058
	Q59LS1	RPL3	340	Ribosomal 60S subunit protein L3	0.946	1.158	1.131	0.975	0.496001	0.450138	0.186806	0.76624
	A0A1D8PFV1	RPL4B	181	Ribosomal 60S subunit protein L4B	0.988	1.216	1.124	1.005	0.719346	0.034986	0.0805001	0.903108
	A0A1D8PF11	RPL82	23	Rpl82p	1.308	1.501	1.286	1.065	0.0527897	0.0545672	0.00607797	0.270404
	Q5ANA1	RPL8B	246	Ribosomal 60S subunit protein L8B	1.057	1.135	1.307	0.968
	Q5A3L0	RPN2	123	Proteasome regulatory particle base subunit	1.155	1.182	1.163	1.035
	Q5A389	RPS20	100	Ribosomal 40S subunit protein S20	1.248	1.367	1.249	1.064	0.0303477	0.0903067	0.0488775	0.621478
	Q96W54	RPS22A	82	40S ribosomal protein S22-A	1.135	1.305	1.144	0.998	0.115263	0.00164208	0.0448808	0.97464
	Q5A7K0	RPS24	43	40S ribosomal protein S24	1.035	1.138	1.084	0.856	0.270055	0.0117755	0.0396434	0.0176346
	Q59Y21	RSP5	796	E3 ubiquitin-protein ligase	1.254	1.194	1.269	1.065	0.108657	0.502082	0.0480593	0.646562
	Q59LF3	RVS167	79	Regulator of cytoskeleton and endocytosis RVS167	0.979	1.207	1.081	0.932
	P83783	SAH1	208	Adenosylhomocysteinase	0.892	1.378	1.345	0.923
	Q5A6M6	SEC26	703	Coatomer subunit beta	1.043	1.223	1.261	0.911
	Q5ADT0	SLK19	835	Slk19p	1.064	1.193	1.12	0.967	0.406748	0.000488841	0.136427	0.0463443
	Q5A8Z4	SOD2	131	Superoxide dismutase	0.838	1.278	1.08	0.96
	P41797	SSA1	324	Heat shock protein SSA1	1.046	1.244	1.155	1.008	0.400799	0.179063	0.210096	0.904909
	Q5A397	SSB1	66	Hsp70 family ATPase	0.954	1.113	1.135	0.974	0.338343	0.0932041	0.0618275	0.640264
	Q5A397	SSB1	528	Hsp70 family ATPase	1.01	1.133	1.142	0.955	0.514856	0.0127902	0.0141054	0.16648
	Q5A397	SSB1	530	Hsp70 family ATPase	1.021	1.106	1.159	0.951	0.641628	0.0163889	0.0168896	0.0326171
	P83784	SSC1	383	"Heat shock protein SSC1, mitochondrial"	1.169	1.378	1.346	1.159	0.0399718	0.0335501	0.0111555	0.243027
	A0A1D8PL01	STE24	377	Zinc metalloprotease	0.993	1.085	1.153	0.974
	A0A1D8PNF5	TIF5	132	Translation initiation factor eIF5	1.05	1.217	1.119	1.048	0.178274	0.0193476	0.0383965	0.25154
	Q5A750	TKL1	345	Transketolase	1.092	1.331	1.201	0.927
	A0A1D8PGT3	TOM1	1446	E3 ubiquitin-protein ligase	1.06	1.131	1.093	0.948
	Q59LZ5	TOM70	513	Protein channel	1.061	1.145	1.121	0.965	0.145303	0.00348148	0.051329	0.362228
	Q59LZ5	TOM70	555	Protein channel	1.031	1.463	1.32	1.008
Cluster 4	A0A1D8PCQ5	orf19.3690.2	113	Ribosomal 60S subunit protein L26B	1.864	2.048	0.776	1.694	0.00465582	0.00641731	0.0788672	0.000936526
	A0A1D8PGY0	RPL21A	97	Ribosomal 60S subunit protein L21A	2.127	2.863	1.184	2.184	0.0123924	0.000321649	0.182275	6.76154e-05
	Q59LS1	RPL3	66	Ribosomal 60S subunit protein L3	1.618	2.064	0.963	1.648	0.0334534	0.00226339	0.591369	0.0382208
	A0A1D8PK65	FAS2	1143	Trifunctional fatty acid synthase subunit	1.634	1.534	0.698	1.766	0.000752372	0.0140691	0.00471413	0.00185856
	Q5A5Q8	RPS4A	200	40S ribosomal protein S4	1.539	2.036	0.798	1.556	0.0755042	0.0077451	0.0734471	0.000547599
	A0A1D8PKC3	CAM1	25	Translation elongation factor EF1B gamma	1.62	1.788	0.824	1.468	0.0104086	0.00360402	0.0156815	0.00309572
	Q59VN2	HHT21	57	Histone H3.1/H3.2	1.798	1.563	1.164	1.154	0.000140211	0.00243992	0.0109922	0.0790134
	A0A1D8PK40	RPL19A	117	Ribosomal protein L19	1.631	1.874	1.118	1.268	0.0373668	0.0114131	0.414399	0.156459
	Q5AGZ7	RPL5	262	Ribosomal 60S subunit protein L5	1.524	1.6	1.026	1.344	0.00287539	0.00153456	0.771536	0.0183773
	A0A1D8PRG5	RPP1B	52	Ribosomal protein P1B	1.948	2.121	1.141	1.177	0.00543837	0.0038831	0.211479	0.136359
	Q59QD6	TEF2	30	Elongation factor 1-alpha 2	1.554	1.787	1.186	1.344	0.0436399	0.00713804	0.106243	0.14438
	A0A1D8PL85	AAT22	6	Aspartate aminotransferase	1.179	1.503	1.005	1.142	0.194449	0.0423155	0.923806	0.149282
	A0A1D8PR93	HHO1	165	Histone	1.334	1.613	0.83	0.994	0.0203846	0.000330398	0.00339755	0.872569
	P83780	PGI1	245	Glucose-6-phosphate isomerase	1.591	1.686	0.864	1.318	0.188916	0.0320118	0.125927	0.166684
	Q5AAU7	SUI2	118	Translation initiation factor eIF2 subunit alpha	1.23	1.502	0.846	1.064	0.0658634	0.000773613	0.0892322	0.225766
	P83776	HXK2	410	Hexokinase-2	1.71	1.287	1.259	1.353	0.0166678	0.161849	0.203947	0.0405381
	P83776	HXK2	423	Hexokinase-2	1.979	1.272	1.115	1.456	7.42465e-06	0.00131565	0.0654314	0.00222164
	Q8NJN3	ACS2	363	Acetyl-coenzyme A synthetase 2	1.783	1.477	0.843	1.264
	A0A1D8PP43	ADH1	235	Adh1p	1.269	1.506	0.844	1.354
	A0A1D8PS45	ADH5	202	Adh5p	1.069	1.066	0.861	0.983
	A0A1D8PG20	ARO8	87	Bifunctional 2-aminoadipate transaminase/aromatic-amino-acid:2-oxoglutarate transaminase	1.086	1.131	0.902	1.037	0.0760799	0.0304795	0.0761313	0.443877
	Q5A4W8	BDF1	381	Bromodomain-containing factor 1	1.124	1.213	0.999	1.051	0.065744	0.00890738	0.975281	0.492118
	A0A1D8PR55	CAALFM_C702610CA	19	Uncharacterized protein (Fragment)	1.197	1.12	0.952	1.099	0.145084	0.513905	0.640271	0.335563
	Q5A315	CAALFM_CR08710WA	190	Uncharacterized protein	1.381	1.461	0.806	1.106	0.00277328	0.00250166	0.0152682	0.145903
	A0A1D8PKC3	CAM1	259	Translation elongation factor EF1B gamma	1.178	1.184	0.854	1.098	0.0105675	0.304948	0.0669038	0.304823
	P25997	CEF3	1003	Elongation factor 3	1.179	1.433	0.926	1.166
	Q59QH2	CSH1	115	Csh1p	1.311	1.684	0.911	1.256	0.173809	0.0876681	0.559012	0.202225
	A0A1D8PGH7	CTF1	172	Ctf1p	1.004	1.1	0.699	1.388	0.979585	0.73529	0.0137724	0.256768
	A0A1D8PEI2	DAK2	102	Dihydroxyacetone kinase	1.269	1.506	0.948	1.165
	Q5A0M4	EFT2	237	Elongation factor 2	1.291	1.238	0.933	1.151	0.00991376	0.0256558	0.0821955	0.0198838
	Q5A0M4	EFT2	429	Elongation factor 2	1.115	1.186	0.942	1.069	0.131275	0.0944181	0.397997	0.332081
	Q5A0M4	EFT2	582	Elongation factor 2	1.184	1.355	0.988	1.178	0.0709826	0.000688699	0.826606	0.0236841
	O74198	ERG6	27	Sterol 24-C-methyltransferase	1.476	1.467	1.144	1.122	0.0717831	0.0181534	0.154259	0.324669
	Q59YJ9	GIS2	165	mRNA-binding translational activator	1.642	1.677	0.853	0.965
	A0A1D8PQE5	GLE2	255	RNA export factor	1.413	1.485	1.136	1.531	0.0873628	0.0564111	0.30061	0.0635707
	A0A1D8PSY1	GLN1	116	Glutamine synthetase	1.089	1.259	0.941	1.06	0.596297	0.10451	0.622733	0.590322
	A0A1D8PFS4	GND1	121	"6-phosphogluconate dehydrogenase, decarboxylating"	1.34	1.467	1.05	1.233	0.00392136	0.000709817	0.320946	0.0145351
	P83775	GRP2	126	Putative NADPH-dependent methylglyoxal reductase GRP2	1.028	1.258	0.9	1.058	0.831483	0.108353	0.457549	0.65222
	Q5A2A5	GRS1	284	Glycine--tRNA ligase	1.154	1.459	0.976	1.14	0.336669	0.0124091	0.739929	0.193836
	Q59N80	HAM1	182	Inosine triphosphate pyrophosphatase	1.386	1.302	1.09	1.243
	Q5AHH4	HSP21	135	Small heat shock protein 21	1.092	1.389	0.951	1.189	0.304327	0.0221361	0.540825	0.133056
	P46598	HSP90	332	Heat shock protein 90 homolog	1.434	1.49	1.067	1.229	0.000278867	0.000506889	0.141941	0.00582848
	Q5AEE1	HTZ1	19	Histone H2A.Z	1.404	1.225	0.973	1.232	0.123738	0.0498412	0.332308	0.24811
	Q5AEE1	HTZ1	125	Histone H2A.Z	1.136	1.211	0.799	0.905
	Q5AG31	MED14	759	Mediator of RNA polymerase II transcription subunit 14	0.914	0.894	0.76	1.072
	A0A1D8PHU6	orf19.2269	200	Putative phosphoric monoester hydrolase	1.103	1.348	0.986	1.11	0.522357	0.0236394	0.89479	0.348068
	A0A1D8PPW7	orf19.3482	225	NAD(+) diphosphatase	1.349	1.454	0.988	1.036	0.00536807	0.000431369	0.809896	0.528545
	Q5AK98	orf19.3922	75	Nucleotidase	1.467	1.486	1.183	1.25	0.0139607	0.019233	0.0577827	0.0189626
	Q5AMR6	orf19.4580	90	Uncharacterized protein	1.14	1.272	0.997	1.142	0.302632	0.0263734	0.92925	0.337143
	A0A1D8PF90	orf19.5281	421	Uncharacterized protein	1.129	1.422	0.896	0.982
	A0A1D8PL12	orf19.5671	101	Uncharacterized protein	1.3	1.523	1.08	1.223	0.0719578	0.0508858	0.397084	0.0949208
	A0A1D8PFF9	orf19.6358	118	E2 ubiquitin-conjugating protein	1.375	1.158	0.989	0.996
	A0A1D8PHE5	orf19.6867	14	Uncharacterized protein	1.24	1.058	1.1	1.108
	A0A1D8PJT8	orf19.913.2	80	Ubiquinol--cytochrome-c reductase subunit 6	0.958	0.969	0.781	0.921	0.714938	0.865346	0.189511	0.524836
	Q5AI15	PAB1	319	"Polyadenylate-binding protein, cytoplasmic and nuclear"	1.239	1.344	0.939	1.172	0.000356462	0.00038313	0.292999	0.0075576
	A0A1D8PSU2	PDX3	211	Pyridoxamine-phosphate oxidase	1.304	1.465	1.02	1.398
	Q5AAU3	PGA63	1188	Protein transport protein SEC31	1.548	1.501	1.135	1.462
	P83780	PGI1	21	Glucose-6-phosphate isomerase	1.294	1.394	0.949	1.235	0.0542958	0.00528298	0.543739	0.111434
	P46273	PGK1	132	Phosphoglycerate kinase	1.448	1.387	0.677	1.335	0.0144654	0.00240314	0.000166319	0.0352308
	A0A1D8PMD1	PHO4	532	Phosphate-sensing transcription factor	1.585	1.615	1.174	1.205	0.0720566	0.051214	0.233191	0.29251
	Q5A0L0	RNR21	68	Ribonucleotide-diphosphate reductase subunit	1.094	1.267	0.893	1.071	0.388732	0.0112216	0.198633	0.329578
	Q5A0L0	RNR21	75	Ribonucleotide-diphosphate reductase subunit	1.063	1.922	0.447	1.553
	A0A1D8PPS1	RPL25	96	Ribosomal 60S subunit protein L25	1.246	1.493	0.978	1.158	0.245082	0.00227683	0.774594	0.154036
	A0A1D8PFV1	RPL4B	113	Ribosomal 60S subunit protein L4B	1.559	1.475	1.186	1.139
	Q5AGZ7	RPL5	27	Ribosomal 60S subunit protein L5	1.234	1.277	0.93	1.083	0.0467555	0.00432831	0.467617	0.148291
	A0A1D8PCX8	RPL6	175	60S ribosomal protein L6	1.18	1.416	0.992	1.059	0.14564	0.00842077	0.909621	0.65735
	Q5ANA1	RPL8B	232	Ribosomal 60S subunit protein L8B	1.278	1.269	1.116	1.226
	A0A1D8PI15	RPS10	31	Ribosomal 40S subunit protein S10A	1.211	1.273	1.007	1.13	0.112965	0.0302823	0.914482	0.156183
	A0A1D8PK22	RPS15	77	Ribosomal 40S subunit protein S15	1.122	1.241	1.02	1.157	0.265992	0.0570771	0.602703	0.011821
	Q5A389	RPS20	9	Ribosomal 40S subunit protein S20	1.175	1.227	0.983	1.128	0.00464095	0.00409965	0.797917	0.167411
	Q59S78	SAR1	41	Small COPII coat GTPase SAR1	1.258	1.279	1.01	1.034
	Q5ANG6	SEN1	1661	Putative DNA/RNA helicase	2.301	1.811	0.863	1.421
	A0A1D8PU46	SIK1	499	snoRNP complex protein	1.044	1.194	0.707	1.061
	Q5ADT0	SLK19	365	Slk19p	1.133	1.154	0.962	1.082
	A0A1D8PU33	SPT7	548	SAGA histone acetyltransferase complex subunit	1.347	1.25	1.062	1.133	0.000236827	7.46622e-05	0.0216308	0.00559276
	A0A1D8PU33	SPT7	551	SAGA histone acetyltransferase complex subunit	1.346	1.241	1.056	1.121	0.000113567	3.10222e-05	0.0280223	0.00351632
	P41797	SSA1	91	Heat shock protein SSA1	1.171	1.321	0.995	1.091	0.255639	0.0491635	0.950558	0.636931
	Q5AI14	TPS2	740	Trehalose-phosphatase	1.317	1.71	0.992	1.679
	Q59KI0	UGP1	308	UTP--glucose-1-phosphate uridylyltransferase	1.294	1.394	0.878	1.143	0.000216821	0.00013711	0.105187	0.0172333
	A0A1D8PHF8	WH11	30	Wh11p	1.247	1.272	0.891	0.956	0.0960158	0.145509	0.0785203	0.359263
Cluster 5	A0A1D8PGE6	HAP42	358	Hap42p	0.464	0.35	0.635	0.469	0.00346668	0.0019613	0.0141052	0.00763001
	Q59T49	orf19.6868	307	Uncharacterized protein	0.536	0.368	0.656	0.43	0.00399703	0.00036373	0.0042942	0.00163335
	Q59RI1	ILS1	175	Isoleucine--tRNA ligase	0.652	0.627	1.186	0.647	0.00523689	0.00749089	0.0409724	0.00691706
	A0A1D8PDL6	orf19.2478.1	119	Ribosomal 60S subunit protein L7A	0.653	0.612	1.15	0.632	0.00652571	0.00554575	0.0617716	0.0252265
	Q5A1Y2	RIB1	5	GTP cyclohydrolase II	0.461	0.379	0.69	0.48	0.00550733	0.0038223	0.0526412	0.00946946
	Q5A0L0	RNR21	26	Ribonucleotide-diphosphate reductase subunit	0.443	0.434	0.705	0.541	0.000563603	0.00103862	0.00901094	0.00155555
	Q5A0L0	RNR21	398	Ribonucleotide-diphosphate reductase subunit	0.538	0.537	0.75	0.579	0.000776195	0.000135675	0.00227877	0.00248344
	Q9UVJ4	RPL10A	152	60S ribosomal protein L10a	0.541	0.5	1.106	0.579	0.000954534	0.00153259	0.115058	0.0146534
	A0A1D8PK43	RPL18	46	Ribosomal 60S subunit protein L18A	0.603	0.589	1.172	0.557	0.000381534	0.00731765	0.246703	0.00126926
	A0A1D8PNQ6	RPS25B	21	Ribosomal 40S subunit protein S25B	0.589	0.457	0.961	0.504	5.77128e-06	1.71495e-05	0.000363739	7.40288e-05
	A0A1D8PPY8	SAC6	268	Fimbrin	0.481	0.448	0.909	0.517	0.000329427	0.0012794	0.140255	0.0049561
	A0A1D8PEA2	DPM1	170	Dolichyl-phosphate beta-D-mannosyltransferase	0.75	0.18	1.05	0.475	0.0117708	6.80031e-05	0.524761	0.000152685
	Q59VN2	HHT21	80	Histone H3.1/H3.2	0.738	0.574	1.037	0.663	0.0787533	0.00711031	0.79743	0.00548783
	A0A1D8PEH3	MSN4	652	Stress-responsive transcriptional activator	0.7	0.431	0.885	0.666	0.0587197	0.00878883	0.316614	0.0346441
	Q5AA11	orf19.2473	149	Uncharacterized protein	0.614	0.676	0.841	0.623	0.00629981	0.0137797	0.0867788	0.004263
	A0A1D8PF90	orf19.5281	715	Uncharacterized protein	0.656	0.688	0.907	0.616	0.000749627	0.000433101	0.0273528	0.000229279
	A0A1D8PRJ6	SUI3	139	Translation initiation factor eIF2 subunit beta	0.636	0.667	0.894	0.649	0.000314444	0.000658792	0.112582	0.026605
	Q5A4W7	FAS1	866	Tetrafunctional fatty acid synthase subunit	0.704	0.632	0.983	0.739	0.0135312	0.0217647	0.842003	0.0300279
	Q59ZC8	FHL1	775	Fork-head transcriptional regulator FHL1	0.723	0.589	0.852	0.707	0.0391737	0.017699	0.17865	0.0245033
	Q5AKX1	GCV3	168	Glycine cleavage system H protein	0.908	0.446	1.494	0.954	0.326365	0.000674551	0.0129639	0.447594
	P82612	GPM1	98	Phosphoglycerate mutase	0.677	0.611	0.827	0.692	9.66857e-06	0.000109246	0.000718306	0.000230376
	Q59VN4	HHF1	19	Histone H4	0.737	0.635	1.043	0.922	0.00270265	0.00117004	0.315617	0.373757
	Q59VP2	HTA2	5	Histone H2A.2	0.701	0.569	0.879	0.89	0.00507427	0.00116799	0.197639	0.201287
	Q59VP1	HTB2	22	Histone H2B.2	0.857	0.666	0.856	0.776	0.168481	0.00591989	0.196392	0.00834984
	Q59VP1	HTB2	23	Histone H2B.2	0.869	0.589	0.877	0.747	0.0917388	0.00109357	0.203691	0.00443756
	Q5AEE1	HTZ1	4	Histone H2A.Z	0.93	0.594	1.063	1.213	0.598191	0.0375298	0.517059	0.460721
	A0A1D8PFH2	orf19.6355	22	Ribosome biosynthesis protein	1.269	0.053	0.757	0.75	0.104732	0.000508351	0.0646866	0.290205
	Q5ADT3	orf19.6758	244	Uncharacterized protein	0.751	0.655	0.855	0.682	0.00289067	0.000392336	0.0132773	0.00150352
	Q59SI6	PCT1	451	Choline-phosphate cytidylyltransferase	0.825	0.567	0.869	0.759	0.134899	0.000594163	0.135541	0.0354613
	A0A1D8PL99	RPS6A	167	40S ribosomal protein S6	0.77	0.581	1.02	0.698	0.000348699	6.519e-05	0.694216	0.00111786
	A0A1D8PSJ3	SGD1	317	Sgd1p	0.824	0.626	0.892	1.079	0.0287867	0.00194816	0.140459	0.425643
	A0A1D8PSJ3	SGD1	320	Sgd1p	0.824	0.626	0.892	1.079	0.0287867	0.00194816	0.140459	0.425643
	A0A1D8PSJ3	SGD1	323	Sgd1p	0.815	0.642	0.885	1.054	0.0336275	0.00440354	0.13515	0.646299
	A0A1D8PSS1	CAALFM_CR04450CA	393	Chromatin modification protein	0.606	0.691	0.865	0.697	0.000323398	0.000982315	0.0333539	0.00111185
	A0A1D8PPS9	CHC1	1533	Clathrin heavy chain (Fragment)	0.661	0.728	1.023	0.825	0.00779145	0.0203166	0.528344	0.117201
	A0A1D8PRR9	CRM1	858	Exportin	0.536	0.509	1.037	0.68	0.00220282	0.0792844	0.0349153	0.1262
	Q59ZG6	RPF2	129	rRNA-binding ribosome biosynthesis protein	0.489	0.583	0.814	0.637	0.0298541	0.0569437	0.22247	0.109403
	Q5AEN2	RPL9B	121	Ribosomal 60S subunit protein L9B	0.65	0.668	0.954	0.762	0.0448588	0.0504687	0.643815	0.0830306
	Q5ALX5	SSN2	626	Mediator of RNA polymerase II transcription subunit 13	0.577	0.714	0.738	0.833	0.00135678	0.00358209	0.00479433	0.148314
	A0A1D8PRR7	ACC1	671	Acetyl-CoA carboxylase	0.846	0.856	1.107	0.858
	Q8NJN3	ACS2	23	Acetyl-coenzyme A synthetase 2	0.758	0.781	0.887	0.789	0.00214061	0.00494779	0.0319634	0.0035226
	Q5A4Q1	ADK1	12	Adenylate kinase	0.763	0.739	0.934	0.823
	P83774	ASC1	226	Guanine nucleotide-binding protein subunit beta-like protein	0.794	0.836	1.032	0.826	0.000394262	9.75726e-05	0.0739024	0.00017104
	A0A1D8PH00	ASR3	28	Asr3p	0.767	0.748	1.111	0.799
	O42766	BMH1	89	14-3-3 protein homolog	0.793	0.836	0.932	0.819	0.00695271	0.00807884	0.152675	0.00294467
	Q5A7M3	BNA4	356	Kynurenine 3-monooxygenase	0.793	0.773	1.058	0.855	0.114842	0.0533363	0.415848	0.33734
	A0A1D8PSS1	CAALFM_CR04450CA	365	Chromatin modification protein	0.788	0.728	0.966	0.727	0.0194272	0.00619968	0.582216	0.0396252
	Q59WC0	CCS1	64	Copper chaperone	0.802	0.722	0.939	0.756	0.0105881	0.00151011	0.0729522	0.000619102
	P46614	CDC19	73	Pyruvate kinase	0.858	0.775	0.873	0.855	0.0213161	0.0144678	0.0353505	0.0313364
	Q5A0M4	EFT2	262	Elongation factor 2	0.836	0.728	1.04	0.848
	A0A1D8PTY4	ELF1	950	Elf1p	0.806	0.851	1.045	0.888
	Q5AAG1	EPL1	10	Enhancer of polycomb-like protein 1	0.931	0.615	1.272	1.149
	A0A1D8PEL1	ERG12	253	Mevalonate kinase	0.916	0.787	0.929	0.788	0.220356	0.016312	0.387463	0.0475004
	A0A1D8PI71	ERG9	402	Bifunctional farnesyl-diphosphate farnesyltransferase/squalene synthase	0.979	0.84	1.053	0.854
	Q5A4W7	FAS1	873	Tetrafunctional fatty acid synthase subunit	0.708	0.755	0.925	0.854	0.00149983	0.00606693	0.0535663	0.00385345
	Q9URB4	FBA1	307	Fructose-bisphosphate aldolase	0.858	0.8	1	0.795	0.0134204	0.000314088	0.996002	0.000196189
	Q9URB4	FBA1	326	Fructose-bisphosphate aldolase	0.872	0.792	0.958	0.794	0.00918258	0.00172099	0.253801	0.00952229
	Q59QW5	FLO8	381	Transcriptional regulator of filamentous growth FLO8	0.753	0.77	0.838	0.721	0.140678	0.129657	0.208979	0.0875895
	Q5ABB2	GLO1	169	Lactoylglutathione lyase	0.837	0.834	0.998	0.81	0.0160758	0.00277785	0.946952	0.00341992
	Q59VN4	HHF1	11	Histone H4	0.765	0.696	1.045	0.962	0.0033146	0.00135119	0.239231	0.642558
	Q59VN4	HHF1	15	Histone H4	0.772	0.703	1.077	0.971	0.00335362	0.0014328	0.0716272	0.69675
	Q5ADQ0	HHT3	80	Histone H3.3	0.668	0.77	1.052	0.727	0.0350786	0.0845573	0.567332	0.0366532
	Q5AIA2	HOM6	187	Homoserine dehydrogenase	0.845	0.805	0.959	0.771
	A0A1D8PL61	MDN1	3489	Midasin	0.884	0.636	1.294	0.873
	O94030	MIA40	250	Mitochondrial intermembrane space import and assembly protein 40	0.833	0.853	1.065	0.853	0.00055354	0.029543	0.397386	0.000245583
	Q5AP79	MIR1	98	Mir1p	0.706	0.726	1.077	0.69	0.00239306	0.0149695	0.0949496	0.0237567
	A0A1D8PEH3	MSN4	640	Stress-responsive transcriptional activator	0.406	0.342	0.723	0.999
	Q5APD4	MTS1	477	Sphingolipid C9-methyltransferase	0.871	0.836	0.976	0.85	0.0282945	0.00472737	0.70107	0.0232102
	Q5AI28	NGG1	84	Histone acetyltransferase	0.773	0.796	0.864	0.803	0.00736446	0.016235	0.0187804	0.0355055
	A0A1D8PQN7	NOP15	13	rRNA-binding ribosome biosynthesis protein	0.792	0.788	1.104	0.797	0.12916	0.0436618	0.552376	0.0512674
	A0A1D8PJF0	orf19.1632	356	Uncharacterized protein	0.702	0.747	0.887	0.805
	A0A1D8PI34	orf19.2165	30	Uncharacterized protein	0.784	0.77	0.964	0.734
	A0A1D8PCQ5	orf19.3690.2	84	Ribosomal 60S subunit protein L26B	0.651	0.557	0.975	0.691
	A0A1D8PF90	orf19.5281	400	Uncharacterized protein	0.882	0.868	1.021	0.89
	A0A1D8PK11	orf19.5917.3	126	RNA-binding protein	0.784	0.767	0.916	0.717	0.000966819	0.00467616	0.0364291	0.00142693
	Q5ADT3	orf19.6758	238	Uncharacterized protein	0.769	0.689	0.871	0.75	0.0319385	0.00493775	0.126736	0.0211046
	A0A1D8PHH4	orf19.6882.1	42	Ribosomal 60S subunit protein L33A	0.787	0.832	1.058	0.808	0.00125964	0.00163852	0.181955	0.00140023
	Q59VH0	orf19.763	129	Nuclear cap-binding protein subunit 2	0.804	0.701	0.841	0.747	0.233419	0.00535468	0.272547	0.340123
	Q5AGZ8	PFK2	886	ATP-dependent 6-phosphofructokinase	0.688	0.829	0.91	0.774
	P46273	PGK1	74	Phosphoglycerate kinase	0.743	0.739	0.907	0.746	1.73481e-05	0.000723744	0.00266324	0.000704682
	A0A1D8PJ01	PMA1	333	Plasma membrane ATPase	0.802	0.812	1.077	0.826	0.0146448	0.0176066	0.0925725	0.0217997
	A0A1D8PJ01	PMA1	362	Plasma membrane ATPase	0.759	0.83	0.963	0.833
	P31353	PMM1	150	Phosphomannomutase	0.775	0.803	1.133	0.799	0.0720847	0.0114589	0.39377	0.0236179
	Q5ACM4	PNO1	90	Pre-rRNA-processing protein PNO1	0.893	0.826	0.948	0.905	0.280388	0.0084536	0.201058	0.379212
	Q5A961	PRK1	428	Actin-regulating kinase PRK1	1.09	0.72	1.116	1.28	0.539412	0.00896214	0.169864	0.0833486
	A0A1D8PKD1	RCT1	91	Rct1p	0.587	0.688	0.91	0.671	0.0511436	0.106425	0.485607	0.0854934
	Q59RA0	RIX1	676	Pre-rRNA-processing protein RIX1	0.745	0.79	0.836	0.78	0.135126	0.133005	0.206661	0.346057
	A0A1D8PI17	RNR22	3	Rnr22p	0.592	0.727	0.751	0.861	0.115235	0.00375233	0.0143413	0.180207
	Q5AIB8	RPL10	185	Ribosomal 60S subunit protein L10	0.76	0.794	0.916	0.786	0.00238557	0.00177	0.137567	0.00190077
	A0A1D8PEV4	RPL42	89	Ribosomal 60S subunit protein L42A	0.779	0.738	1.315	0.76
	A0A1D8PFL7	RPN1	24	Proteasome regulatory particle base subunit	0.893	0.735	0.997	0.764
	A0A1D8PCW6	RPS16A	25	Ribosomal 40S subunit protein S16A	1.019	0.859	1.086	1.014	0.479208	0.0277621	0.0623454	0.726592
	A0A1D8PL99	RPS6A	196	40S ribosomal protein S6	0.83	0.741	1.152	0.755	0.00213306	0.00240795	0.00377675	0.000729486
	P83783	SAH1	387	Adenosylhomocysteinase	0.906	0.867	1.003	0.849	0.0309146	0.00832725	0.952498	0.0171269
	Q5A1E8	SDH12	601	"Succinate dehydrogenase [ubiquinone] flavoprotein subunit, mitochondrial"	0.561	0.515	0.881	0.579
	A0A1D8PPV5	SEC27	675	Coatomer subunit beta'	0.754	0.8	1.007	0.754
	Q5ANF9	SEC7	1685	Arf family guanine nucleotide exchange factor	0.834	0.87	1.014	0.911
	A0A1D8PGK4	SNF2	1153	SWI/SNF catalytic subunit	0.787	0.846	0.88	0.815	0.01552	0.0842897	0.0780244	0.0202428
	P46587	SSA2	95	Heat shock protein SSA2	0.667	0.665	0.915	0.675
	P46587	SSA2	421	Heat shock protein SSA2	0.579	0.449	0.858	0.559
	A0A1D8PKZ3	SUB2	159	ATP-dependent RNA helicase	0.813	0.843	1.023	0.881	0.000640076	0.0148752	0.517415	0.0456102
	Q5AAJ7	SWC4	223	SWR1-complex protein 4	0.793	0.727	1.071	0.881	0.0274004	0.0209423	0.308935	0.257599
	Q5ADM7	TDH3	193	Glyceraldehyde-3-phosphate dehydrogenase	0.831	0.836	0.947	0.843	0.00215406	0.142	0.0342658	0.135963
	Q5ADM7	TDH3	218	Glyceraldehyde-3-phosphate dehydrogenase	0.719	0.789	0.967	0.743	0.000818446	0.00205338	0.357879	0.000668989
	Q59QD6	TEF2	178	Elongation factor 1-alpha 2	0.821	0.82	0.989	0.801	0.043226	0.0545951	0.871284	0.043794
	Q9P975	TIF45	29	Eukaryotic translation initiation factor 4E	0.842	0.862	1.006	0.874	0.209768	0.318276	0.948297	0.244898
	Q5A860	TMA19	118	Translationally-controlled tumor protein homolog	0.702	0.776	0.987	0.734	0.000554036	0.00376521	0.822627	0.000890614
	Q92410	TPS1	124	"Alpha,alpha-trehalose-phosphate synthase [UDP-forming]"	0.751	0.727	0.867	0.758	0.0428559	0.048079	0.109632	0.0289022
	A0A1D8PIS4	TPS3	834	Trehalose 6-phosphate synthase/phosphatase complex subunit	0.81	0.77	0.916	0.823
	Q9Y7F0	TSA1	193	Peroxiredoxin TSA1-A	0.826	0.775	0.861	0.78	0.00932641	0.00225479	0.00885253	0.00986788
	A0A1D8PTD1	URA2	216	Bifunctional carbamoylphosphate synthetase/aspartate transcarbamylase	0.887	0.805	0.912	0.814
	Q5AG68	YNK1	11	Nucleoside diphosphate kinase	0.672	0.78	0.937	0.707
	A0A1D8PU45	ZCF39	563	Zcf39p	0.672	0.732	1.072	0.748
	A0A1D8PEG2	ZWF1	157	Glucose-6-phosphate 1-dehydrogenase	0.81	0.764	0.855	0.765	0.0749383	0.0392679	0.0912864	0.0458155
Cluster 6	Q59RI1	ILS1	680	Isoleucine--tRNA ligase	0.576	0.503	1.086	0.411	0.039195	0.0411814	0.442941	0.0270678
	A0A1D8PHW0	orf19.1889	157	Sedoheptulose-bisphosphatase	0.695	0.659	1.049	0.594	0.0040157	0.000860482	0.318131	0.00131392
	A0A1D8PTW2	CAALFM_CR09140CA	656	Uncharacterized protein	0.677	0.678	1.063	0.614	0.0110386	0.0367612	0.315676	0.0349991
	A0A1D8PPK1	EBP1	347	Ebp1p	0.745	0.741	0.89	0.619	0.00654824	0.00482424	0.0960365	0.000250948
	A0A1D8PD05	EHT1	217	Medium-chain fatty acid ethyl ester synthase/esterase	0.754	0.767	1.017	0.657	0.0315345	0.0132441	0.84203	0.00111867
	P46598	HSP90	517	Heat shock protein 90 homolog	0.749	0.8	0.948	0.629	0.0421585	0.024475	0.428571	0.00673418
	A0A1D8PCV7	LYS2	1009	L-aminoadipate-semialdehyde dehydrogenase	0.782	0.801	0.97	0.657	0.00560563	0.0142387	0.107029	0.00125733
	Q5AG96	orf19.4283	209	Uncharacterized protein	0.721	0.689	0.848	0.558	0.0644565	0.101197	0.12583	0.0325611
	Q59PL9	RPG1A	827	Eukaryotic translation initiation factor 3 subunit A	0.796	0.837	0.935	0.66	0.0789567	0.145804	0.400868	0.0185731
	A0A1D8PMU9	AFL1	112	Inositol polyphosphate kinase	0.94	0.961	1.082	0.822	0.28971	0.472129	0.1939	0.0793761
	A0A1D8PTK1	ARO2	151	Chorismate synthase	0.791	0.861	0.887	0.729
	P83774	ASC1	261	Guanine nucleotide-binding protein subunit beta-like protein	0.679	0.594	0.976	0.537
	Q59QC4	BNA5	134	Kynureninase	0.872	0.931	1.022	0.821	0.0815092	0.168154	0.684865	0.0241193
	Q5AGD1	CAALFM_C502400WA	226	Acyl-protein thioesterase 1	0.758	0.799	1.031	0.75
	Q59PU1	CAALFM_CR05910WA	41	Transcription elongation factor 1 homolog	0.852	0.933	1.079	0.714
	P46614	CDC19	204	Pyruvate kinase	0.855	0.906	0.928	0.775	0.00862474	0.0436311	0.0791081	0.00740462
	P25997	CEF3	794	Elongation factor 3	0.894	0.876	0.987	0.753	0.147851	0.0316121	0.650546	0.00670509
	A0A1D8PPS9	CHC1	1496	Clathrin heavy chain (Fragment)	0.89	0.954	1.042	0.813	0.0189175	0.147278	0.379414	0.0436891
	Q5ALV5	COX4	35	Cytochrome c oxidase subunit IV	0.847	0.815	1.089	0.783
	A0A1D8PHJ3	COX8	91	Cytochrome c oxidase subunit VIII	0.787	0.756	1.032	0.639
	Q5ACI8	CPR6	350	Peptidyl-prolyl cis-trans isomerase D	0.834	0.873	1.082	0.812	0.0223257	0.185904	0.0989894	0.01207
	Q5A9D4	CSP37	93	Csp37p	0.772	0.837	0.964	0.738	0.0130845	0.0141935	0.433076	0.00595141
	P22011	CYP1	29	Peptidyl-prolyl cis-trans isomerase	0.945	0.979	1.124	0.788	0.118516	0.476941	0.0656039	0.00135436
	P22011	CYP1	139	Peptidyl-prolyl cis-trans isomerase	0.843	0.848	1.029	0.746	0.0930874	0.111101	0.76698	0.0750009
	A0A1D8PS56	ECM4	89	Omega-class glutathione transferase	0.791	0.846	0.979	0.74	0.0140171	0.029087	0.3646	0.0107472
	Q5A0M4	EFT2	293	Elongation factor 2	0.553	0.654	0.987	0.462
	P30575	ENO1	82	Enolase 1	0.865	0.873	0.944	0.801	0.00801535	0.0122205	0.152594	0.00172611
	P10613	ERG11	156	Lanosterol 14-alpha demethylase	0.815	0.891	0.973	0.807	0.001435	0.0240148	0.566285	0.00147373
	Q5A4W7	FAS1	558	Tetrafunctional fatty acid synthase subunit	0.874	0.916	0.929	0.8	0.0124515	0.0588089	0.0408175	0.00226648
	Q5A4W7	FAS1	1361	Tetrafunctional fatty acid synthase subunit	0.855	0.862	0.914	0.792	0.0362049	0.0143003	0.0713284	0.00795973
	Q5A782	FUN12	1008	Translation initiation factor eIF5B	0.923	0.964	1.023	0.834	0.379707	0.605795	0.690724	0.0231305
	A0A1D8PF79	GAD1	18	Glutamate decarboxylase	0.862	0.87	1.015	0.84
	Q59U72	HEM15	283	Ferrochelatase	0.835	0.889	1.022	0.753	0.0287799	0.0178993	0.797186	0.00945326
	A0A1D8PG81	HGT7	262	Hgt7p	0.81	0.846	1.114	0.734	0.00191683	0.00023387	0.0007625	0.000825424
	Q59VP1	HTB2	90	Histone H2B.2	1.193	0.829	1.125	0.729	0.134957	0.338153	0.504958	0.0713448
	P83776	HXK2	335	Hexokinase-2	0.868	0.905	0.934	0.811	0.00288071	0.0972154	0.0194417	0.0204978
	Q59RI1	ILS1	648	Isoleucine--tRNA ligase	0.902	0.9	1.031	0.836	0.318187	0.36335	0.751352	0.192478
	P42800	INO1	225	Inositol-3-phosphate synthase	0.902	0.939	1.04	0.836	0.221368	0.389581	0.589049	0.0475912
	P83777	IPP1	75	Inorganic pyrophosphatase	0.901	0.936	1.044	0.882	0.0586903	0.177815	0.245157	0.132861
	A0A1D8PP21	MES1	102	Methionine--tRNA ligase	0.822	0.917	0.982	0.803	0.0788715	0.548392	0.848197	0.0672773
	A0A1D8PL86	MLP1	415	Mlp1p	0.846	0.864	0.903	0.762
	A0A1D8PLR7	NCP1	54	NADPH--cytochrome P450 reductase	0.862	0.874	0.967	0.814	0.229657	0.357814	0.819746	0.161576
	A0A1D8PLR7	NCP1	166	NADPH--cytochrome P450 reductase	0.872	0.916	1.069	0.801	0.0125191	0.207767	0.113031	0.000267811
	Q59PZ4	NMD3	265	Ribosome-binding protein	0.901	0.871	0.954	0.802	0.390471	0.0914301	0.41255	0.0209051
	Q59M49	NOC2	257	mRNA-binding ribosome synthesis protein	0.875	0.961	0.989	0.827	0.00769571	0.492686	0.651261	0.00905725
	A0A1D8PGM1	orf19.1576	104	Uncharacterized protein	0.847	0.723	1.115	0.673
	A0A1D8PCJ6	orf19.3360	124	Uncharacterized protein	0.783	0.797	0.866	0.683	0.0924995	0.0476643	0.419858	0.0132842
	Q5A4J5	orf19.3446	189	Ran GTPase-binding protein	0.756	0.757	1.224	0.716	0.0872552	0.146734	0.0649227	0.061738
	A0A1D8PHF5	orf19.3572.3	17	Ribosomal 60S subunit protein L31B	0.705	0.873	0.827	0.695
	A0A1D8PH72	orf19.4492	387	Uncharacterized protein	0.867	0.845	1.072	0.773	0.087779	0.0293607	0.589706	0.0268109
	A0A1D8PE45	orf19.5054	197	Nicotinate-nucleotide pyrophosphorylase [carboxylating]	0.742	0.879	0.921	0.675
	Q5A7L0	orf19.5455	17	Uncharacterized protein	0.808	0.894	0.961	0.766	0.190059	0.476334	0.711832	0.0896977
	A0A1D8PMU8	orf19.5682	51	Importin subunit alpha	0.748	0.754	0.842	0.621
	A0A1D8PHG1	orf19.6883	329	Oxysterol-binding protein	0.926	0.892	0.978	0.834	0.0962897	0.173493	0.47304	0.0708781
	A0A1D8PJR4	orf19.6952	427	Uncharacterized protein	0.861	0.897	0.956	0.765	0.106236	0.259201	0.387475	0.0281499
	P46273	PGK1	416	Phosphoglycerate kinase	0.875	0.913	1.087	0.745	0.0925465	0.0563017	0.428726	0.0356261
	Q5AFD8	RPF1	10	rRNA-binding ribosome biosynthesis protein	0.83	0.864	0.965	0.801	0.146091	0.194809	0.699255	0.178245
	Q59PL9	RPG1A	99	Eukaryotic translation initiation factor 3 subunit A	0.829	0.866	1.01	0.786	0.0258625	0.00478623	0.703107	0.00178298
	Q5AIB8	RPL10	184	Ribosomal 60S subunit protein L10	0.733	0.862	0.916	0.786
	A0A1D8PK40	RPL19A	53	Ribosomal protein L19	0.973	0.963	1.128	0.874	0.802229	0.78043	0.311705	0.30861
	A0A1D8PF08	RPL2	177	Ribosomal 60S subunit protein L2A	0.861	0.893	0.934	0.811	0.147183	0.222759	0.324504	0.0826979
	A0A1D8PLC9	RPL20B	146	60S ribosomal protein L20	0.843	0.845	1.004	0.723	0.0098985	0.0117213	0.937488	0.00188226
	A0A1D8PFG4	RPL27A	27	60S ribosomal protein L27	0.82	0.846	0.922	0.796	0.00453475	0.00165746	0.0198598	0.00372584
	A0A1D8PSC5	RPL28	19	Ribosomal 60S subunit protein L28	1.012	0.865	1.021	0.849
	A0A1D8PK30	RPL35	5	Ribosomal 60S subunit protein L35A	0.935	0.942	1.11	0.798	0.101051	0.149076	0.0173237	0.0296466
	A0A1D8PL68	RPL40B	12	Rpl40bp	1.019	0.934	1.145	0.848
	Q5AEN2	RPL9B	36	Ribosomal 60S subunit protein L9B	0.828	0.853	1.066	0.728	0.0168352	0.0321011	0.267284	0.000493023
	Q5AEN2	RPL9B	47	Ribosomal 60S subunit protein L9B	0.795	0.783	1.011	0.696	0.00566222	0.025699	0.833367	0.00593471
	A0A1D8PTV0	RPN7	125	Proteasome regulatory particle lid subunit	0.865	0.866	0.994	0.776	0.000975318	0.000961754	0.797031	9.25365e-06
	A0A1D8PI15	RPS10	93	Ribosomal 40S subunit protein S10A	0.84	0.88	1.005	0.688	0.0160523	0.0871054	0.938544	0.00360135
	A0A1D8PQQ5	RPS18	48	Ribosomal 40S subunit protein S18B	0.776	0.832	1.027	0.745	0.00340613	0.00711009	0.67769	0.00903493
	Q5AJ93	RPS7A	147	Ribosomal 40S subunit protein S7A	0.895	0.946	1.012	0.838	0.00201647	0.0608767	0.662051	0.0202101
	A0A1D8PMQ4	RPT5	110	Proteasome regulatory particle base subunit	0.912	0.891	1.083	0.804	0.104086	0.0297474	0.0682432	0.00379871
	A0A1D8PDE3	SEC21	143	Coatomer subunit gamma	0.862	0.903	1.133	0.783
	Q5A3K7	SER33	109	Phosphoglycerate dehydrogenase	0.829	0.872	1.033	0.754	0.01474	0.0443244	0.484513	0.0154053
	Q9C0L9	SEY1	670	Protein SEY1	0.872	0.943	1.027	0.83	0.105272	0.246813	0.584454	0.00362834
	O13426	SHM2	442	"Serine hydroxymethyltransferase, cytosolic"	0.821	0.764	0.902	0.69	0.0125419	0.00215192	0.05328	0.00196981
	Q5ADT0	SLK19	383	Slk19p	0.808	0.842	0.983	0.692	0.0803135	0.192998	0.799956	0.0361969
	A0A1D8PGK4	SNF2	1255	SWI/SNF catalytic subunit	0.744	0.859	0.914	0.775	0.0113583	0.100323	0.246941	0.0242584
	P46587	SSA2	69	Heat shock protein SSA2	0.785	0.836	1.08	0.787	0.0618488	0.0443815	0.214689	0.0255232
	P46587	SSA2	510	Heat shock protein SSA2	0.869	0.94	0.963	0.801	0.0164277	0.109213	0.418289	0.0195721
	Q5A397	SSB1	538	Hsp70 family ATPase	1.023	0.885	1.036	0.868
	Q5A4M8	SUR7	170	Protein SUR7	0.758	0.907	1.114	0.586
	Q5ADM7	TDH3	109	Glyceraldehyde-3-phosphate dehydrogenase	0.847	0.915	1.005	0.799	0.0410905	0.0104849	0.811995	0.00668227
	Q5ADM7	TDH3	263	Glyceraldehyde-3-phosphate dehydrogenase	0.903	0.894	1.016	0.799	0.0516011	0.0707946	0.724202	0.00528582
	Q59QD6	TEF2	177	Elongation factor 1-alpha 2	0.813	0.826	0.981	0.759	0.00127104	0.00106875	0.604851	5.59142e-05
	Q59QD6	TEF2	384	Elongation factor 1-alpha 2	0.858	0.874	0.976	0.825	0.255032	0.323968	0.831022	0.194278
	Q59QD6	TEF2	393	Elongation factor 1-alpha 2	0.862	0.935	1.033	0.816	0.0036465	0.0431099	0.275417	0.0043229
	P87206	TIF1	306	ATP-dependent RNA helicase eIF4A	0.885	0.912	0.946	0.785	0.00733847	0.067813	0.0596362	0.000639176
	Q5A860	TMA19	80	Translationally-controlled tumor protein homolog	0.793	0.846	0.997	0.733	0.00189032	0.00841861	0.945933	0.00195977
	A0A1D8PMH6	TRP5	114	Tryptophan synthase	0.865	0.858	0.924	0.719	0.171583	0.003127	0.364048	0.000518762
	Q9Y7F0	TSA1	13	Peroxiredoxin TSA1-A	0.901	0.887	0.958	0.823	0.0823666	0.0457094	0.404029	0.00882858
	Q5A109	UBI3	90	Ubiquitin-ribosomal 40S subunit protein S31 fusion protein	0.808	0.884	0.947	0.794	0.0126341	0.0894233	0.254475	0.0065989
	Q59ZX6	UTP10	1225	U3 small nucleolar RNA-associated protein 10	0.752	0.804	1.104	0.447
	Q5A2U9	VMA5	282	V-type proton ATPase subunit C	0.875	0.946	1.026	0.786	0.0137191	0.0680235	0.503148	0.00158335
	A0A1D8PHF8	WH11	12	Wh11p	0.957	0.947	1.058	0.867	0.286684	0.70634	0.192314	0.0197641
	A0A1D8PDE8	YBN5	11	Obg-like ATPase 1	0.785	0.886	0.896	0.821	0.0353322	0.0240174	0.110925	0.0126273
	A0A1D8PRQ3	YRB1	123	Ran GTPase-binding protein	0.891	0.842	1.05	0.812	0.112429	0.0584044	0.385306	0.0224308
Cluster 7	A0A1D8PM35	EFB1	116	Translation elongation factor 1 subunit beta	0.557	0.806	2.034	1.35	0.00842044	0.14811	0.0088507	0.225135
	Q5A7Q2	ESA1	127	Histone acetyltransferase ESA1	0.95	0.99	4.408	1.732	0.188299	0.976101	0.0120095	0.156756
	Q5ADU2	KRS1	53	Lysine--tRNA ligase	1.008	0.87	1.772	1.374	0.952436	0.458483	0.0303453	0.0500449
	Q5ANA1	RPL8B	16	Ribosomal 60S subunit protein L8B	1.06	0.93	1.782	1.097	0.413028	0.0969078	0.00299987	0.162999
	P83784	SSC1	54	"Heat shock protein SSC1, mitochondrial"	0.87	1.042	1.548	1.089	0.192115	0.573051	0.00192036	0.197863
	A0A1D8PKZ9	ATP2	465	ATP synthase subunit beta	0.632	0.824	1.363	0.934	0.0333912	0.0587618	0.0208693	0.399359
	A0A1D8PSH3	CIT1	102	Citrate synthase	0.581	0.87	1.337	1.106	0.00044002	0.0592081	0.0101739	0.265054
	A0A1D8PSH3	CIT1	148	Citrate synthase	0.636	0.95	1.175	0.96	0.0360177	0.70682	0.186595	0.760364
	Q5ALV9	COX13	41	"Cytochrome c oxidase subunit 6A, mitochondrial"	0.551	0.869	1.389	0.825	0.00145742	0.165505	0.0051896	0.0258674
	A0A1D8PH08	COX6	113	Cytochrome c oxidase subunit VI	0.611	1.049	1.299	1.007	0.0131258	0.522574	0.0591616	0.893239
	A0A1D8PGE0	orf19.1448.1	45	Dynein light chain	0.654	0.828	1.057	0.829	0.023532	0.112995	0.37805	0.159447
	Q5ALP7	orf19.1528	202	RNA polymerase specificity factor	0.617	0.941	1.427	1.081	0.00015949	0.0251337	0.00198384	0.076575
	Q5A516	PET9	162	ADP/ATP carrier protein	0.653	0.881	1.072	0.926	0.000198985	0.00742161	0.026946	0.0261688
	A0A1D8PHC9	AAT1	79	Aspartate transaminase	0.75	0.947	1.248	0.981	0.0556141	0.489885	0.0331239	0.828064
	P83773	ACH1	213	Acetyl-CoA hydrolase	0.783	1.083	1.372	1.009	0.0221021	0.067993	0.00272852	0.722386
	P83773	ACH1	331	Acetyl-CoA hydrolase	0.685	0.908	1.299	1.001	0.000437246	0.0786235	0.00110491	0.972547
	A0A1D8PG20	ARO8	230	Bifunctional 2-aminoadipate transaminase/aromatic-amino-acid:2-oxoglutarate transaminase	0.745	0.934	0.919	0.904	0.0808609	0.478169	0.391544	0.392077
	A0A1D8PDC4	ATP1	127	ATP synthase subunit alpha	0.75	0.888	1.291	1.154
	A0A1D8PDC4	ATP1	156	ATP synthase subunit alpha	0.715	0.938	1.008	0.891
	A0A1D8PDC4	ATP1	225	ATP synthase subunit alpha	0.683	0.877	1.328	1.008
	A0A1D8PKZ9	ATP2	468	ATP synthase subunit beta	0.77	0.927	1.353	0.865	0.114879	0.516461	0.0548261	0.428644
	Q5A4W8	BDF1	372	Bromodomain-containing factor 1	0.737	0.884	1.02	0.88	0.00127079	0.00212661	0.397753	0.0565241
	Q5A4W8	BDF1	668	Bromodomain-containing factor 1	0.79	0.907	0.995	0.881
	Q5A6S7	CAALFM_CR03950WA	198	Uncharacterized protein	0.763	0.927	1.477	1.183	0.0431269	0.489966	0.030386	0.154659
	A0A1D8PT99	CAALFM_CR06680CA	258	Uncharacterized protein	0.712	0.703	1.546	1.205	0.141947	0.233961	0.0531273	0.303969
	Q59QC6	CBP4	110	Assembly factor CBP4	0.766	0.868	0.91	0.916	0.0264129	0.160919	0.382377	0.144309
	Q59P03	CBR1	77	NADH-cytochrome b5 reductase 1	0.806	0.884	1.005	0.91	0.0182815	0.0443693	0.846787	0.235917
	P46614	CDC19	128	Pyruvate kinase	0.821	0.911	1.04	0.929	0.0453396	0.267036	0.615199	0.441225
	Q5A1D5	CDC68	737	FACT complex subunit SPT16	0.646	0.81	0.835	0.881
	P53698	CYC1	46	Cytochrome c	0.869	0.873	1.391	1.001	0.549687	0.575089	0.16649	0.995101
	P53698	CYC1	93	Cytochrome c	0.483	0.619	1.263	0.736
	Q5AKA5	DUG1	198	Cys-Gly metallodipeptidase DUG1	0.79	1.018	1.076	0.917	0.0283604	0.54955	0.367814	0.314193
	Q59QC2	EAF6	15	Chromatin modification-related protein EAF6	0.641	0.947	1.013	0.977
	Q59ZH8	ERF1	236	Translation termination factor eRF1	0.82	0.949	1.145	0.915	0.000312372	0.389186	0.199918	0.235279
	A0A1D8PH52	ERG10	212	Acetyl-CoA C-acetyltransferase	0.836	0.881	1.091	0.926
	Q5A4W7	FAS1	1353	Tetrafunctional fatty acid synthase subunit	0.724	0.872	1.081	0.905
	Q5A4W7	FAS1	1456	Tetrafunctional fatty acid synthase subunit	0.839	0.972	1.064	1.006	0.0703553	0.626765	0.276297	0.936569
	Q59QB8	GCF1	77	Gcf1p	1.017	0.936	1.267	1.079
	Q59YJ9	GIS2	102	mRNA-binding translational activator	0.772	0.76	1.786	1.319
	A0A1D8PQM9	GLN4	251	Glutamine--tRNA ligase	0.86	1.03	1.095	0.97	0.02897	0.631743	0.161312	0.371781
	A0A1D8PNS0	GUK1	114	Guanylate kinase	0.825	0.952	1.027	0.911	0.00143282	0.125071	0.378399	0.0179298
	A0A1D8PQL8	GUS1	456	Glutamate--tRNA ligase	0.861	0.939	1.087	0.92
	O94069	HEM1	265	"5-aminolevulinate synthase, mitochondrial"	0.916	0.928	1.151	1.075
	Q59U72	HEM15	375	Ferrochelatase	0.852	0.901	1.097	1.016	0.0793616	0.0699001	0.0844226	0.748691
	Q59VN4	HHF1	8	Histone H4	0.78	0.733	1.059	1.052	0.0113684	0.00494688	0.245452	0.669086
	Q59VN2	HHT21	28	Histone H3.1/H3.2	0.841	0.83	1.193	1.055	0.0590499	0.0554725	0.000877004	0.0479803
	Q5ADQ0	HHT3	28	Histone H3.3	0.845	0.86	1.037	1.061	0.0449729	0.0762288	0.459824	0.532924
	A0A1D8PKY7	HIS4	375	Histidine biosynthesis trifunctional protein	0.904	1.016	1.274	1.016	0.147505	0.764125	0.00996241	0.753633
	Q59VP2	HTA2	7	Histone H2A.2	0.691	0.734	0.995	1.043	0.00215725	0.00581493	0.93231	0.574311
	A0A1D8PSE7	IFR2	348	Ifr2p	0.779	0.885	0.949	0.914	0.0843842	0.4821	0.535729	0.348706
	A0A1D8PJ26	KGD1	383	Alpha-ketoglutarate dehydrogenase	0.715	1.084	1.367	1.021
	Q5A8X6	LSC1	135	"Succinate--CoA ligase [ADP-forming] subunit alpha, mitochondrial"	0.59	0.951	1.307	0.828
	O93827	MPG1	98	Mannose-1-phosphate guanyltransferase	0.759	0.852	1.048	0.867	0.0268194	0.0853961	0.536458	0.20061
	Q59RK3	orf19.1201	135	Putative serine--tRNA ligase	0.717	0.932	1.486	1.105	0.120153	0.638206	0.0568823	0.553667
	A0A1D8PMF5	orf19.1267.1	85	Uncharacterized protein	0.828	1.082	1.42	1.069	0.134602	0.386594	0.139349	0.415487
	A0A1D8PIL9	orf19.1367.1	13	Uncharacterized protein	0.806	0.868	1.035	0.961
	A0A1D8PN49	orf19.1967	115	Mitochondrial 54S ribosomal protein IMG1	0.851	1.024	1.348	0.982	0.498618	0.90518	0.232651	0.928585
	A0A1D8PIF1	orf19.200	165	Uncharacterized protein	0.734	0.793	1.013	0.954	0.184147	0.27188	0.943727	0.877029
	A0A1D8PJG4	orf19.239	1112	RSC chromatin remodeling complex ATPase subunit	0.634	0.686	1.147	0.868
	Q5AEI3	orf19.285	80	mRNA stability protein	1.039	1.006	1.265	1.047	0.636428	0.953761	0.020433	0.632567
	A0A1D8PP59	orf19.4016	355	Ubiquinol--cytochrome-c reductase subunit	0.726	0.835	0.947	0.874	0.000847903	0.0372446	0.288351	0.0287645
	A0A1D8PDJ0	orf19.419	192	Uncharacterized protein	0.779	0.767	1.136	1.215	0.0682311	0.0940264	0.255828	0.195811
	A0A1D8PEF5	orf19.4721	168	Uncharacterized protein	0.975	0.785	1.666	1.322
	Q5APE0	orf19.4825	35	Uncharacterized protein	0.563	0.818	1.165	0.817
	A0A1D8PRA6	orf19.5126	79	Uncharacterized protein	0.986	0.886	1.652	1.036	0.904518	0.553283	0.113307	0.909788
	A0A1D8PD97	orf19.5201.1	48	Uncharacterized protein	0.763	0.915	1.477	1.005	0.001522	0.0564384	0.00147087	0.94068
	A0A1D8PLY8	orf19.5311	255	Uncharacterized protein	0.84	0.891	1.014	1.05	0.0173642	0.170263	0.796978	0.0317882
	A0A1D8PQ38	orf19.5597.1	48	Uncharacterized protein	0.74	1.067	1.399	1.055	0.0501887	0.371524	0.0151788	0.254703
	Q59X93	orf19.585	154	Mitochondrial 54S ribosomal protein YmL17/YmL30	0.947	1.065	1.502	0.991
	A0A1D8PK11	orf19.5917.3	86	RNA-binding protein	0.819	0.968	0.967	0.94	0.22686	0.832088	0.684948	0.503505
	A0A1D8PDC7	orf19.6853	55	Uncharacterized protein	0.848	1.039	1.356	1.053	0.118139	0.366186	0.00208414	0.401717
	Q5AHA6	orf19.891	489	AMP deaminase	0.74	0.746	1.152	0.955
	Q5AEM8	PAM17	165	"Presequence translocated-associated motor subunit PAM17, mitochondrial"	0.81	0.975	1.286	1.017	0.067888	0.683486	0.0977233	0.817225
	A0A1D8PTU9	PDK2	218	Protein kinase	0.774	1.019	1.056	0.977
	Q5AK53	PFK1	278	ATP-dependent 6-phosphofructokinase	0.829	0.943	0.988	0.945
	A0A1D8PSA9	PGM2	518	Phosphoglucomutase	0.832	0.975	1.125	1.037	0.0479276	0.712351	0.022176	0.542966
	Q5A6N1	PIM1	691	"Lon protease homolog, mitochondrial"	0.657	0.952	1.144	0.884
	A0A1D8PN62	PUS4	28	Pseudouridine synthase	0.785	1.005	1.441	0.909
	Q5ACX4	RFA1	586	Replication factor A subunit protein	0.853	0.994	1.13	0.967
	A0A1D8PNV1	RFC3	142	Replication factor C subunit 3	0.722	0.797	1.204	0.924
	Q5A6R1	RPL15A	169	Ribosomal protein L15	0.867	0.96	1.173	1.053	0.164146	0.58963	0.187014	0.239904
	A0A1D8PLC9	RPL20B	161	60S ribosomal protein L20	0.364	0.644	0.816	0.743
	A0A1D8PPS1	RPL25	74	Ribosomal 60S subunit protein L25	0.8	1.05	1.108	0.955	0.347155	0.782151	0.581039	0.803226
	Q59LS1	RPL3	136	Ribosomal 60S subunit protein L3	0.784	0.884	1.162	0.937	0.0527432	0.112338	0.0963925	0.472002
	Q59LS1	RPL3	353	Ribosomal 60S subunit protein L3	0.755	1.021	1.2	0.896	0.00507354	0.469104	0.0150521	0.0492711
	A0A1D8PEV4	RPL42	78	Ribosomal 60S subunit protein L42A	0.731	0.747	1.276	0.798	0.0273512	0.036083	0.044473	0.0622523
	A0A1D8PEV4	RPL42	97	Ribosomal 60S subunit protein L42A	0.882	0.88	1.075	0.99	0.423786	0.300124	0.485432	0.888306
	Q5ANA1	RPL8B	19	Ribosomal 60S subunit protein L8B	0.971	1.051	1.353	1.045	0.846273	0.542351	0.0183473	0.614733
	A0A1D8PNQ6	RPS25B	35	Ribosomal 40S subunit protein S25B	0.759	0.887	1.055	0.934	0.00140006	0.0526653	0.628248	0.222375
	A0A1D8PTI7	RPS27	72	40S ribosomal protein S27	0.859	0.94	1.096	0.913	0.0625391	0.393018	0.124997	0.320945
	Q5A5Q8	RPS4A	174	40S ribosomal protein S4	0.713	0.922	1.252	1.023
	A0A1D8PF68	SAM2	78	S-adenosylmethionine synthase	0.947	0.956	1.202	1.068
	Q5A397	SSB1	428	Hsp70 family ATPase	0.656	0.756	0.931	0.871
	Q59UG2	SSU72	3	RNA polymerase II subunit A C-terminal domain phosphatase	0.795	0.848	1.232	1.143
	Q5A5P8	TIF11	106	Tif11p	0.993	0.924	1.27	1.069
	A0A1D8PGT3	TOM1	382	E3 ubiquitin-protein ligase	0.855	0.942	1.24	1.044	0.0263549	0.363054	0.0106485	0.43498
	Q5A346	TSR1	71	Tsr1p	0.694	0.703	0.893	1.004	0.0112443	0.0105027	0.196317	0.968788
	Q59T88	UGA2	422	Uga2p	0.794	0.939	1.056	0.914	0.012436	0.301881	0.402325	0.287269
	Q59Y40	UTP15	371	SnoRNA-binding rRNA-processing protein	0.85	0.945	1.085	0.985
	Q5A2U9	VMA5	335	V-type proton ATPase subunit C	0.748	0.925	0.889	0.865
	A0A1D8PUB4	XYL2	35	L-iditol 2-dehydrogenase	0.74	0.977	0.979	0.936	0.0528348	0.473179	0.463181	0.331168
	A0A1D8PGF3	ZCF6	10	Zcf6p (Fragment)	0.918	0.904	1.172	0.926	0.700953	0.325092	0.466918	0.403109
Cluster 8	Q59RN6	CHZ1	123	Histone H2A.Z-specific chaperone CHZ1	0.548	0.362	0.571	0.371	0.00697595	0.000585937	0.00778309	0.0104369
	A0A1D8PD78	IFD6	341	Ifd6p	0.808	0.269	0.308	0.218	0.294157	0.00130148	0.00171699	0.00102334
	Q5APC1	orf19.4844	319	TRAMP complex RNA-binding subunit	0.797	0.687	0.629	0.557	0.130187	0.00345684	0.00133117	0.0154267
	A0A1D8PD78	IFD6	269	Ifd6p	0.821	0.365	0.441	0.362	0.317196	0.04003	0.0521746	0.0396203
	A0A1D8PN83	orf19.4149.1	43	Ribosomal 40S subunit protein S11A	0.823	0.658	0.838	0.62	0.00145091	8.56826e-05	0.00403366	1.7233e-05
	Q59QH2	CSH1	213	Csh1p	1.074	0.618	0.556	0.498	0.718365	0.079494	0.0615056	0.0488719
	A0A1D8PL84	orf19.4686	85	Uncharacterized protein	0.924	0.763	0.717	0.635	0.19739	0.037266	0.0226058	0.0109175
	A0A1D8PQK3	orf19.7074	116	Uncharacterized protein	0.713	0.694	0.683	0.606	0.00560268	0.00413484	0.0287389	0.022872
	A0A1D8PQK3	orf19.7074	118	Uncharacterized protein	0.713	0.694	0.683	0.606	0.00560268	0.00413484	0.0287389	0.022872
	A0A1D8PQK3	orf19.7074	121	Uncharacterized protein	0.675	0.728	0.687	0.622	0.000952279	0.0031128	0.0191062	0.0280897
	A0A1D8PCG3	TRM2	10	Trm2p	0.648	0.511	0.614	0.747	0.115535	0.02258	0.043666	0.484465
	A0A1D8PI17	RNR22	379	Rnr22p	0.666	0.866	0.735	0.684	0.0324646	0.0234561	0.0650088	0.00442688
	A0A1D8PF57	RPL29	33	60S ribosomal protein L29	0.601	0.838	0.732	0.786	0.000322272	0.0134534	0.0021713	0.0110518
	P0CH96	ADE12	374	Adenylosuccinate synthetase	0.839	0.872	0.854	0.759	0.157335	0.0914773	0.225741	0.017334
	Q5AF44	AHP1	5	Thioredoxin peroxidase	0.912	0.908	0.929	0.813	0.0318324	0.138683	0.0732847	0.0263777
	Q59PU1	CAALFM_CR05910WA	40	Transcription elongation factor 1 homolog	0.927	0.652	0.808	0.585
	A0A1D8PTW9	CAALFM_CR09100CA	241	Pyridoxine 4-dehydrogenase	0.889	0.847	0.605	0.678	0.641519	0.473665	0.101665	0.161382
	P25997	CEF3	531	Elongation factor 3	0.958	0.835	0.955	0.78
	Q59QH2	CSH1	240	Csh1p	0.99	0.78	0.974	0.763	0.966973	0.198961	0.866311	0.174842
	Q59T95	CYS4	425	Cystathionine beta-synthase	0.859	0.853	0.912	0.801
	Q5A4E2	DED1	430	ATP-dependent RNA helicase DED1	0.811	0.79	0.725	0.668
	P30575	ENO1	259	Enolase 1	0.958	0.977	0.814	0.867	0.36711	0.699599	0.00285823	0.048627
	Q5A4W7	FAS1	1422	Tetrafunctional fatty acid synthase subunit	0.81	0.832	0.764	0.826	0.0419474	0.00738415	0.036864	0.00877397
	A0A1D8PK65	FAS2	357	Trifunctional fatty acid synthase subunit	0.941	0.967	0.794	0.777	0.285322	0.214067	0.0265115	0.00498873
	A0A1D8PK65	FAS2	1068	Trifunctional fatty acid synthase subunit	0.841	0.853	0.882	0.842	0.00814691	0.0204682	0.0294561	0.00412631
	A0A1D8PK65	FAS2	1731	Trifunctional fatty acid synthase subunit	0.78	0.761	0.813	0.775	8.0791e-05	0.000518861	0.0037322	0.000129258
	A0A1D8PF56	GAR1	130	H/ACA ribonucleoprotein complex subunit	0.715	0.881	0.762	0.684	0.199345	0.622877	0.248107	0.1651
	A0A1D8PMH8	GDH3	121	Glutamate dehydrogenase	0.809	0.747	0.778	0.671
	Q5A850	GSY1	457	Glycogen [starch] synthase	0.818	0.909	0.856	0.869	0.00575994	0.342553	0.254262	0.00198786
	A0A1D8PR93	HHO1	8	Histone	0.733	0.831	0.748	0.781	0.000190863	0.00289904	0.00134541	0.00725548
	Q59VP1	HTB2	7	Histone H2B.2	0.991	0.687	0.763	0.713	0.815605	0.00316657	0.0486547	0.000907308
	Q59VP1	HTB2	8	Histone H2B.2	1.001	0.734	0.839	0.684	0.985456	0.00429145	0.138368	0.000283388
	Q59VP1	HTB2	12	Histone H2B.2	1.004	0.692	0.805	0.755	0.943124	0.00266024	0.12427	0.00338499
	Q59VP1	HTB2	17	Histone H2B.2	0.907	0.706	0.818	0.781	0.244712	0.00593871	0.0775398	0.00443834
	Q59VP1	HTB2	18	Histone H2B.2	0.932	0.756	0.845	0.795	0.463685	0.0289442	0.154685	0.0153603
	Q59VP1	HTB2	112	Histone H2B.2	1.091	0.952	0.884	0.744	0.628121	0.457735	0.247736	0.0179388
	A0A1D8PD78	IFD6	122	Ifd6p	0.859	0.34	0.288	0.27
	A0A1D8PD78	IFD6	220	Ifd6p	0.799	0.373	0.498	0.37
	Q59JU3	IPI1	23	Pre-rRNA-processing protein IPI1-1	0.548	0.522	0.63	0.343
	Q5A310	ISW2	84	ISWI chromatin-remodeling complex ATPase ISW2	0.808	0.877	0.82	0.789	0.044416	0.0688023	0.0243424	0.0275828
	Q5A310	ISW2	772	ISWI chromatin-remodeling complex ATPase ISW2	0.81	0.913	0.8	0.893
	A0A1D8PEC5	MED15	878	Med15p	0.842	0.829	0.724	0.788	0.394963	0.411728	0.0925629	0.0608584
	A0A1D8PEC5	MED15	882	Med15p	0.842	0.829	0.724	0.788	0.394963	0.411728	0.0925629	0.0608584
	O93827	MPG1	143	Mannose-1-phosphate guanyltransferase	0.794	0.989	0.809	0.831
	O93827	MPG1	163	Mannose-1-phosphate guanyltransferase	0.885	0.904	0.924	0.784	1.40065e-05	0.0262249	0.00440788	0.00279782
	Q96VB9	MSI3	197	Heat shock protein homolog SSE1	0.901	0.941	0.896	0.806	0.170692	0.390238	0.192997	0.0634989
	Q5ADS5	NOP13	391	Nop13p	0.831	0.791	0.819	0.77	0.176418	0.0975105	0.214359	0.0969868
	Q59TV1	orf19.1143	362	Uncharacterized protein	0.934	0.93	0.778	0.867
	A0A1D8PI86	orf19.2167	246	Ribosome biosynthesis protein	0.743	0.957	0.775	0.746	0.0789579	0.690744	0.00879561	0.0578835
	A0A1D8PI86	orf19.2167	247	Ribosome biosynthesis protein	0.743	0.957	0.775	0.746	0.0789579	0.690744	0.00879561	0.0578835
	A0A1D8PI86	orf19.2167	250	Ribosome biosynthesis protein	0.743	0.957	0.775	0.746	0.0789579	0.690744	0.00879561	0.0578835
	A0A1D8PHT8	orf19.2266	778	Uncharacterized protein	0.795	0.777	0.757	0.858	0.0491698	0.0450386	0.229412	0.511377
	A0A1D8PDM2	orf19.2476	1650	Uncharacterized protein	0.905	0.85	0.753	0.772
	A0A1D8PDL6	orf19.2478.1	19	Ribosomal 60S subunit protein L7A	1.144	0.958	0.84	0.726
	A0A1D8PMJ1	orf19.2917	472	RNA-binding GTPase	1.05	0.952	0.788	0.773
	A0A1D8PHC4	orf19.3547	18	Uncharacterized protein	0.807	0.852	0.574	0.499
	Q59T87	orf19.4544	3	Uncharacterized protein	0.867	0.846	0.796	0.729	0.0463299	0.0290919	0.0656342	0.069703
	A0A1D8PEE2	orf19.4727	138	"Succinate dehydrogenase assembly factor 2, mitochondrial"	1.064	0.695	0.701	0.599
	A0A1D8PEE1	orf19.4728	167	Uncharacterized protein	0.876	0.967	0.823	0.83	0.236723	0.663516	0.14429	0.366657
	A0A1D8PK11	orf19.5917.3	175	RNA-binding protein	0.81	0.75	0.838	0.75	0.0601991	0.0105647	0.0397127	0.0673143
	A0A1D8PK71	orf19.5943.1	38	Uncharacterized protein	0.875	0.876	0.795	0.813	0.0110171	0.0594807	0.00374581	0.014279
	Q5AB84	orf19.6090	157	Uncharacterized protein	0.986	0.968	0.747	0.705	0.895437	0.635285	0.0216312	0.0737086
	A0A1D8PR41	orf19.6462	48	ER membrane protein complex subunit 3	0.916	0.925	0.892	0.825
	A0A1D8PQW6	orf19.6559	154	Transcription factor TFIIIC subunit	0.805	0.849	0.862	0.737	0.00706717	0.0242635	0.0287844	0.00452633
	A0A1D8PQM5	orf19.7067	1060	Uncharacterized protein	0.901	0.915	0.846	0.773	0.123283	0.192493	0.0749944	0.0282451
	A0A1D8PQK3	orf19.7074	94	Uncharacterized protein	1	0.823	0.889	0.835	0.991346	0.00193212	0.0177217	0.00431648
	A0A1D8PQK3	orf19.7074	99	Uncharacterized protein	1.003	0.852	0.916	0.856	0.916796	0.0157868	0.0424435	0.00609385
	P83779	PDC11	271	Pyruvate decarboxylase	0.912	0.951	0.823	0.847	0.216248	0.461313	0.0410904	0.114596
	P83780	PGI1	83	Glucose-6-phosphate isomerase	0.87	0.79	0.807	0.753
	P46273	PGK1	381	Phosphoglycerate kinase	0.859	0.879	0.844	0.781	0.0150022	0.0342153	0.00774264	0.00816292
	A0A1D8PK28	POL1	110	DNA polymerase	0.838	0.859	0.835	0.886	0.058228	0.105796	0.359683	0.433035
	A0A1D8PDM8	POL32	204	DNA polymerase delta subunit	0.868	0.831	0.711	0.592
	A0A1D8PIP5	RAD1	722	SsDNA endodeoxyribonuclease	0.681	0.698	0.706	0.62	0.0578821	0.0490847	0.0609451	0.0643971
	Q5AND4	RDI1	162	Rdi1p	0.859	1.019	0.832	0.882
	A0A1D8PHI0	RFC1	868	Replication factor C subunit 1	1.018	0.91	0.801	0.732	0.919358	0.422573	0.162958	0.119775
	A0A1D8PI17	RNR22	383	Rnr22p	0.727	0.797	0.729	0.738	0.134399	0.0416732	0.0678296	0.0147821
	O59931	RPL13	128	60S ribosomal protein L13	0.858	0.919	0.836	0.821	0.00325734	0.00468209	0.0248916	0.000435348
	A0A1D8PSC5	RPL28	87	Ribosomal 60S subunit protein L28	0.985	0.82	0.931	0.82
	A0A1D8PF57	RPL29	28	60S ribosomal protein L29	0.675	0.951	0.797	0.807	0.00251062	0.497171	0.0368574	0.0433448
	A0A1D8PL68	RPL40B	17	Rpl40bp	0.854	0.735	0.803	0.758	0.0196773	0.0222157	0.0993954	0.0060718
	Q5AGZ7	RPL5	254	Ribosomal 60S subunit protein L5	0.865	0.911	0.897	0.828	0.0241397	0.210421	0.0821927	0.0246562
	A0A1D8PSK2	RPS30	15	40S ribosomal protein S30	0.971	0.875	0.834	0.807
	A0A1D8PL99	RPS6A	235	40S ribosomal protein S6	0.833	0.806	0.769	0.73	0.343654	0.302664	0.244697	0.189999
	Q5ACU6	RRP3	54	ATP-dependent rRNA helicase RRP3	0.893	0.821	0.704	0.747	0.342924	0.0639737	0.0148585	0.123936
	Q5ANG6	SEN1	892	Putative DNA/RNA helicase	1.005	0.896	0.873	0.838	0.970916	0.580302	0.418492	0.26178
	Q3MNT0	SPT6	736	Transcription elongation factor SPT6	0.796	0.692	0.735	0.791	0.0660861	0.0280536	0.00608066	0.00796593
	Q59ZV5	TIF35	58	Eukaryotic translation initiation factor 3 subunit G	0.932	0.932	0.755	0.73	0.566058	0.2929	0.0539437	0.0310821
	A0A1D8PKH5	UNG1	28	Uracil-DNA glycosylase	0.74	0.834	0.796	0.716	0.0534653	0.111169	0.0566874	0.0915381
	A0A1D8PHR0	VAS1	1073	Valine--tRNA ligase	0.882	0.814	0.88	0.833
	A0A1D8PJE8	YCG1	1198	Condensin subunit	0.74	0.665	0.692	0.655	0.409459	0.315744	0.35198	0.31111
Cluster 9	A0A1D8PJK7	SMC3	104	Structural maintenance of chromosomes protein	4.389	3.234	1.854	1.506	0.000200757	0.00022175	0.00794048	0.000856341
	A0A1D8PJK7	SMC3	105	Structural maintenance of chromosomes protein	2.527	1.95	1.305	1.142	0.00136749	0.0204913	0.175135	0.488727
	A0A1D8PM53	orf19.3799	242	Reticulon-like protein	1.234	1.578	1.006	0.995	0.193583	0.0185708	0.968589	0.972221
	A0A1D8PCZ6	orf19.3035	1306	Chromatin-remodeling ATPase	1.57	1.495	0.989	0.845	0.0327315	0.0226463	0.859734	0.326093
	Q5A3J5	orf19.5275	367	Uncharacterized protein	1.634	1.275	1.264	0.926
	A0A1D8PL85	AAT22	170	Aspartate aminotransferase	1.069	1.291	1.052	0.799
	Q8NJN3	ACS2	496	Acetyl-coenzyme A synthetase 2	1.029	1.189	1.007	0.971	0.758124	0.0243702	0.928033	0.654602
	Q92210	ADE2	163	Phosphoribosylaminoimidazole carboxylase	1.114	1.084	0.981	0.831
	A0A1D8PQ26	ADO1	22	Adenosine kinase	1.057	1.135	1.014	0.897	0.532244	0.0873008	0.700222	0.0727656
	Q5ALX8	APT1	53	Adenine phosphoribosyltransferase	0.875	1.089	0.765	0.808	0.151435	0.416211	0.00541843	0.0132582
	A0A1D8PEZ0	ASR1	347	Asr1p	1.147	1.319	1.048	0.895	0.289	0.213014	0.32355	0.171754
	A0A1D8PRR2	BUD22	450	Bud22p	1.257	1.471	0.996	1.029	0.409719	0.276576	0.983195	0.89798
	A0A1D8PR55	CAALFM_C702610CA	40	Uncharacterized protein (Fragment)	1.012	1.43	1.047	0.926
	A0A1D8PR55	CAALFM_C702610CA	286	Uncharacterized protein (Fragment)	1.166	1.217	0.889	0.917
	A0A1D8PRM9	CAALFM_CR00280CA	361	Uncharacterized protein	0.909	1.151	0.703	0.756	0.12001	0.117519	0.0182867	0.0105085
	A0A1D8PSN8	CAALFM_CR04170WA	24	rRNA (Cytosine-C5-)-methyltransferase	1.015	1.483	0.839	0.701
	A0A1D8PSN8	CAALFM_CR04170WA	38	rRNA (Cytosine-C5-)-methyltransferase	1.027	1.221	0.898	0.865	0.667203	0.0449923	0.0588123	0.0550196
	A0A1D8PSW2	CAALFM_CR04880WA	170	Threonine aldolase	1.399	1.499	1.18	0.986
	A0A1D8PTZ1	CAALFM_CR09330CA	733	Uncharacterized protein	1.194	1.291	1.058	0.864
	A0A1D8PUC3	CAALFM_CR10750CA	126	Uncharacterized protein	0.952	1.132	0.919	0.914
	Q5AEN1	CCP1	85	"Cytochrome c peroxidase, mitochondrial"	1.231	1.33	1.114	0.911	0.0466086	0.0934673	0.240871	0.328848
	Q59Z12	CCT5	37	Chaperonin-containing T-complex subunit	1.333	1.491	1.146	1.03	0.183361	0.148689	0.493888	0.876681
	Q59WG3	CDC48	731	AAA family ATPase	1.062	1.293	0.963	0.957
	P30575	ENO1	6	Enolase 1	1.499	1.034	1.012	0.869	0.0155044	0.741017	0.903372	0.147438
	A0A1D8PTW6	ERG13	286	Hydroxymethylglutaryl-CoA synthase	1.178	1.222	0.939	0.942
	Q5AD13	FGR15	480	Filamentous growth regulator 15	1.561	1.969	1.219	1.092
	Q59MN2	GDB1	972	"Bifunctional 4-alpha-glucanotransferase/amylo-alpha-1,6-glucosidase"	1.584	1.439	1.131	0.986
	Q59MN2	GDB1	1287	"Bifunctional 4-alpha-glucanotransferase/amylo-alpha-1,6-glucosidase"	1	1.12	0.751	0.684	0.997851	0.229125	0.0116077	0.00743187
	A0A1D8PQM9	GLN4	25	Glutamine--tRNA ligase	1.529	1.397	1.039	1.025
	A0A1D8PDU9	GLT1	755	Glutamate synthase (NADH)	1.151	1.118	0.907	0.944	0.0918408	0.0595927	0.00717965	0.286376
	A0A1D8PQQ3	GPH1	792	"Alpha-1,4 glucan phosphorylase"	1.129	1.332	1.073	1.023	0.0113851	0.00139351	0.226662	0.614044
	A0A1D8PNK3	GRE3	300	Trifunctional aldehyde reductase/xylose reductase/glucose 1-dehydrogenase (NADP(+))	1.03	1.229	1.008	0.963	0.814246	0.0359707	0.936161	0.583895
	Q5A2A5	GRS1	20	Glycine--tRNA ligase	1.043	1.162	1.035	0.92	0.0805323	0.0309841	0.154212	0.0394934
	Q5AHY9	HFL1	211	DNA polymerase epsilon noncatalytic subunit	1.196	1.621	1.028	0.894
	A0A1D8PR93	HHO1	20	Histone	1.242	1.351	1.055	0.976	0.157474	0.00772144	0.422728	0.708296
	A0A1D8PR93	HHO1	35	Histone	1.233	1.294	1.075	0.966	0.0136416	0.00866369	0.513361	0.70191
	A0A1D8PRE9	HIS7	135	Imidazoleglycerol-phosphate synthase	0.967	1.253	0.957	0.906	0.40048	0.00345864	0.107217	0.0442737
	P46598	HSP90	608	Heat shock protein 90 homolog	1.089	1.405	1.082	0.913	0.0156483	7.61462e-05	0.138366	0.146679
	P83776	HXK2	111	Hexokinase-2	1.135	1.382	1.092	1.029	0.0105982	0.00105501	0.186952	0.430461
	A0A1D8PSE7	IFR2	323	Ifr2p	0.957	1.072	0.846	0.891	0.471687	0.354118	0.081763	0.366138
	P83777	IPP1	66	Inorganic pyrophosphatase	0.973	1.067	0.902	0.905
	A0A1D8PG96	KAR2	138	Hsp70 family ATPase	1.068	1.192	1.04	0.961
	Q59W63	KRR1	66	KRR1 small subunit processome component	1.063	1.198	1.043	1.015	0.395928	0.0927501	0.358808	0.529081
	Q59SM8	MIS11	751	Trifunctional formate-tetrahydrofolate ligase/methenyltetrahydrofolate cyclohydrolase/methylenetetrahydrofolate dehydrogenase	1.028	1.438	0.98	0.964
	Q5A3J1	MRPL51	111	"54S ribosomal protein L51, mitochondrial"	1.352	1.78	1.241	0.968
	A0A1D8PGR5	orf19.1578	747	Uncharacterized protein	1.127	1.187	1.067	0.915
	A0A1D8PIF1	orf19.200	123	Uncharacterized protein	1.147	1.194	1.072	1.04	0.0726036	0.0669957	0.112218	0.352673
	Q59Z55	orf19.2244	75	Uncharacterized protein	1.156	1.368	1.122	0.959	0.0129765	0.0107196	0.0223409	0.405759
	A0A1D8PHT4	orf19.2265	69	Uncharacterized protein	1.071	1.026	0.969	0.875	0.171611	0.604624	0.359455	0.0814891
	A0A1D8PHU6	orf19.2269	237	Putative phosphoric monoester hydrolase	1.136	1.169	1.084	0.936
	A0A1D8PF42	orf19.2296	1147	Uncharacterized protein	1.253	1.313	1.022	1.016	0.245324	0.338881	0.833246	0.919562
	A0A1D8PE62	orf19.2796	117	DNA polymerase alpha subunit B	1.116	1.298	0.836	0.774	0.190338	0.0232621	0.0103987	0.0273016
	A0A1D8PMS3	orf19.3084	9	Uncharacterized protein	1.253	1.084	0.796	0.742	0.210265	0.319487	0.0314618	0.0508291
	A0A1D8PMS3	orf19.3084	12	Uncharacterized protein	1.253	1.084	0.796	0.742	0.210265	0.319487	0.0314618	0.0508291
	A0A1D8PMQ0	orf19.3122.2	86	Proteasome regulatory particle lid subunit	1.054	1.186	0.905	0.944
	Q5A4L3	orf19.3428	270	Uncharacterized protein	1.113	1.363	0.818	0.89
	A0A1D8PHC4	orf19.3547	486	Uncharacterized protein	1.119	1.167	1.065	0.938
	A0A1D8PPE5	orf19.4203	597	Uncharacterized protein	1.086	1.281	0.861	0.923
	Q59NG6	orf19.4204	11	Mitochondrial 37S ribosomal protein PET123	1.211	1.255	0.868	0.789	0.117148	0.0246836	0.0779431	0.075245
	Q59TB4	orf19.4517	27	Uncharacterized protein	1.353	1.14	1.009	0.981
	A0A1D8PEE1	orf19.4728	151	Uncharacterized protein	1.092	1.207	1.01	0.88	0.303879	0.0865901	0.878167	0.167061
	A0A1D8PEQ8	orf19.4864	227	Acylglycerol lipase	1.035	1.346	0.964	0.917	0.838345	0.01634	0.573154	0.386278
	A0A1D8PFM9	orf19.4952.1	35	Peptidylprolyl isomerase	1	1.255	0.934	0.939	1	0.0177195	0.177938	0.407358
	A0A1D8PPX6	orf19.5525	42	Uncharacterized protein	1.095	1.707	0.963	0.918
	A0A1D8PQ43	orf19.5614	178	Ribonuclease H	1.205	1.076	0.84	0.894	0.237386	0.485165	0.141141	0.313543
	A0A1D8PGR8	orf19.5828	221	Uncharacterized protein	1.208	1.477	0.729	0.776
	Q5AB84	orf19.6090	388	Uncharacterized protein	1.584	0.924	0.776	0.499
	A0A1D8PNP6	orf19.6665	550	Nucleoporin	1.005	1.167	0.9	0.823
	A0A1D8PHH4	orf19.6882.1	12	Ribosomal 60S subunit protein L33A	1.574	2.106	1.014	0.964
	A0A1D8PRF4	orf19.7197	79	Uncharacterized protein	1.202	1.314	0.797	0.727	0.26719	0.0431558	0.0916955	0.0723253
	A0A1D8PFZ8	orf19.7264	156	Proteasome regulatory particle lid subunit	1.095	1.188	0.992	0.959	0.0698442	0.023268	0.849377	0.183567
	A0A1D8PJS7	PEP8	35	Retromer subunit	1.291	1.206	1.048	0.911	0.197164	0.142129	0.615281	0.454967
	Q5AAU3	PGA63	404	Protein transport protein SEC31	1.049	1.175	1.002	0.997	0.33482	0.00206544	0.97547	0.86787
	P46273	PGK1	271	Phosphoglycerate kinase	1.041	1.191	1.04	1.01	0.58929	0.0158731	0.392194	0.886056
	O13318	PHR2	164	pH-responsive protein 2	1.015	1.232	0.988	0.922	0.706549	0.00319127	0.811938	0.121526
	A0A1D8PJ01	PMA1	621	Plasma membrane ATPase	0.975	1.192	0.961	0.909	0.618376	0.00400533	0.444613	0.0840874
	A0A1D8PKZ7	PRO3	26	Pyrroline-5-carboxylate reductase	1.055	1.132	0.964	0.896	0.548285	0.220117	0.718163	0.408624
	Q5AGV4	PRT1	536	Eukaryotic translation initiation factor 3 subunit B	1.054	1.112	1.052	0.894	0.282185	0.0189995	0.15724	0.0877586
	A0A1D8PDK6	RIB4	116	"6,7-dimethyl-8-ribityllumazine synthase"	1.052	1.17	1.053	0.905	0.203939	0.0533266	0.347251	0.251042
	A0A1D8PI17	RNR22	25	Rnr22p	1.06	1.2	1.055	0.816
	A0A1D8PLC9	RPL20B	23	60S ribosomal protein L20	0.979	1.099	0.906	0.805
	A0A1D8PSC5	RPL28	47	Ribosomal 60S subunit protein L28	1.108	1.398	1.091	0.949
	A0A1D8PG16	RPL38	21	Ribosomal 60S subunit protein L38	1.076	1.405	1.013	0.986	0.563537	0.168875	0.896602	0.922107
	Q5ALV6	RPS26A	116	40S ribosomal protein S26	1.19	1.192	1.102	1.017	0.0168672	0.00871068	0.1263	0.450537
	A0A1D8PSV5	RPS3	46	Ribosomal 40S subunit protein S3	1.065	1.257	1.074	1.013	0.281867	0.00728196	0.217255	0.822128
	A0A1D8PSV5	RPS3	152	Ribosomal 40S subunit protein S3	1.254	1.298	1.111	0.963	0.0301377	0.00312708	0.0497404	0.568288
	Q59SN0	RRP36	103	rRNA biogenesis protein RRP36	1.1	1.447	0.841	0.933	0.466336	0.0442899	0.0692008	0.340717
	A0A1D8PCC8	RRS1	190	Rrs1p	1.152	1.345	0.865	0.811	0.297744	0.0755877	0.176184	0.237333
	Q5A287	SFL1	45	Transcription factor SFL1	0.966	1.532	0.894	0.931
	O13426	SHM2	325	"Serine hydroxymethyltransferase, cytosolic"	1.388	1.58	1.227	1.058
	Q5ALX3	SPT5	185	Transcription elongation factor SPT5	1.331	1.035	0.573	0.517
	P41797	SSA1	511	Heat shock protein SSA1	1.084	1.212	0.941	0.885	0.231317	0.0512891	0.348823	0.255073
	P46587	SSA2	75	Heat shock protein SSA2	0.998	1.156	1.014	0.933	0.965937	0.0351981	0.794777	0.131837
	Q5A397	SSB1	251	Hsp70 family ATPase	0.976	1.201	0.997	0.974	0.744399	0.00416345	0.963729	0.68644
	Q5A678	SSZ1	116	Ssz1p	1.585	2.026	1.009	0.918
	Q59SE2	STB3	430	Stb3p	1.786	1.655	1.105	1.021
	Q5ADM2	TAF12	75	Uncharacterized protein	1.426	1.677	0.682	0.74
	Q59QB7	TCP1	471	Chaperonin-containing T-complex alpha subunit	1.029	1.091	0.93	0.824	0.640573	0.117764	0.276512	0.0271763
	Q5ADM7	TDH3	262	Glyceraldehyde-3-phosphate dehydrogenase	1.239	1.258	0.973	0.835	4.55132e-05	0.00350181	0.435696	0.0130375
	Q5A750	TKL1	234	Transketolase	1.02	1.035	0.926	0.88	0.629346	0.202348	0.136332	0.0107565
	A0A1D8PIS4	TPS3	89	Trehalose 6-phosphate synthase/phosphatase complex subunit	1.26	1.299	1.131	0.96	0.035156	0.0046644	0.0817473	0.614355
	Q5AF98	ZUO1	126	Zuotin	1.041	1.242	1.03	0.935	0.577667	0.0196001	0.451028	0.396373
Cluster 10	A0A1D8PRM5	ATP17	37	F1F0 ATP synthase subunit f	0.814	1.275	1.519	1.548	0.0442137	0.00146412	0.00102039	0.000249875
	Q5A7Q2	ESA1	123	Histone acetyltransferase ESA1	1.079	1.234	5.331	2.373	0.751533	0.483871	0.000231981	0.0292336
	A0A1D8PTH3	KGD2	256	Alpha-ketoglutarate dehydrogenase	0.87	1.394	1.64	1.534	0.123353	0.013174	0.0138993	0.034026
	Q5A0Z9	PDA1	336	Pyruvate dehydrogenase E1 component subunit alpha	0.747	1.352	1.735	1.508	0.0141814	0.0069483	0.00012692	0.00180712
	P83784	SSC1	545	"Heat shock protein SSC1, mitochondrial"	0.736	1.31	1.545	1.543	0.00158631	0.00151768	0.000218126	0.000187357
	Q59RQ6	LPD1	128	Dihydrolipoyl dehydrogenase	0.744	1.4	1.451	1.723	0.00660425	0.00185739	0.000452045	0.000301621
	Q59ZE0	ATP4	213	F1F0 ATP synthase subunit 4	0.637	1.061	1.501	1.295	1.14837e-05	0.0119906	0.000293055	0.000782137
	A0A1D8PSH3	CIT1	48	Citrate synthase	0.501	1.065	1.572	1.253	0.000285403	0.204549	0.00022374	0.00949064
	A0A1D8PSH3	CIT1	190	Citrate synthase	0.493	1.084	1.595	1.308	2.22037e-05	0.0161434	1.48769e-05	0.00058048
	Q5AMP4	MDH1-1	319	Malate dehydrogenase	0.588	1.079	1.633	1.434	0.00332939	0.121488	0.000314369	0.00124186
	Q5A7P7	ATP5	142	F1F0 ATP synthase subunit 5	0.789	1.277	1.623	1.37	0.06422	0.0142686	0.00863212	0.011224
	Q59PV8	ATP7	106	"ATP synthase subunit d, mitochondrial"	0.803	1.249	1.588	1.315	0.060558	0.00414478	0.000633728	0.00495855
	A0A1D8PH42	BAT21	49	Branched-chain-amino-acid aminotransferase	0.862	1.278	1.577	1.396	0.00899404	6.9506e-05	0.000169266	0.000720534
	A0A1D8PJF9	ILV2	383	Acetolactate synthase	0.728	1.298	1.563	1.266	0.0329303	0.0246423	0.0122908	0.0340199
	A0A1D8PTH3	KGD2	340	Alpha-ketoglutarate dehydrogenase	0.758	1.295	1.504	1.398	0.000687055	0.000896862	0.00144114	0.000248745
	Q59RQ6	LPD1	280	Dihydrolipoyl dehydrogenase	0.761	1.255	1.605	1.399	0.0176525	0.0637754	0.00283025	0.0182039
	A0A1D8PTB5	LSC2	55	"Succinate--CoA ligase [ADP-forming] subunit beta, mitochondrial"	0.884	1.269	1.801	1.401	0.410268	0.0400192	0.0197294	0.00496281
	Q5AL45	MEF1	201	"Elongation factor G, mitochondrial"	0.889	1.254	1.539	1.291	0.0282353	3.21793e-05	2.56534e-05	0.000169279
	Q5A9E1	MGE1	129	GrpE protein homolog	0.736	1.165	1.69	1.279	0.00366823	0.0834821	0.000629754	0.000284761
	Q5A9E1	MGE1	175	GrpE protein homolog	0.897	1.169	1.517	1.186	0.235174	0.0840653	0.0071101	0.0551931
	A0A1D8PU44	MSS51	123	Mss51p	0.827	1.299	1.566	1.472	0.0578123	0.0233488	0.00603031	0.0281769
	A0A1D8PD97	orf19.5201.1	49	Uncharacterized protein	0.788	1.138	1.515	1.306	0.00840001	0.0116934	0.000151366	0.00106817
	A0A1D8PD97	orf19.5201.1	80	Uncharacterized protein	0.766	1.108	1.584	1.35	0.016456	0.10725	0.0003076	0.0124938
	A0A1D8PKI6	orf19.7386	277	Uncharacterized protein	0.732	1.017	1.565	1.366	0.00363241	0.715458	0.0139731	0.021806
	Q5A5V6	PDB1	95	Pyruvate dehydrogenase (Acetyl-transferring) subunit E1 beta	0.665	1.257	1.582	1.489	0.0651251	0.105837	0.0194844	0.0424867
	Q5AKV6	PDX1	283	Pdx1p	0.807	1.202	1.536	1.352	0.00322926	0.00335115	0.000244839	0.00256951
	A0A1D8PPY8	SAC6	135	Fimbrin	1.031	1.028	1.708	1.276	0.746965	0.816568	0.00225308	0.187815
	Q59M30	ATP20	66	F1F0 ATP synthase subunit g	0.619	1.004	1.465	1.253	0.000923715	0.943015	0.00304266	0.0170109
	Q59PV8	ATP7	92	"ATP synthase subunit d, mitochondrial"	0.644	1.157	1.495	1.409	0.00118419	0.00267365	1.30506e-05	0.000809857
	A0A1D8PSH3	CIT1	450	Citrate synthase	0.443	0.924	1.488	1.257	9.67062e-05	0.0734092	0.000492809	0.00999434
	Q59LS1	RPL3	357	Ribosomal 60S subunit protein L3	0.652	1.044	1.091	1.02	0.0330278	0.429879	0.213696	0.8827
	Q59NH3	YHM2	245	Yhm2p	0.657	0.95	1.299	1.209	0.00871405	0.296679	0.000712529	0.00538617
	A0A1D8PHC9	AAT1	197	Aspartate transaminase	0.733	0.985	1.237	1.069	0.00240609	0.51277	6.14458e-05	0.0287984
	A0A1D8PHC9	AAT1	316	Aspartate transaminase	0.693	1.067	1.455	1.168	0.00110726	0.0470684	5.93068e-05	0.00279011
	A0A1D8PHC9	AAT1	369	Aspartate transaminase	0.75	1.035	1.228	1.122
	Q5AJC2	AFG3	90	AAA family ATPase	0.848	1.119	1.446	1.362
	Q5AL11	AGC1	572	Amino acid transporter	0.768	1.142	1.43	1.265	0.0487929	0.00896111	0.0113103	0.00107546
	Q59KZ1	APE2	795	Aminopeptidase 2	0.891	1.055	1.07	1.042
	A0A1D8PEZ0	ASR1	380	Asr1p	0.921	0.899	0.914	1.118
	Q59PV8	ATP7	68	"ATP synthase subunit d, mitochondrial"	0.778	1.17	1.478	1.203	0.272009	0.137588	0.0484747	0.0992168
	Q5A6S7	CAALFM_CR03950WA	216	Uncharacterized protein	0.866	1.047	1.478	1.13	0.181546	0.508581	0.00986968	0.0613914
	Q5A6S7	CAALFM_CR03950WA	235	Uncharacterized protein	1.027	1.297	1.381	1.838
	Q5A6Q0	CAALFM_CR04180CA	306	Uncharacterized protein	0.865	1.057	1.049	1.032	0.46984	0.7417	0.77726	0.888664
	A0A1D8PTD8	CAALFM_CR07020WA	68	Thiosulfate sulfurtransferase	0.69	1.208	1.241	1.368
	A0A1D8PNN8	CAM1-1	26	Cam1-1p	0.884	1.026	1.067	1.077	0.0156548	0.705532	0.231034	0.0322463
	Q59WG3	CDC48	397	AAA family ATPase	0.818	1.005	1.042	1.127	0.0799664	0.931659	0.522752	0.423104
	A0A1D8PJG0	COX7	61	Cytochrome c oxidase subunit VII	0.763	1.129	1.097	1.064
	A0A1D8PTY4	ELF1	605	Elf1p	0.875	1.189	1.338	1.23
	Q5AAG1	EPL1	14	Enhancer of polycomb-like protein 1	0.884	0.817	1.8	1.657
	Q5AAG1	EPL1	16	Enhancer of polycomb-like protein 1	0.768	0.826	1.624	1.451
	A0A1D8PIW1	ETR1	332	Etr1p	0.543	0.979	1.314	1.158
	A0A1D8PIW1	ETR1	356	Etr1p	0.776	1.084	1.38	1.263	0.0538107	0.405125	0.00410176	0.00182006
	A0A1D8PKV4	FUM12	451	Fum12p	0.68	1.153	1.235	1.275	0.0225804	0.128097	0.0523446	0.0695197
	Q59NQ5	GLR1	71	Glutathione-disulfide reductase	0.968	1.224	1.327	1.379	0.309732	0.0136119	0.00793341	0.0326666
	Q59VN2	HHT21	10	Histone H3.1/H3.2	0.807	0.945	1.078	1.121	0.0426006	0.571292	0.0815059	0.0234982
	Q59VN2	HHT21	15	Histone H3.1/H3.2	0.81	0.948	1.079	1.117	0.0444423	0.602071	0.079087	0.0248349
	Q59VN2	HHT21	19	Histone H3.1/H3.2	0.85	0.972	1.009	1.027	0.0449559	0.773531	0.721905	0.566304
	Q59VN2	HHT21	24	Histone H3.1/H3.2	0.851	0.968	1.01	1.022	0.0423827	0.739573	0.706929	0.631013
	O74261	HSP60	447	"Heat shock protein 60, mitochondrial"	0.698	0.952	1.312	1.107	0.00239373	0.208066	0.0066261	0.00272251
	Q59VP2	HTA2	13	Histone H2A.2	0.835	0.921	0.919	1.02	0.02194	0.113307	0.168461	0.461507
	Q5AEE1	HTZ1	6	Histone H2A.Z	1.112	0.82	1.059	1.537	0.490326	0.224959	0.622442	0.200444
	Q5AEE1	HTZ1	11	Histone H2A.Z	1.136	0.843	1.048	1.61	0.443887	0.296748	0.707192	0.184904
	Q5AEE1	HTZ1	13	Histone H2A.Z	1.08	0.827	1.036	1.472	0.587577	0.197252	0.718306	0.200269
	Q5AJY2	ILV3	557	Dihydroxy-acid dehydratase	0.88	1.021	1.032	1.089	0.404527	0.844825	0.789332	0.52768
	Q59RQ6	LPD1	257	Dihydrolipoyl dehydrogenase	0.771	1.184	1.437	1.359	0.00502308	0.00210241	0.000382533	0.00347814
	Q59RQ6	LPD1	413	Dihydrolipoyl dehydrogenase	0.701	1.241	1.386	1.41	0.00181611	0.000246733	4.33678e-05	0.000893734
	A0A1D8PTB5	LSC2	56	"Succinate--CoA ligase [ADP-forming] subunit beta, mitochondrial"	0.799	1.203	1.535	1.251
	A0A1D8PQ56	NAM2	344	Leucine--tRNA ligase	1.079	1.163	1.62	1.453
	A0A1D8PGJ9	orf19.1549	113	Uncharacterized protein	1.038	1.111	1.209	1.296
	A0A1D8PGJ9	orf19.1549	125	Uncharacterized protein	0.71	1.013	1.297	1.248
	A0A1D8PGP5	orf19.1588	124	Uncharacterized protein	0.887	1.017	1.363	1.345
	A0A1D8PH91	orf19.185	324	Mitochondrial 37S ribosomal protein MRP51	0.911	1.04	1.225	1.211
	Q59Z25	orf19.2275	117	Mitochondrial nucleoid protein	0.756	1.069	1.494	1.298	0.102168	0.050971	0.00244022	0.10611
	Q59Z25	orf19.2275	139	Mitochondrial nucleoid protein	0.788	1.094	1.34	1.175	0.00751632	0.0562487	0.00240568	0.00670793
	A0A1D8PHE0	orf19.3559	235	Mitochondrial 37S ribosomal protein MRPS35	0.819	0.988	1.21	1.075
	Q59M32	orf19.3755	197	Mitochondrial 54S ribosomal protein YmL15	0.793	1.061	1.212	1.128	0.0796824	0.411433	0.045189	0.103613
	A0A1D8PP45	orf19.4001	383	Uncharacterized protein	0.988	1.236	1.592	1.618
	A0A1D8PPG2	orf19.4193	25	Uncharacterized protein	0.873	1.066	1.106	0.994	0.0296777	0.0413921	0.149316	0.899637
	Q5APE9	orf19.4816	133	Uncharacterized protein	0.864	1.163	1.509	1.277	0.206819	0.076184	0.0865414	0.0543472
	Q5APE0	orf19.4825	75	Uncharacterized protein	0.904	1.017	1.262	1.304	0.100901	0.709988	0.00518964	0.0275641
	Q5A3P1	orf19.5229	159	Exosome catalytic subunit	0.674	0.967	1.263	1.065
	Q5A5V8	orf19.5293	35	Uncharacterized protein	0.863	1.322	1.311	1.402	0.00852441	0.0999157	0.000223661	0.0455126
	Q5A5V8	orf19.5293	79	Uncharacterized protein	0.746	1.293	1.445	1.276
	A0A1D8PQ89	orf19.5747	68	Mitochondrial 37S ribosomal protein MRP4	0.707	1.037	1.158	1.16
	A0A1D8PGT1	orf19.5782	50	Putative carboxylic ester hydrolase	0.923	1.101	1.412	1.369	0.659831	0.212145	0.134578	0.0601752
	Q59X93	orf19.585	153	Mitochondrial 54S ribosomal protein YmL17/YmL30	0.832	1.013	1.241	1.077
	A0A1D8PDC7	orf19.6853	275	Uncharacterized protein	0.819	1.162	1.368	1.127	0.173127	0.201099	0.0590278	0.27846
	Q5AHG8	orf19.828	39	Mitochondrial 54S ribosomal protein YmL24/YmL14	0.958	1.057	1.292	1.081
	A0A1D8PEV9	orf19.989	42	Mitochondrial 37S ribosomal protein MRPS5	0.674	1.025	1.364	1.224	0.0194021	0.792548	0.0368654	0.0489386
	Q5AI15	PAB1	145	"Polyadenylate-binding protein, cytoplasmic and nuclear"	0.742	1.075	1.035	0.995	0.000128283	0.113701	0.346749	0.900907
	Q5A0Z9	PDA1	244	Pyruvate dehydrogenase E1 component subunit alpha	0.738	1.221	1.411	1.151	0.0916326	0.179824	0.0416428	0.252178
	Q5A0Z9	PDA1	394	Pyruvate dehydrogenase E1 component subunit alpha	0.719	1.055	1.657	1.24
	Q5AKV6	PDX1	136	Pdx1p	0.734	1.201	1.437	1.278	0.0146366	0.00662047	0.000337298	0.0040402
	Q5AKV6	PDX1	342	Pdx1p	0.772	1.13	1.428	1.39	0.00396218	0.0717278	0.000192324	0.00123265
	Q5A516	PET9	58	ADP/ATP carrier protein	0.838	0.962	1.1	1.041	0.248835	0.734798	0.443154	0.70445
	Q5A516	PET9	143	ADP/ATP carrier protein	0.713	1.031	1.39	1.265	0.00614968	0.446705	0.00114733	0.0108491
	A0A1D8PRH6	PRE5	180	Proteasome endopeptidase complex	0.877	1.073	1.057	0.982	0.181063	0.241135	0.182462	0.763587
	Q5AGV4	PRT1	451	Eukaryotic translation initiation factor 3 subunit B	0.865	1.01	1.179	1.117	0.076705	0.837544	0.0344044	0.0861884
	Q5A2V2	RMD9	338	"Protein RMD9, mitochondrial"	0.852	0.916	1.229	1.235
	A0A1D8PM75	RPL30	55	Ribosomal 60S subunit protein L30	0.816	1.054	0.91	1.028
	A0A1D8PEY9	RPS17B	14	Ribosomal 40S subunit protein S17B	0.813	1.252	1.542	1.321
	A0A1D8PQN0	RPS28B	45	Ribosomal 40S subunit protein S28B	0.894	1.09	1.105	1.036	0.413691	0.229261	0.231963	0.343352
	A0A1D8PF68	SAM2	279	S-adenosylmethionine synthase	0.875	0.956	0.985	1.205	0.345783	0.730394	0.902673	0.383915
	Q5A1E8	SDH12	511	"Succinate dehydrogenase [ubiquinone] flavoprotein subunit, mitochondrial"	0.831	1.24	1.617	1.235
	A0A1D8PRB3	SHM1	294	Serine hydroxymethyltransferase	0.775	1.015	1.177	1.126	0.149506	0.891167	0.249007	0.357987
	A0A1D8PRB3	SHM1	464	Serine hydroxymethyltransferase	0.754	1.056	1.229	1.184	0.0321521	0.0954575	0.0201289	0.0528326
	A0A1D8PRB3	SHM1	472	Serine hydroxymethyltransferase	0.951	1.003	1.177	1.077	0.751723	0.917251	0.040023	0.537764
	P83784	SSC1	121	"Heat shock protein SSC1, mitochondrial"	0.857	1.153	1.318	1.301
	P83784	SSC1	269	"Heat shock protein SSC1, mitochondrial"	0.839	0.979	1.356	1.252
	P83784	SSC1	338	"Heat shock protein SSC1, mitochondrial"	0.831	0.806	1.145	1.391
	P83784	SSC1	345	"Heat shock protein SSC1, mitochondrial"	0.904	1.148	1.415	1.263	0.131322	0.0178573	0.00033623	0.00660414
	P83784	SSC1	445	"Heat shock protein SSC1, mitochondrial"	0.841	0.999	1.216	1.073	0.0106645	0.979677	0.00878767	0.0797234
	A0A1D8PRH1	SSQ1	338	Hsp70 family ATPase	0.726	1.068	1.408	1.269	0.00260824	0.336336	0.000471168	0.0010669
	Q5ABC3	TUF1	290	Elongation factor Tu	0.836	1.326	1.36	1.442	0.0176617	0.00180161	0.00105564	0.000355334
	A0A1D8PKJ3	UBA1	379	E1 ubiquitin-activating protein	0.751	1.085	1.201	1.052	0.0435296	0.378454	0.113768	0.48623
	A0A1D8PMB3	XKS1	376	Xylulokinase	0.985	1.121	1.162	1.32
	A0A1D8PQQ9	YML6	218	Mitochondrial 54S ribosomal protein YmL6	0.938	1.066	1.475	1.171
Cluster 11	Q59MB6	ARG2	43	"Amino-acid acetyltransferase, mitochondrial"	1.044	1.778	1.692	1.597	0.412456	0.00194511	0.00479162	0.0122836
	A0A1D8PTW9	CAALFM_CR09100CA	4	Pyridoxine 4-dehydrogenase	1.332	1.967	1.854	1.759	0.10443	0.00469446	0.00536889	0.00862638
	Q5A9D9	LYS12	149	Homoisocitrate dehydrogenase	1.062	1.903	2.295	1.679	0.618965	0.000226115	5.28767e-05	0.00113918
	Q5AKW1	orf19.5016	64	Uncharacterized protein	0.901	1.482	1.455	1.761	0.360056	0.000599816	0.000855023	0.000679951
	Q5A644	LYS4	103	"Homoaconitase, mitochondrial"	0.968	1.678	1.945	1.451	0.77165	0.00724998	0.00861632	0.0184022
	A0A1D8PEZ0	ASR1	49	Asr1p	1.261	1.37	2.208	1.412	0.0364325	0.184941	0.000315304	0.100588
	A0A1D8PRM5	ATP17	52	F1F0 ATP synthase subunit f	1.139	1.294	1.568	1.3	0.358092	0.02871	0.00298302	0.0362836
	A0A1D8PD78	IFD6	248	Ifd6p	1.354	1.288	1.546	1.269	0.200258	0.13422	0.0229557	0.149044
	A0A1D8PLB7	ILV6	229	Acetolactate synthase regulatory subunit	1.02	1.424	1.729	1.446	0.885777	0.0661632	0.00474109	0.0253333
	Q5A9D9	LYS12	161	Homoisocitrate dehydrogenase	0.877	1.259	1.517	1.204	0.0656561	0.00318746	0.000244562	0.0587293
	A0A1D8PH91	orf19.185	340	Mitochondrial 37S ribosomal protein MRP51	0.897	1.18	1.593	1.146	0.543752	0.108832	0.0406277	0.150505
	A0A1D8PPR6	orf19.688	203	Mitochondrial 37S ribosomal protein YmS18	1.04	1.202	1.887	1.036	0.667267	0.0729821	0.0405799	0.59088
	A0A1D8PFU8	orf19.7215.3	9	Uncharacterized protein	0.985	1.221	1.57	1.366	0.915376	0.133264	0.0254826	0.0629357
	A0A1D8PF11	RPL82	15	Rpl82p	1.092	1.177	1.982	1.221	0.157209	0.0520291	1.20908e-05	0.0551471
	P83784	SSC1	73	"Heat shock protein SSC1, mitochondrial"	0.907	1.351	1.602	1.438	0.0780311	0.0123005	3.6695e-05	0.004508
	A0A1D8PEI6	"ARG5,6"	149	Bifunctional acetylglutamate kinase/N-acetyl-gamma-glutamyl-phosphate reductase	1.078	1.185	1.219	1.211
	A0A1D8PJK5	AIP2	102	D-lactate dehydrogenase	0.993	1.112	1.254	0.996	0.94028	0.292877	0.0863796	0.966777
	Q5A8K2	ALA1	825	Alanine--tRNA ligase	1.122	1.169	1.229	1.086	0.00262711	0.00959728	0.00103533	0.0459267
	A0A1D8PSC8	ARC1	365	Arc1p	0.932	1.173	1.076	1.027	0.427387	0.131397	0.278001	0.662043
	A0A1D8PTU7	ASR2	33	Asr2p	0.894	1.359	1.445	1.025	0.441643	0.34122	0.0554971	0.520208
	A0A1D8PDC4	ATP1	529	ATP synthase subunit alpha	0.943	1.424	1.482	1.573
	A0A1D8PRM5	ATP17	21	F1F0 ATP synthase subunit f	1.011	1.168	1.38	1.177	0.829454	0.00963777	0.00227688	0.00457249
	A0A1D8PRM5	ATP17	51	F1F0 ATP synthase subunit f	0.948	1.251	1.371	1.132	0.756906	0.0160074	0.00562975	0.463067
	Q5A7P7	ATP5	137	F1F0 ATP synthase subunit 5	1.022	1.157	1.206	1.067
	Q5A7P7	ATP5	153	F1F0 ATP synthase subunit 5	0.943	1.414	1.492	1.449	0.353043	0.00330619	0.000914507	0.00211107
	A0A1D8PRR4	CAALFM_CR00570WA	448	Trans-hexaprenyltranstransferase	0.913	1.325	1.357	1.207	0.2915	0.00788711	0.0119252	0.0388551
	A0A1D8PS91	CAALFM_CR02610CA	493	FG-nucleoporin	0.929	1.248	1.321	1.225
	A0A1D8PSW9	CAALFM_CR05150WA	35	Mitochondrial 54S ribosomal protein YmL44	1.097	1.474	1.47	1.41
	A0A1D8PT80	CAALFM_CR06520CA	98	Rab family GTPase	1.002	1.102	1.258	1.081
	A0A1D8PTF3	CAALFM_CR07200WA	207	Uncharacterized protein	0.942	1.623	1.581	1.503
	P46614	CDC19	435	Pyruvate kinase	0.936	1.197	1.355	0.991	0.749874	0.333261	0.100216	0.931234
	P25997	CEF3	635	Elongation factor 3	0.889	1.1	1.072	0.968	0.128754	0.109226	0.35543	0.626398
	Q5ABB8	CNS1	142	HSP70/90 family co-chaperone	1.028	1.275	1.351	1.124
	Q5ALM6	CPR3	115	Peptidyl-prolyl cis-trans isomerase	1.05	1.333	1.279	1.192
	Q5AKW7	DIM1	24	rRNA adenine N(6)-methyltransferase	1.111	1.089	1.186	1.287	0.493233	0.455865	0.315819	0.243605
	Q5A0M4	EFT2	622	Elongation factor 2	1.079	1.29	1.319	1.272	0.521009	0.259367	0.0204223	0.0282555
	Q5AF62	EMP70	119	Transmembrane 9 superfamily member	1.048	1.142	1.176	1.162	0.668652	0.0676464	0.289336	0.0414217
	Q5A7Q2	ESA1	121	Histone acetyltransferase ESA1	1.635	2.285	9.318	5.137
	Q9URB4	FBA1	113	Fructose-bisphosphate aldolase	0.896	1.172	1.13	1.09	0.0387993	0.108523	0.187055	0.119373
	A0A1D8PKV4	FUM12	448	Fum12p	0.846	1.504	1.675	1.253
	A0A1D8PF79	GAD1	319	Glutamate decarboxylase	1.064	1.238	1.256	1.162	0.410063	0.0605709	0.0264365	0.0365074
	Q5AKX1	GCV3	44	Glycine cleavage system H protein	1.112	1.355	1.444	1.287	0.379944	0.0173752	0.0423973	0.0864426
	Q5AKX1	GCV3	167	Glycine cleavage system H protein	0.998	1.251	1.301	1.147	0.965085	0.0263073	0.00026605	0.044209
	P83775	GRP2	306	Putative NADPH-dependent methylglyoxal reductase GRP2	1.082	1.321	1.375	1.089	0.349401	0.015365	0.0114925	0.308084
	Q59VN2	HHT21	37	Histone H3.1/H3.2	0.935	1.151	1.208	1.049	0.255926	0.0315967	0.0224751	0.432909
	A0A1D8PMB8	HOM3	77	Aspartokinase	1.282	1.986	1.845	1.5
	Q96UX5	HSP78	185	"Heat shock protein 78, mitochondrial"	0.951	1.138	1.175	1.149	0.380299	0.00218814	0.0652696	0.0293003
	Q96UX5	HSP78	252	"Heat shock protein 78, mitochondrial"	1.149	1.382	1.426	1.274	0.207603	0.00713896	0.0105213	0.00848228
	Q96UX5	HSP78	445	"Heat shock protein 78, mitochondrial"	1.059	1.623	1.52	1.251
	P83776	HXK2	329	Hexokinase-2	1.128	1.165	1.346	1.195
	P0CH67	LAB5	368	"Lipoyl synthase, mitochondrial"	1.467	1.648	2.447	1.641	0.0885982	0.123157	0.0608502	0.178486
	Q59NB8	LKH1	222	Leukotriene A-4 hydrolase homolog	1.048	1.237	1.281	1.156
	Q59RQ6	LPD1	130	Dihydrolipoyl dehydrogenase	0.911	1.31	1.289	1.419	0.0245199	0.000411806	0.00114008	0.000295545
	Q5A8X6	LSC1	32	"Succinate--CoA ligase [ADP-forming] subunit alpha, mitochondrial"	1.014	1.304	1.465	1.42
	A0A1D8PTB5	LSC2	75	"Succinate--CoA ligase [ADP-forming] subunit beta, mitochondrial"	0.912	1.343	1.453	1.432	0.53143	0.0673554	0.0732396	0.0671296
	A0A1D8PTB5	LSC2	413	"Succinate--CoA ligase [ADP-forming] subunit beta, mitochondrial"	0.867	1.395	1.792	1.064	0.32588	0.0609082	0.0712555	0.386727
	Q5A940	MBF1	149	Multiprotein-bridging factor 1	1.167	1.063	1.469	1.129	0.0201606	0.40012	0.0113323	0.221609
	Q59M70	MCR1	146	NADH-cytochrome b5 reductase 2	0.972	1.292	1.413	1.006
	A0A1D8PNQ8	MDJ1	72	Mdj1p	0.965	1.319	1.487	1.371	0.630274	0.0106251	0.00305711	0.00605145
	P82610	MET6	742	5-methyltetrahydropteroyltriglutamate--homocysteine methyltransferase	0.894	1.182	1.219	0.979	0.54308	0.359775	0.317748	0.878523
	Q5A9E1	MGE1	116	GrpE protein homolog	1.226	1.338	1.443	1.372
	Q5A798	MRPL3	311	Mitochondrial 54S ribosomal protein YmL3	0.934	1.175	1.195	1.056	0.2898	0.326663	0.0376024	0.490685
	Q59RQ4	MRPL8	112	Mitochondrial 54S ribosomal protein YmL8	0.96	1.149	1.723	1.133
	A0A1D8PF50	NEP1	13	18S rRNA pseudouridine methyltransferase	0.684	1.327	0.925	1.01
	Q5AD10	orf19.2057	361	M-AAA protease subunit	0.905	1.116	1.261	1.022
	Q5AIB3	orf19.2940	66	Protein transport protein BOS1	1.033	1.293	1.336	1.322
	A0A1D8PP59	orf19.4016	126	Ubiquinol--cytochrome-c reductase subunit	0.962	1.235	1.241	1.177
	G1UAZ9	orf19.5158	68	Uncharacterized protein	1.039	1.575	1.508	1.31
	A0A1D8PD97	orf19.5201.1	71	Uncharacterized protein	0.866	1.224	1.449	0.982
	A0A1D8PL46	orf19.5675	635	Translocase	0.879	1.195	1.245	1.143	0.121911	0.0294249	0.0103574	0.136815
	A0A1D8PR11	orf19.6507	277	Uncharacterized protein	0.998	1.194	1.108	1.078	0.990941	0.540988	0.288061	0.549235
	Q5AGX4	orf19.6565	372	Membrane insertase	1.001	1.083	1.187	1.067
	A0A1D8PQP8	orf19.7041	347	RNA-processing protein	0.947	1.343	1.134	1.131
	A0A1D8PQJ8	orf19.7085	250	Uncharacterized protein	1.022	1.167	1.334	1.137	0.81978	0.10519	0.0258177	0.0728516
	A0A1D8PPM9	OYE23	55	Oye23p	1.121	1.507	1.599	1.195	0.821642	0.322043	0.218152	0.65903
	Q5A0Z9	PDA1	83	Pyruvate dehydrogenase E1 component subunit alpha	0.961	1.477	1.394	1.489	0.54695	0.00382841	0.00197762	0.00309816
	A0A1D8PR99	PDI1	89	Protein disulfide isomerase	1.059	1.248	1.252	1.258
	Q5AGV4	PRT1	422	Eukaryotic translation initiation factor 3 subunit B	1.006	1.149	1.157	1.085	0.897566	0.0334444	0.063604	0.290418
	A0A1D8PLY4	PYC2	144	Pyruvate carboxylase	1.158	1.372	1.371	1.226	0.0323887	0.0374064	0.00610475	0.0589626
	Q5A6R1	RPL15A	33	Ribosomal protein L15	0.996	1.421	1.221	1.129	0.972326	0.000316361	0.0374292	0.106063
	A0A1D8PH21	RPL39	24	60S ribosomal protein L36	0.937	1.219	1.249	1.061
	Q5AGZ7	RPL5	5	Ribosomal 60S subunit protein L5	0.908	1.131	1.184	1.049
	Q5AG43	RPS5	212	Ribosomal 40S subunit protein S5	0.94	1.17	1.155	1.104	0.341222	0.0870358	0.0771816	0.0691562
	A0A1D8PQN1	RTF1	168	Rtf1p	1.006	1.392	1.187	1.173
	A0A1D8PDE3	SEC21	917	Coatomer subunit gamma	0.899	1.11	1.084	1.004
	A0A1D8PRB3	SHM1	465	Serine hydroxymethyltransferase	0.962	1.201	1.343	1.159
	Q5ADT0	SLK19	20	Slk19p	1.117	1.401	1.359	1.163
	Q5A678	SSZ1	75	Ssz1p	1.065	1.262	1.208	1.241
	A0A1D8PN90	STI1	336	Hsp90 cochaperone	0.981	1.074	1.192	0.999
	Q5A017	TAL1	107	Transaldolase	0.844	1.207	1.145	1.01
	Q59QD6	TEF2	214	Elongation factor 1-alpha 2	0.922	1.123	1.203	1.02	0.459563	0.135022	0.11071	0.792559
	Q5AI14	TPS2	718	Trehalose-phosphatase	1.03	1.267	1.23	1.185
	A0A1D8PFT9	YPT52	34	Rab family GTPase	0.879	1.09	1.165	0.988	0.0647709	0.597128	0.169802	0.730046
Cluster 12	Q59LS1	RPL3	376	Ribosomal 60S subunit protein L3	0.627	0.867	1.022	0.759	0.000135091	0.00839274	0.347381	0.00660814
	A0A1D8PEI6	"ARG5,6"	410	Bifunctional acetylglutamate kinase/N-acetyl-gamma-glutamyl-phosphate reductase	0.954	1.103	1.203	0.887	0.154819	0.0104473	0.0339367	0.0444641
	A0A1D8PQN3	ACB1	51	Long-chain fatty acid transporter	0.723	0.829	1.013	0.765
	A0A1D8PP43	ADH1	7	Adh1p	0.875	0.901	1.173	0.795	0.0342703	0.101623	0.018016	0.051858
	A0A1D8PP43	ADH1	228	Adh1p	0.834	0.977	0.994	0.811	0.211486	0.826054	0.954851	0.238037
	Q5A4Q1	ADK1	22	Adenylate kinase	0.82	0.948	0.956	0.835	0.0431255	0.132685	0.595978	0.054172
	A0A1D8PGT5	ALD5	263	Aldehyde dehydrogenase (NAD(P)(+))	0.986	1.05	1.165	0.995	0.840274	0.610019	0.0509495	0.956736
	A0A1D8PSC8	ARC1	23	Arc1p	0.768	1.069	0.917	0.857
	Q5AME2	ARO1	222	Pentafunctional AROM polypeptide	0.781	0.945	0.988	0.748
	Q5AME2	ARO1	252	Pentafunctional AROM polypeptide	0.857	0.958	1.055	0.8	0.122352	0.309393	0.0284475	0.0035788
	Q59MU3	ARO10	193	Phenylpyruvate decarboxylase	0.889	1.052	0.994	0.91	0.176009	0.231319	0.859252	0.140223
	A0A1D8PIB2	ASN1	91	Asparagine synthase (Glutamine-hydrolyzing) 2	0.856	0.993	1.056	0.822	0.0665267	0.878258	0.229246	0.010846
	A0A1D8PJ75	BZZ1	146	Bzz1p	0.971	1.045	1.108	0.879
	A0A1D8PR55	CAALFM_C702610CA	133	Uncharacterized protein (Fragment)	0.929	0.966	1.152	0.875	0.246023	0.46153	0.0740773	0.0975557
	A0A1D8PRL3	CAALFM_CR00090CA	27	Uncharacterized protein	0.829	0.942	1.084	0.814	0.150983	0.476152	0.317383	0.11643
	A0A1D8PSE0	CAALFM_CR03120WA	284	Uncharacterized protein	0.905	1.069	1.214	0.924	0.395534	0.54873	0.134508	0.52716
	A0A1D8PSR0	CAALFM_CR04350CA	307	Uncharacterized protein	0.821	0.961	0.984	0.766	0.321449	0.745631	0.889201	0.153347
	A0A1D8PTV7	CAALFM_CR09010CA	219	Putative cystathionine beta-lyase	0.889	0.948	1.072	0.85
	A0A1D8PTZ1	CAALFM_CR09330CA	202	Uncharacterized protein	0.93	1.053	1.156	0.85
	A0A1D8PKC3	CAM1	33	Translation elongation factor EF1B gamma	0.961	1.072	1.167	0.884
	A0A1D8PL14	CAR2	237	Ornithine-oxo-acid transaminase	0.873	0.959	1.05	0.864	0.331092	0.565574	0.483272	0.150005
	P46614	CDC19	90	Pyruvate kinase	0.843	1.014	1.132	0.703	0.0192069	0.870075	0.0353895	0.000146473
	A0A1D8PPS9	CHC1	1431	Clathrin heavy chain (Fragment)	0.895	0.93	1.238	0.893
	P22011	CYP1	42	Peptidyl-prolyl cis-trans isomerase	0.724	0.968	1.066	0.823	0.11078	0.769164	0.608257	0.259175
	P22011	CYP1	80	Peptidyl-prolyl cis-trans isomerase	0.897	1.092	1.149	0.85	0.0903439	0.208341	0.0686733	0.0688185
	P22011	CYP1	88	Peptidyl-prolyl cis-trans isomerase	0.749	0.904	1.119	0.81
	Q5AKU7	DOS2	114	Dos2p	0.874	1.056	1.054	0.875	0.227065	0.519148	0.681585	0.235617
	Q59QC2	EAF6	29	Chromatin modification-related protein EAF6	0.746	0.863	1.025	0.813	0.246916	0.549288	0.902222	0.378761
	Q5A4W7	FAS1	1909	Tetrafunctional fatty acid synthase subunit	0.781	0.867	1.027	0.838	0.00534268	0.0732884	0.526046	0.0213369
	A0A1D8PK65	FAS2	1854	Trifunctional fatty acid synthase subunit	0.887	1.054	1.039	0.889	0.0370675	0.25966	0.266732	0.0259905
	Q9URB4	FBA1	16	Fructose-bisphosphate aldolase	0.849	0.946	1.075	0.794	0.000910961	0.0249593	0.186021	0.000498718
	A0A1D8PF56	GAR1	98	H/ACA ribonucleoprotein complex subunit	0.995	1.036	1.157	0.946	0.952004	0.676315	0.139981	0.516395
	Q5AGF6	GCD11	450	Translation initiation factor eIF2 subunit gamma	0.868	1.025	1.04	0.881	0.0828484	0.671611	0.62332	0.121886
	Q59N42	GLC7	241	Serine/threonine-protein phosphatase	0.845	0.98	0.995	0.809	0.000999147	0.669101	0.881493	0.00177771
	A0A1D8PDU9	GLT1	1544	Glutamate synthase (NADH)	0.954	1.021	1.12	0.937
	A0A1D8PFS4	GND1	472	"6-phosphogluconate dehydrogenase, decarboxylating"	0.833	1.034	1.068	0.847	0.252662	0.77887	0.58281	0.43452
	Q59XU9	GPD1	159	Glycerol-3-phosphate dehydrogenase [NAD(+)]	0.846	1.067	1.178	0.845	0.0992915	0.455351	0.0820219	0.161537
	A0A1D8PQQ3	GPH1	655	"Alpha-1,4 glucan phosphorylase"	0.876	1.081	1.04	0.89	0.0796139	0.119036	0.375075	0.161994
	P83775	GRP2	77	Putative NADPH-dependent methylglyoxal reductase GRP2	0.831	0.951	1.013	0.776	0.214342	0.545078	0.836977	0.046814
	Q5A2A5	GRS1	98	Glycine--tRNA ligase	0.89	1.095	1.089	0.932	0.184779	0.522506	0.186278	0.265381
	Q5APF2	GUA1	386	GMP synthase [glutamine-hydrolyzing]	0.828	0.945	0.992	0.842
	Q59VN4	HHF1	34	Histone H4	1.05	1.063	1.231	0.998	0.650402	0.620601	0.122104	0.987168
	Q5AIA2	HOM6	191	Homoserine dehydrogenase	0.85	1.031	1.05	0.787
	Q5AIA2	HOM6	197	Homoserine dehydrogenase	0.888	0.98	1.075	0.886	0.0130737	0.471729	0.209179	0.0185115
	P46598	HSP90	384	Heat shock protein 90 homolog	0.825	0.942	1.055	0.866	0.000119642	0.135289	0.100462	0.00107087
	P83776	HXK2	248	Hexokinase-2	0.853	0.97	0.993	0.883	0.149789	0.778306	0.931475	0.221178
	A0A1D8PEM5	IDH1	90	"Isocitrate dehydrogenase [NAD] subunit, mitochondrial"	0.675	0.934	1.232	0.772	0.137192	0.296259	0.0555784	0.0562054
	Q59RI1	ILS1	810	Isoleucine--tRNA ligase	0.89	1.023	1.036	0.846	0.20941	0.76732	0.663983	0.101686
	Q59RI1	ILS1	971	Isoleucine--tRNA ligase	0.791	0.912	1.092	0.751	0.00407567	0.0683857	0.123134	0.00319935
	A0A1D8PJ26	KGD1	515	Alpha-ketoglutarate dehydrogenase	0.9	1.064	1.086	0.895
	A0A1D8PMA1	LYS1	196	"Saccharopine dehydrogenase [NAD(+), L-lysine-forming]"	0.827	1.029	1.098	0.85	0.0406747	0.5801	0.209967	0.0439486
	A0A1D8PMA1	LYS1	374	"Saccharopine dehydrogenase [NAD(+), L-lysine-forming]"	0.94	1.105	1.154	0.889	0.523664	0.20389	0.0269254	0.050803
	Q59SM8	MIS11	157	Trifunctional formate-tetrahydrofolate ligase/methenyltetrahydrofolate cyclohydrolase/methylenetetrahydrofolate dehydrogenase	0.848	1.022	1.128	0.867	0.20728	0.815169	0.207206	0.225431
	Q59MQ0	MYO5	925	Myosin-5	0.95	1.075	1.119	0.904	0.0338052	0.121445	0.233279	0.0717595
	A0A1D8PMB7	OFD1	579	Oxidative DNA demethylase	0.99	0.976	1.16	0.904	0.851827	0.68686	0.0896897	0.369236
	A0A1D8PD79	orf19.1054	25	Nucleoporin	0.599	0.85	1.133	0.53
	A0A1D8PQD4	orf19.1085	197	E2 ubiquitin-conjugating protein	0.953	1.064	1.2	0.967	0.360303	0.16658	0.0806017	0.66217
	A0A1D8PQD4	orf19.1085	216	E2 ubiquitin-conjugating protein	0.91	0.98	1.105	0.892
	A0A1D8PGA6	orf19.1993	114	Proteasome regulatory particle lid subunit	0.897	1.009	1.212	0.831	0.106267	0.908446	0.0156925	0.0530858
	A0A1D8PHY2	orf19.2214	191	Mitochondrial 54S ribosomal protein YmL7/YmL5	0.704	1.42	1.71	0.877
	A0A1D8PCQ5	orf19.3690.2	17	Ribosomal 60S subunit protein L26B	0.853	0.943	1.053	0.902	0.143042	0.406901	0.415919	0.286909
	A0A1D8PM53	orf19.3799	221	Reticulon-like protein	0.909	0.923	1.338	0.868	0.183902	0.282017	0.0758133	0.116528
	Q5AJX7	orf19.4043	258	Uncharacterized protein	0.787	0.836	1.139	0.789	0.000478716	0.0376149	0.057606	0.00750058
	Q5AGA2	orf19.4278	169	Uncharacterized protein	0.805	1.018	1.097	0.75	0.184263	0.900064	0.5312	0.127704
	A0A1D8PCL4	orf19.4532	171	Uncharacterized protein	0.774	0.89	1.041	0.794	0.0355752	0.155138	0.208276	0.0227471
	A0A1D8PC56	orf19.6082	46	Uncharacterized protein	0.869	0.975	1.063	0.814
	Q5AGY4	orf19.6554	240	Uncharacterized protein	0.732	0.849	1.067	0.709	0.00998759	0.00838935	0.196956	0.00928179
	A0A1D8PHG1	orf19.6883	288	Oxysterol-binding protein	0.952	1.053	1.152	0.838	0.328452	0.3584	0.148484	0.0216913
	A0A1D8PJ01	PMA1	72	Plasma membrane ATPase	0.87	0.915	1.078	0.832
	P31353	PMM1	33	Phosphomannomutase	0.893	0.948	1.039	0.871	0.116573	0.319958	0.383457	0.145752
	P31353	PMM1	166	Phosphomannomutase	0.82	0.915	1.006	0.857	0.000474648	0.0018969	0.910747	0.00771658
	P83782	QCR2	141	"Cytochrome b-c1 complex subunit 2, mitochondrial"	0.83	0.99	1.155	0.906	0.110805	0.839734	0.0351544	0.261042
	Q5A7M9	RHR2	210	Glycerol-1-phosphatase	0.832	1.008	1.027	0.887	0.195911	0.935023	0.787653	0.324209
	A0A1D8PJD7	RNA1	68	GTPase-activating protein	0.917	0.995	1.104	0.838
	Q5AB87	RPL16A	13	Ribosomal 60S subunit protein L16A	0.932	0.946	1.189	0.8	0.16626	0.081299	0.129749	0.00465588
	A0A1D8PF08	RPL2	46	Ribosomal 60S subunit protein L2A	0.868	1.04	1.24	0.906	0.078827	0.483357	0.00976792	0.221149
	A0A1D8PSC5	RPL28	132	Ribosomal 60S subunit protein L28	0.864	1.062	1.143	0.951	0.00662665	0.118945	0.027978	0.118436
	A0A1D8PF57	RPL29	38	60S ribosomal protein L29	0.834	1.029	1.093	0.916	0.104774	0.665355	0.227301	0.329866
	Q59LS1	RPL3	332	Ribosomal 60S subunit protein L3	0.805	1.063	1.183	0.918
	A0A1D8PPN6	RPL32	9	Ribosomal 60S subunit protein L32	0.86	0.968	0.973	0.851	0.0165651	0.404693	0.613554	0.0267129
	A0A1D8PF45	RPL37B	32	Ribosomal protein L37	0.837	1.014	1.038	0.925	0.0368551	0.711136	0.391735	0.267381
	A0A1D8PH21	RPL39	3	60S ribosomal protein L36	0.8	1.142	1.272	0.865	0.0199963	0.0308297	0.0162682	0.0380867
	A0A1D8PFV1	RPL4B	344	Ribosomal 60S subunit protein L4B	0.887	1.061	1.214	0.948	0.100171	0.382026	0.0216748	0.307643
	Q5ANA1	RPL8B	24	Ribosomal 60S subunit protein L8B	0.877	1.015	1.033	0.891	0.301989	0.772911	0.675921	0.221875
	Q5ANA1	RPL8B	121	Ribosomal 60S subunit protein L8B	0.965	0.975	1.238	0.839	0.775012	0.828223	0.263045	0.204484
	Q5AEN2	RPL9B	174	Ribosomal 60S subunit protein L9B	0.801	1.016	1.335	0.892	0.198293	0.898622	0.102176	0.415372
	Q5ADQ6	RPS12	90	40S ribosomal protein S12	0.913	1.048	1.17	0.955	0.307648	0.326135	0.113554	0.443543
	A0A1D8PQQ5	RPS18	49	Ribosomal 40S subunit protein S18B	0.865	0.966	1.097	0.909	0.115421	0.62868	0.287697	0.366443
	A0A1D8PK61	RPS19A	119	Ribosomal 40S subunit protein S19A	0.774	0.938	1.093	0.861	0.0311172	0.470963	0.178341	0.148945
	A0A1D8PNQ6	RPS25B	46	Ribosomal 40S subunit protein S25B	0.711	0.815	1.246	0.681
	A0A1D8PNQ6	RPS25B	94	Ribosomal 40S subunit protein S25B	0.954	0.97	1.252	0.931	0.455121	0.569869	0.0824752	0.254571
	A0A1D8PGY8	RPS9B	10	Ribosomal 40S subunit protein S9B	0.9	1.019	1.079	0.857	0.11883	0.784381	0.292081	0.0886831
	Q5AEL8	SLC1	70	1-acyl-sn-glycerol-3-phosphate acyltransferase	1.041	0.972	1.219	0.918
	Q5AIA6	SNZ1	51	Pyridoxine biosynthesis protein	0.836	1.042	1.027	0.893	0.00250291	0.303284	0.667446	0.0892307
	Q59Z50	SPE3	34	Spermidine synthase	0.805	1.021	1.003	0.891
	P46587	SSA2	323	Heat shock protein SSA2	0.853	0.984	1.188	0.833	0.0358034	0.674836	0.0176582	0.0182681
	P46587	SSA2	559	Heat shock protein SSA2	0.769	0.992	1.073	0.85
	A0A1D8PN90	STI1	277	Hsp90 cochaperone	0.934	0.949	1.171	0.903	0.171382	0.36936	0.0311046	0.0830241
	Q59QD6	TEF2	41	Elongation factor 1-alpha 2	0.858	0.974	1.038	0.878	0.0121902	0.206736	0.495344	0.00548231
	Q59QD6	TEF2	376	Elongation factor 1-alpha 2	0.99	0.935	1.258	0.933	0.937504	0.0598457	0.149953	0.184448
	Q59QD6	TEF2	390	Elongation factor 1-alpha 2	0.796	0.892	1.04	0.773	0.00175514	0.0150756	0.353529	0.0031717
	P87206	TIF1	274	ATP-dependent RNA helicase eIF4A	0.914	1.023	1.045	0.886	0.0867424	0.710387	0.682531	0.0381586
	Q5A5P8	TIF11	58	Tif11p	0.746	0.946	0.967	0.832	0.0927652	0.562658	0.761884	0.16622
	Q59R24	TIM9	62	Mitochondrial import inner membrane translocase subunit TIM9	0.835	0.953	1.113	0.852	0.0117386	0.236929	0.0849094	0.0364972
	Q5A750	TKL1	357	Transketolase	0.941	0.985	1.144	0.872	0.33288	0.812183	0.305423	0.123699
	Q5A750	TKL1	638	Transketolase	0.683	0.93	0.937	0.819	0.000670989	0.0876473	0.103069	0.00496005
	Q5AH14	TOM40	329	Tom40p	0.806	0.932	1.286	0.856	0.126435	0.52158	0.0250724	0.170203
	A0A1D8PU69	TRX1	51	Thioredoxin	0.829	0.953	1.124	0.853	0.0155816	0.354734	0.0652697	0.0407613
	Q5ABB1	TTR1	49	Dithiol glutaredoxin	0.888	0.957	1.088	0.877	0.243979	0.650953	0.348382	0.236674
	Q59QC7	UPC2	574	Sterol uptake control protein 2	0.749	0.917	1.192	0.744	0.0211816	0.393371	0.0274122	0.0989624
Note: Red indicates an increase in acetylation modification levels at the site, while green indicates a decrease.
